# Supplementary material for: B cell receptor signaling drives APOBEC3 expression via direct enhancer regulation in chronic lymphocytic leukemia B cells
Source: Blood Cancer J. 2022 Jul 1;12(7):99. doi: 10.1038/s41408-022-00690-w (PMC9249768; doi:10.1038/s41408-022-00690-w)
Supplement: Supplementary file 2 — supplementary table 1 [file 41408_2022_690_MOESM2_ESM.xlsx]

## Sheet: Sheet1
Supplementary table 1 Assays utilized with the indicated CLL B cells samples
Patient_ID	ibrutinib	Duration of ibrutinib at the time of study (months)*	RNA-seq	ATAC-seq	H3K4me1	H3K4me3	H3K27ac	western blot	RT-PCR
CLL_1	baseline	0	Yes	Yes	Yes	Yes	Yes
CLL_1	treatment	13	Yes	Yes	Yes	Yes	Yes
CLL_2	baseline	0	Yes	Yes	Yes	Yes	Yes
CLL_2	treatment	14	Yes	Yes	Yes	Yes	Yes
CLL_3	baseline	0	Yes	Yes	Yes	Yes	Yes
CLL_3	treatment	12	Yes	Yes	Yes	Yes	Yes
CLL_4	baseline	0	Yes	Yes	Yes	Yes	Yes
CLL_4	treatment	14	Yes	Yes	Yes	Yes	Yes
CLL_5	baseline	0	Yes	Yes	Yes	Yes	Yes
CLL_5	treatment	15	Yes	Yes	Yes	Yes	Yes
CLL_6	baseline	0	Yes	Yes	Yes	Yes	Yes
CLL_6	treatment	14	Yes	Yes	Yes	Yes	Yes
CLL_7	baseline	0	Yes	Yes	Yes	Yes	Yes
CLL_7	treatment	12	Yes	Yes	Yes	Yes	Yes
CLL_8	baseline	0	Yes	Yes	Yes	Yes	Yes
CLL_8	treatment	12	Yes	Yes	Yes	Yes	Yes
CLL_9	baseline	0	Yes	Yes
CLL_9	treatment time point 1	12	Yes	Yes
CLL_9	treatment time point 2	36	Yes	Yes
CLL_9	relapse	60	Yes	Yes
CLL_10	baseline	0	Yes	Yes
CLL_10	treatment time point 1	7	Yes	Yes
CLL_10	treatment time point 2	10	Yes	Yes
CLL_10	relapse	48	Yes	Yes
CLL_11	baseline	0	Yes	Yes
CLL_11	treatment time point 1	22	Yes	Yes
CLL_11	treatment time point 2	25	Yes	Yes
CLL_11	relapse	43	Yes	Yes
CLL_12	baseline	0	Yes	Yes
CLL_12	treatment time point 1	18	Yes	Yes
CLL_12	treatment time point 2	21	Yes	Yes
CLL_12	relapse	27	Yes	Yes
CLL_14	baseline	0		Yes
CLL_14	treatment	15		Yes				Yes	Yes
CLL_15	baseline	0		Yes				Yes	Yes
CLL_15	treatment	7		Yes				Yes	Yes
CLL_16	baseline	0		Yes				Yes	Yes
CLL_16	treatment	15		Yes				Yes	Yes
CLL_17	baseline	0		Yes				Yes	Yes
CLL_17	treatment	12		Yes				Yes	Yes
CLL_18	baseline	0		Yes				Yes
CLL_18	treatment	10		Yes				Yes
CLL_19	baseline	0		Yes				Yes
CLL_19	treatment	7		Yes				Yes
CLL_20	baseline	0		Yes				Yes
CLL_20	treatment	11		Yes				Yes
CLL_21	baseline	0		Yes				Yes
CLL_21	treatment	12		Yes				Yes
CLL_23	baseline	0		Yes				Yes
CLL_23	treatment	10		Yes				Yes
CLL_24	baseline	0		Yes				Yes
CLL_24	treatment	10		Yes				Yes
CLL_25	baseline	0						Yes
CLL_26	baseline	0						Yes
CLL_27	baseline	0						Yes
CLL_28	baseline	0						Yes
