# Supplementary material for: B cell receptor signaling drives APOBEC3 expression via direct enhancer regulation in chronic lymphocytic leukemia B cells
Source: Blood Cancer J. 2022 Jul 1;12(7):99. doi: 10.1038/s41408-022-00690-w (PMC9249768; doi:10.1038/s41408-022-00690-w)
Supplement: Supplementary file 3 — supplementary table 2 [file 41408_2022_690_MOESM3_ESM.xlsx]

## Sheet: patients information
Supplementary table 2 CLL patients information
Patient_ID	Ibrutinib start date	Ibrutinib end date	Date of progression	1st Date of Blood Draw (baseline)	CD19+% of baseline samples	2nd Date of Blood Draw (time point 1)	CD19+% of the ibrutinib time point 1 samples	3rd date of sample collection (time point 2)	CD19+% of the ibrutinib time point 2 samples	4th Date of Blood Draw (relapsed)	CD19+% of the relapsed samples	FISH cytogenetics	IGHV (M, U)	CD38 expression	Number of prior treatment lines	Duration of ibrutinib at the time of study (months)*
																baseline	time point 1	time point 2	relapsed
CLL_1	2018-08-21	O	N	2017-08-25	0.896	2018-11-16	0.953					13q-/11q-	U	Negative	1	0	13
CLL_2	2015-01-16	O	N	2014-10-10	0.9337	2015-12-02	0.8686					13q-	U	Negative	3	0	14
CLL_3	2015-04-06	O	N	2015-03-25	0.9725	2016-04-01	0.9191					13q-	U	Negative	2	0	12
CLL_4	2019-11-08	O	N	2019-06-13	0.901	2020-08-12	0.826					13q-	M	Negative	1	0	14
CLL_5	2013-12-11	2017-12-18	N	2013-12-02	0.9127	2015-02-25	0.8085					13q-/17p-	U	Positive	9	0	15
CLL_6	2018-08-30	O	N	2018-08-16	0.912	2019-10-16	0.851					13q-	U	Negative	0	0	14
CLL_7	2017-05-10	O	N	2017-03-13	0.9	2018-03-20	0.88					13q-	U	Positive	1	0	12
CLL_8	2017-04-18	O	N	2016-11-21	0.8932	2017-11-21	0.867					13q-/11q-	U	Negative	0	0	12
CLL_9	2014-03-11	2019-03-07	2019-02-05	2014-02-28	0.8411	2015-03-06	0.1844	2017-02-14	0.047	2019-02-05	0.764	13q-	U	Positive	2	0	12	36	60
CLL_10	2015-02-20	2019-02-18	2019-01-30	2015-01-23	0.9618	2015-09-21	0.8774	2015-12-21	0.8507	2019-01-30	0.85	11q-	U	Positive	5	0	7	10	48
CLL_11	2014-02-14	2018-01-14	2017-09-26	2013-10-16	0.7894	2015-12-10	0.214	2016-03-09	0.304	2017-09-26	0.837	17p-	U/M	Negative	1	0	22	25	43
CLL_12	2016-12-16	2019-11-19	2019-03-07	2016-07-25	0.9254	2017-06-29	0.658	2017-09-28	0.344	2019-03-07	0.378	17p-	U	Negative	2	0	18	21	27
CLL_14	2018-01-18	O	N	2018-01-10	0.954	2019-04-17	0.335					11q-	U	Negative	0	0	15
CLL_15	2019-01-23	O	N	2018-06-13	0.743	2019-08-20	0.264					13q-	M	Negative	0	0	7
CLL_16	2018-03-12	O	N	2018-02-19	0.954	2019-06-11	0.411					17p-	U	Negative	0	0	15
CLL_17	2019-08-12	O	N	2019-03-26	0.794	2020-07-14	0.906					13q-	M	Negative	1	0	12
CLL_18	2014-03-23	O	N	2013-10-14	0.8925	2015-01-23	0.8234					11q-	U	Positive	6	0	10
CLL_19	2019-01-23	O	N	2018-06-13	0.743	2019-08-20	0.264					13q-/11q-	U	Negative	1	0	7
CLL_20	2015-01-16	O	N	2014-10-10	0.9337	2015-12-02	0.8686					13q-	U	Negative	3	0	11
CLL_21	2015-04-06	O	N	2015-03-25	0.9725	2016-04-01	0.9191					13q-	U	Negative	2	0	12
CLL_23	2019-11-08	O	N	2019-06-13	0.901	2020-08-12	0.826					13q-	M	Negative	1	0	10
CLL_24	2018-01-20	O	N	2017-11-13	0.6	2018-11-29	0.987					13q-	M	Negative		0	10
CLL_25	NA											tri-12	U	Negative
CLL_26	NA											13q-	U	Negative
CLL_27	NA											13q-	unknown	Negative
CLL_28	NA											13q-	U	Negative
* the ibrutinib treating time at each time points when samples were collected
