# Supplementary material for: B cell receptor signaling drives APOBEC3 expression via direct enhancer regulation in chronic lymphocytic leukemia B cells
Source: Blood Cancer J. 2022 Jul 1;12(7):99. doi: 10.1038/s41408-022-00690-w (PMC9249768; doi:10.1038/s41408-022-00690-w)
Supplement: Supplementary file 4 — Supplementary table 3 [file 41408_2022_690_MOESM4_ESM.xlsx]

## Sheet: Sheet1
Supplementary table 3 IGHV status of the CLL B cells used in this study
Patient	Gender	Rearrangements*	IGHV (M/UM)	IGHV Family	% Mutation	D Gene	D Gene Reading Frame	J Gene	CDR3 Length	CDR3 Amino Acid Sequence	Assigned Subset**
CLL1	M	1	UM	3-21*01	1.3	1-1*01	1	IGHJ6*01	9	ARDASAMDV	2
CLL2	M	1	UM	4-31*03	0	3-16*02	2	IGHJ5*02	23	ARRSPTPPDYVWGSYRYIGWFDP
CLL3	F	1	UM	7-4-1*02	0	3-10*01	1	IGHJ3*02	21	ARDPPNNIWFGELLPPGAFDI
CLL4	M	1	M	3-48*03	3.9	4-17*01	2	IGHJ4*02	23	IRERLSPGDYDELTSTWKGVIDY
CLL5	M	1	UM	3-11*01	0	3-22*01	2	IGHJ5*02	14	ARPPFYYYDSSGFH
CLL6	M	1	UM	3-9*01	0	1-26*01	1	IGHJ4*02	10	AKRSYDYFDY
CLL7	M	1	UM	5-51*01	0	5-24*01	2	IGHJ6*02	23	ARHRGYSQRWLQSVYYYYYGMDV
CLL8	M	1	UM	3-23*01	1.7	ND	ND	ND	ND	ND
CLL9	M	1	UM	1-24*01	0.7	1-26*01	1	IGHJ4*02	12	ATSNGVGATMDY
CLL10	M	1	UM	3-20*01	0.4	3-22*01	2	IGHJ6*02	23	ARSSYYYDSSGYYYRGYYYGMDV
CLL11***	M	2	UM	3-49*05	0	6-19*01	1	IGHJ4*02	13	TRDIGYSSGWSDY
CLL11***	M	2	M	4-34*02	4.6	3-10*01	2	IGHJ4*02	16	ARNWDQSNYYGSVPDY
CLL12	M	1	UM	1-2*02	0	6-19*01	3	IGHJ3*02	13	ARWQWLVLGTFDY	1
* Number of rearrangements detected
** Based on ARResT/AssignSubsets; Bioinformatics, Volume 31, Issue 23, 1 December 2015, Pages 3844–3846
*** same patient with 2 rearrangements
ND -Not determined
