# Supplementary material for: B cell receptor signaling drives APOBEC3 expression via direct enhancer regulation in chronic lymphocytic leukemia B cells
Source: Blood Cancer J. 2022 Jul 1;12(7):99. doi: 10.1038/s41408-022-00690-w (PMC9249768; doi:10.1038/s41408-022-00690-w)
Supplement: Supplementary file 5 — supplementary table 4 [file 41408_2022_690_MOESM5_ESM.xlsx]

## Sheet: DESeq2_P8_name
Supplementary table 4 RNA-seq analysis of the CLL cell samples treated with ibrutinib
GeneID	Base mean	log2(FC)	StdErr	Wald-Stats	P-value	P-adj
PIGR	1713.77	-3.14233	0.359034	-8.75216	2.09e-18	1.78e-14
CPNE5	1840.33	-2.56237	0.351178	-7.2965	2.95e-13	1.11e-09
RP11-876N24.1	34.1857	-2.51123	0.394559	-6.36465	1.96e-10	2.46e-07
RP11-746M1.2	81.0639	-2.48651	0.36436	-6.82431	8.83e-12	1.85e-08
IGFBP4	1625.18	-2.37188	0.35117	-6.75423	1.44e-11	2.71e-08
CTLA4	1915.16	-2.19489	0.397979	-5.51508	3.49e-08	1.69e-05
RGS11	96.476	-2.18294	0.462681	-4.71803	2.38e-06	0.000493875
BIK	43.1023	-2.13496	0.448989	-4.75504	1.98e-06	0.000435383
TLR10	415.198	-2.12715	0.335531	-6.33966	2.3e-10	2.72e-07
GLYATL2	13.4176	-2.07991	0.45324	-4.58897	4.45e-06	0.000718492
CLDN7	40.4301	-2.07332	0.429279	-4.82978	1.37e-06	0.000326516
PKIG	967.266	-2.05316	0.232362	-8.83606	9.91e-19	1.78e-14
SEMA3E	49.7887	-2.02993	0.450252	-4.50844	6.53e-06	0.000970435
TNFRSF17	60.9703	-2.0145	0.450814	-4.46858	7.87e-06	0.00108464
PYCR1	39.0037	-2.01327	0.339866	-5.92372	3.15e-09	2.47e-06
COCH	622.534	-1.99636	0.451074	-4.42579	9.61e-06	0.00124208
IGLJ1	42.7334	-1.98145	0.463075	-4.2789	1.88e-05	0.00187545
RASGRP3	2493.93	-1.97244	0.28468	-6.92862	4.25e-12	1e-08
KIF15	26.458	-1.94519	0.33451	-5.81504	6.06e-09	4.09e-06
MYL2	3.79805	-1.93911	0.476038	-4.07343	4.63e-05	0.00360453
CACNA1D	171.797	-1.92273	0.326031	-5.89739	3.69e-09	2.79e-06
PLEKHA7	201.679	-1.91423	0.448599	-4.26712	1.98e-05	0.00193621
BCAR3	290.126	-1.91276	0.24822	-7.70589	1.3e-14	6.13e-11
FCRL3	2712.74	-1.84992	0.366779	-5.0437	4.57e-07	0.000136782
UNC5C	4.66087	-1.83213	0.469566	-3.90176	9.55e-05	0.00567313
KCNG1	297.651	-1.8317	0.439663	-4.16616	3.1e-05	0.00265735
SFTPB	536.001	-1.81644	0.473346	-3.83745	0.000124319	0.00663816
CHDH	1289.41	-1.81565	0.43103	-4.21234	2.53e-05	0.00230416
RASGRF1	1753.03	-1.80204	0.308933	-5.83309	5.44e-09	3.83e-06
XKRX	265.564	-1.78806	0.271113	-6.59524	4.25e-11	7.28e-08
SLC4A11	22.2621	-1.78763	0.439921	-4.06353	4.83e-05	0.00369309
NXPH4	31.9769	-1.76504	0.405463	-4.35314	1.34e-05	0.00153495
IGLL5	3164.89	-1.76322	0.468312	-3.76505	0.000166514	0.00787582
AGMAT	281.025	-1.74589	0.200261	-8.71807	2.83e-18	1.78e-14
FMOD	5264.66	-1.7395	0.425566	-4.0875	4.36e-05	0.00344313
RNA5SP118	2.64728	-1.72638	0.475864	-3.62789	0.000285746	NA
SELE	26.0228	-1.71253	0.470046	-3.64332	0.000269141	0.0105597
MS4A1	7161.2	-1.69169	0.281125	-6.01757	1.77e-09	1.59e-06
RNA5SP320	2.40501	-1.68451	0.475106	-3.54554	0.000391811	NA
SSTR3	170.072	-1.67859	0.29489	-5.69226	1.25e-08	7.39e-06
IL4R	20910.1	-1.67362	0.2669	-6.2706	3.6e-10	3.99e-07
LTK	710.592	-1.67251	0.389913	-4.28943	1.79e-05	0.00181749
RPS26P49	1.56127	-1.66249	0.46902	-3.54461	0.000393193	NA
RP11-240E2.2	52.8501	-1.64384	0.372877	-4.40854	1.04e-05	0.00130934
CAV1	48.6184	-1.60853	0.453904	-3.54378	0.000394434	0.0136834
AKAP6	112.324	-1.60379	0.390359	-4.10851	3.98e-05	0.0032292
TRAJ49	4.15991	-1.60273	0.459787	-3.48582	0.000490632	0.0158007
IGLJ2	9.51331	-1.57357	0.475004	-3.31274	0.000923871	0.0237538
KLHL31	6.61444	-1.56841	0.473291	-3.31384	0.000920251	0.0237254
TLE6	10.8328	-1.55581	0.468226	-3.32277	0.000891279	0.0232003
BSPRY	253.041	-1.55465	0.242744	-6.40448	1.51e-10	2.03e-07
COL25A1	8.94561	-1.55318	0.475392	-3.26716	0.00108632	0.0263848
RP11-466P24.5	6.34492	-1.55291	0.472637	-3.28564	0.00101751	0.0254
SELP	368.064	-1.5451	0.323948	-4.76961	1.85e-06	0.000409822
VWA7	32.1453	-1.53596	0.464603	-3.30597	0.000946489	0.0242363
FXYD1	30.2562	-1.52859	0.409783	-3.73026	0.000191285	0.00863621
FILIP1L	243.334	-1.52486	0.291467	-5.23168	1.68e-07	5.9e-05
CACNA1E	14.7789	-1.52182	0.47572	-3.19899	0.00137912	0.0307644
SRMS	101.457	-1.50493	0.330391	-4.55499	5.24e-06	0.000817095
IL17RB	350.714	-1.50356	0.410313	-3.66443	0.000247889	0.010039
LL0XNC01-131B10.2	34.2203	-1.49828	0.394056	-3.8022	0.000143417	0.00712255
NOX1	14.4219	-1.4956	0.386758	-3.86702	0.000110173	0.00626258
WNT7B	8.52592	-1.47237	0.455872	-3.22978	0.00123886	0.0286291
BCL6B	8.64503	-1.46613	0.458657	-3.19657	0.0013907	0.0309732
GLDN	33.5761	-1.46453	0.452048	-3.23977	0.00119626	0.0281838
KSR2	867.547	-1.45538	0.365887	-3.97768	6.96e-05	0.00461045
ACP5	1065.61	-1.45113	0.322595	-4.49829	6.85e-06	0.000994446
PTPLA	207.83	-1.44339	0.261384	-5.52209	3.35e-08	1.66e-05
NLRP4	43.6374	-1.43882	0.471128	-3.054	0.00225815	0.0416374
ALS2CR11	24.6079	-1.43401	0.475436	-3.01619	0.00255969	0.0452186
LRRN1	464.021	-1.42944	0.317969	-4.49553	6.94e-06	0.00099976
C1orf95	177.104	-1.42894	0.37169	-3.84443	0.000120833	0.00651529
FAM3C2	307.027	-1.42747	0.282991	-5.04421	4.55e-07	0.000136782
ZBTB32	1312.42	-1.42423	0.339774	-4.19171	2.77e-05	0.00244156
CHCHD4P2	7.32884	-1.42117	0.465001	-3.05627	0.00224108	0.0416095
GJD3	168.59	-1.4201	0.332335	-4.27308	1.93e-05	0.00190216
MYCN	10.0775	-1.41775	0.449972	-3.15077	0.00162843	0.0342225
AD000671.6	298.162	-1.40874	0.260243	-5.41317	6.19e-08	2.6e-05
IGLC1	687.981	-1.40256	0.475346	-2.9506	0.00317154	0.0515588
IGSF3	1336.04	-1.40103	0.290293	-4.82626	1.39e-06	0.000328183
FCER2	8843.69	-1.39884	0.234298	-5.97031	2.37e-09	1.94e-06
PPAPDC1B	2000.92	-1.38398	0.340431	-4.06539	4.8e-05	0.00367865
RAB5CP1	6.37978	-1.377	0.461439	-2.98415	0.00284367	0.0482355
SAMD7	29.912	-1.37691	0.39158	-3.51628	0.00043764	0.0146439
HNRNPA1P27	62.7296	-1.37573	0.389298	-3.53387	0.000409525	0.0140821
MRC2	359.414	-1.35844	0.4753	-2.85806	0.00426233	0.0629
RPS20P22	22.0599	-1.35736	0.431827	-3.14329	0.00167062	0.0347436
CRACR2B	781.017	-1.34592	0.349785	-3.84785	0.000119161	0.00648227
KCNH8	571.444	-1.3446	0.275277	-4.88455	1.04e-06	0.000260851
POM121L9P	11.5704	-1.33974	0.475622	-2.81681	0.00485031	0.0676412
KLF14	28.6947	-1.31976	0.430014	-3.06911	0.00214695	0.0404768
CLECL1	451.439	-1.31582	0.239615	-5.4914	3.99e-08	1.79e-05
HLA-DPB2	11.7812	-1.31551	0.475464	-2.76679	0.00566117	0.0749524
ADAM21	1.88797	-1.31087	0.475703	-2.75564	0.0058578	NA
CR2	905.856	-1.3103	0.306702	-4.27224	1.94e-05	0.00190216
SLC5A5	148.707	-1.30844	0.401368	-3.25995	0.00111432	0.026721
CDH24	108.573	-1.30774	0.236131	-5.5382	3.06e-08	1.56e-05
CCDC88A	8475.45	-1.30764	0.217813	-6.00348	1.93e-09	1.66e-06
PNMA6A	120.76	-1.30346	0.429344	-3.03593	0.00239793	0.0430169
TOX2	426.01	-1.29308	0.275773	-4.68892	2.75e-06	0.000533131
NPM3	152.995	-1.29131	0.281041	-4.59476	4.33e-06	0.000704839
INA	3.33063	-1.28863	0.474643	-2.71494	0.00662879	0.0826825
CASC5	539.481	-1.28829	0.392455	-3.28264	0.00102839	0.0255152
SMIM14	2247.42	-1.2858	0.255673	-5.02906	4.93e-07	0.000145338
PLEKHG7	34.0011	-1.28571	0.386678	-3.32501	0.000884169	0.0231108
UBE2QL1	3.66596	-1.2826	0.467082	-2.74599	0.00603286	0.0781414
BUB1B	81.0187	-1.2824	0.436585	-2.93733	0.00331051	0.0530164
FCRL2	4551.21	-1.282	0.336446	-3.81043	0.000138728	0.0070313
CCNA1	4.58197	-1.27153	0.466595	-2.72512	0.0064278	0.0810865
ANKDD1B	32.6165	-1.27011	0.250837	-5.06348	4.12e-07	0.000127363
AC011515.2	5.62747	-1.27002	0.444369	-2.85802	0.00426289	0.0629
CCDC68	175.396	-1.26961	0.457201	-2.77691	0.00548781	0.0733989
ARHGAP44	3560.16	-1.26956	0.35224	-3.60425	0.000313054	0.0118159
MAP6	53.4351	-1.26845	0.436645	-2.90498	0.00367273	0.0566736
RP1-151B14.9	1.6694	-1.26514	0.446426	-2.83393	0.00459795	NA
C17orf99	16.9445	-1.26504	0.471581	-2.68255	0.00730626	0.0882174
RP1-34L19.1	57.5949	-1.26437	0.409495	-3.08764	0.00201754	0.0389264
GOT2P3	5.05004	-1.26099	0.476048	-2.64887	0.00807622	0.0942575
PRR13P1	1.67318	-1.25237	0.475103	-2.636	0.00838906	NA
CHIT1	199.457	-1.24909	0.332975	-3.7513	0.000175918	0.00817001
RP1-303A1.1	5.84539	-1.24602	0.475646	-2.61963	0.00880246	0.100072
CD180	387.038	-1.24219	0.325524	-3.81598	0.000135641	0.00693718
FA2H	189.315	-1.23215	0.457572	-2.69281	0.00708531	0.0865463
PIF1	74.0973	-1.23085	0.324668	-3.79109	0.000149986	0.00733422
SPINK13	1.57689	-1.2293	0.474727	-2.58948	0.00961208	NA
MGC50722	5.76069	-1.22778	0.475532	-2.5819	0.00982575	0.106939
GALNT5	35.1968	-1.21815	0.437837	-2.78221	0.00539905	0.0725719
SOD1P1	6.32349	-1.21393	0.46289	-2.6225	0.00872862	0.0995064
NR1I2	17.9494	-1.21149	0.303801	-3.98778	6.67e-05	0.00450409
APOD	371.742	-1.21139	0.467636	-2.59045	0.00958518	0.105476
AC008984.6	15.919	-1.20902	0.468241	-2.58205	0.00982141	0.106939
IGFLR1	1813.78	-1.20545	0.195823	-6.1558	7.47e-10	7.42e-07
DDI1	3.43508	-1.20467	0.462439	-2.60505	0.0091862	0.1035
AC009237.8	51.9732	-1.20196	0.334056	-3.59809	0.000320558	0.012027
PNOC	1005.64	-1.19944	0.255892	-4.68729	2.77e-06	0.000533131
TRAJ48	2.28834	-1.1989	0.472347	-2.53818	0.0111431	NA
PHACTR2P1	93.9246	-1.1989	0.277674	-4.31765	1.58e-05	0.00170061
SLC26A7	17.514	-1.19843	0.471646	-2.54095	0.0110553	0.11578
RPP25	100.58	-1.19782	0.419624	-2.85451	0.00431038	0.0632025
RP11-80H5.5	5.47119	-1.19309	0.475703	-2.50807	0.0121394	0.123235
RP11-161H23.10	1.06862	-1.19193	0.463624	-2.5709	0.0101435	NA
MRGPRX4	4.96297	-1.18668	0.476048	-2.49277	0.0126752	0.126862
TP53I3	270.078	-1.18512	0.251486	-4.71247	2.45e-06	0.000498848
SLC15A2	505.007	-1.18469	0.372735	-3.17838	0.00148099	0.0320827
ADAMDEC1	35.5059	-1.18226	0.380856	-3.10421	0.00190786	0.0375443
BTF3L4P2	13.7578	-1.17962	0.440477	-2.67806	0.00740499	0.0888976
SLCO5A1	26.3441	-1.178	0.456601	-2.57994	0.00988187	0.10733
SOBP	303.034	-1.17268	0.377274	-3.1083	0.00188169	0.0373962
TMEM72	5.8097	-1.17203	0.441287	-2.65593	0.0079089	0.0928791
FRMD4A	449.532	-1.1703	0.368149	-3.17888	0.00147847	0.0320708
CD200	1720.18	-1.16963	0.365361	-3.20129	0.00136812	0.0306635
EMR4P	524.188	-1.16872	0.350637	-3.33312	0.000858766	0.0228263
ALDH5A1	1370.37	-1.16861	0.283994	-4.11489	3.87e-05	0.00319228
MRC1	180.932	-1.16797	0.47225	-2.4732	0.0133908	0.130466
GPR52	11.2007	-1.16724	0.448545	-2.60228	0.00926062	0.103895
MYO1E	1514.68	-1.16721	0.263536	-4.42904	9.47e-06	0.00124051
SHMT2	2270.14	-1.16347	0.226726	-5.13164	2.87e-07	9.35e-05
PDGFD	829.588	-1.16227	0.270531	-4.29626	1.74e-05	0.00180121
FRG2	1.56371	-1.16135	0.475887	-2.4404	0.014671	NA
GPR62	3.80396	-1.15845	0.467886	-2.47593	0.0132891	0.130126
DUS2	1052.66	-1.15763	0.200838	-5.76398	8.22e-09	5.17e-06
SYT17	798.779	-1.15695	0.377481	-3.06492	0.00217726	0.0408036
RBMXP4	3.8067	-1.15602	0.467639	-2.47202	0.013435	0.130604
DBI	1654.07	-1.15591	0.290753	-3.97558	7.02e-05	0.00461105
DLL3	5.18183	-1.15165	0.475863	-2.42013	0.015515	0.144418
IFNLR1	1405.04	-1.14963	0.237897	-4.83246	1.35e-06	0.00032629
INPP5F	5008.53	-1.14855	0.232964	-4.93016	8.22e-07	0.000215361
MTND2P32	1.41128	-1.14508	0.453257	-2.52633	0.0115261	NA
FAM195CP	3.41943	-1.14382	0.473837	-2.41394	0.0157809	0.145771
CAMK2D	3070.48	-1.14315	0.30013	-3.80885	0.000139614	0.00704326
AC008132.13	137.905	-1.14157	0.473257	-2.41215	0.0158589	0.145995
SGPP2	969.088	-1.14082	0.196595	-5.80291	6.52e-09	4.24e-06
MAP1LC3C	3.14811	-1.13694	0.445419	-2.55251	0.010695	NA
KREMEN2	9.84692	-1.1346	0.454756	-2.49496	0.012597	0.126251
ABCB10	1332.55	-1.13399	0.176029	-6.44207	1.18e-10	1.8e-07
PRSS1	5.77982	-1.13373	0.475735	-2.3831	0.0171673	0.153546
CENPUP2	53.61	-1.1318	0.409186	-2.76597	0.00567537	0.0749524
CDC37P1	1.15177	-1.13045	0.456311	-2.47736	0.0132357	NA
DEPDC4	25.1843	-1.12872	0.392197	-2.87794	0.00400284	0.0602573
RPL3P1	3.61409	-1.12866	0.44206	-2.55318	0.0106745	0.113173
PTMS	231.989	-1.12634	0.385734	-2.91999	0.00350044	0.0548674
KCNQ5	228.341	-1.1233	0.313196	-3.58658	0.000335049	0.0123739
B4GALT2	127.114	-1.12251	0.352798	-3.18174	0.00146393	0.0319759
LRMP	7434.91	-1.11956	0.206458	-5.42269	5.87e-08	2.52e-05
TP73	164.218	-1.11114	0.392177	-2.83326	0.00460757	0.065852
EPS8L2	467.953	-1.10731	0.277757	-3.98663	6.7e-05	0.00450409
TMEM19	1462.43	-1.10686	0.172016	-6.43464	1.24e-10	1.8e-07
PWWP2AP1	11.8607	-1.10577	0.475931	-2.32338	0.020159	0.170448
TRAJ34	2.65406	-1.10521	0.474528	-2.32908	0.019855	NA
CCNE1	119.118	-1.10359	0.283766	-3.88907	0.000100627	0.00589762
RP11-160H12.3	2.19504	-1.10331	0.469761	-2.34865	0.0188414	NA
FMO1	27.3906	-1.10305	0.35547	-3.10307	0.00191524	0.0375443
MGAT4B	1345.68	-1.1023	0.152811	-7.21346	5.45e-13	1.72e-09
COL19A1	1046.74	-1.1002	0.279151	-3.94123	8.11e-05	0.0051511
TPTE2	3.82818	-1.09923	0.463948	-2.36928	0.0178226	0.157025
IMMP2L	307.286	-1.09883	0.241572	-4.54867	5.4e-06	0.000828319
PEBP1	7211.36	-1.09531	0.153003	-7.15875	8.14e-13	2.19e-09
KBTBD8	1171.5	-1.09475	0.315746	-3.46719	0.000525935	0.0166814
BLK	6831.83	-1.09467	0.237203	-4.61489	3.93e-06	0.000656854
SYNGR3	142.479	-1.09046	0.401366	-2.71688	0.00658997	0.0822526
RP4-730K3.3	19.1313	-1.08891	0.322425	-3.37726	0.000732122	0.0205604
DAZL	8.82068	-1.0853	0.462466	-2.34677	0.018937	0.163485
APOBEC3H	82.0406	-1.0829	0.293886	-3.68474	0.000228932	0.00959942
CLCNKA	28.9698	-1.08235	0.467791	-2.31375	0.0206814	0.173317
RP11-239C9.1	3.87346	-1.08108	0.433217	-2.49546	0.0125793	0.126141
IGLC4	8.05455	-1.07375	0.46661	-2.30117	0.0213819	0.176331
NDUFA6	49.9115	-1.07251	0.36536	-2.93549	0.00333025	0.0531713
SSX3	1.11973	-1.07141	0.467533	-2.29163	0.0219271	NA
TMEM198	23.6093	-1.07084	0.33977	-3.15165	0.00162349	0.0341566
C1orf110	12.4348	-1.06983	0.462106	-2.31511	0.020607	0.172996
MTHFD1L	254.4	-1.06605	0.252509	-4.22182	2.42e-05	0.00223091
RP1-4G17.5	1.38361	-1.06581	0.430097	-2.47808	0.0132091	NA
GSTZ1	316.222	-1.06209	0.192797	-5.50885	3.61e-08	1.7e-05
RNGTT	1924.5	-1.06063	0.386507	-2.74414	0.00606688	0.0783645
EAF2	440.702	-1.06029	0.329526	-3.21762	0.00129257	0.029532
RP11-15H7.2	5.8829	-1.05919	0.425176	-2.49117	0.0127324	0.127202
GGTLC5P	2.32164	-1.0553	0.470151	-2.24459	0.0247943	NA
RPS10P16	3.29182	-1.05368	0.475551	-2.2157	0.0267119	0.199488
VGF	9.83501	-1.05044	0.436721	-2.40529	0.0161597	0.148042
MYH15	25.21	-1.04969	0.376406	-2.78873	0.00529149	0.0714313
TBXA2R	163.699	-1.04724	0.390771	-2.67992	0.00736394	0.0886303
SV2C	9.26327	-1.04679	0.456505	-2.29306	0.0218446	0.178387
MBD4	2390.98	-1.04667	0.16817	-6.22389	4.85e-10	5.08e-07
LILRA4	29.9651	-1.04269	0.465601	-2.23945	0.0251267	0.193627
GS1-259H13.7	2.6011	-1.04269	0.475793	-2.19147	0.0284177	NA
RPL21P65	1.56273	-1.04259	0.455661	-2.28809	0.0221322	NA
KMO	816.184	-1.04224	0.268627	-3.87987	0.000104514	0.00610644
SLIT1	54.9817	-1.04149	0.393471	-2.64692	0.00812287	0.0945098
HMMR	29.8384	-1.04139	0.362893	-2.86968	0.00410889	0.0612988
LPHN3	7.96101	-1.04056	0.459732	-2.26341	0.0236103	0.18651
NCR3	132.152	-1.03959	0.458181	-2.26894	0.0232718	0.18492
UBE2T	34.1451	-1.03305	0.350316	-2.94892	0.00318886	0.0516125
RP11-343C2.10	3.16521	-1.03069	0.468923	-2.19799	0.0279501	NA
RP11-173D9.1	1.78352	-1.03041	0.462842	-2.22627	0.0259964	NA
GPR161	29.0151	-1.0298	0.405273	-2.541	0.0110534	0.11578
P2RY14	330.106	-1.02903	0.402193	-2.55855	0.0105111	0.112001
ITGA3	626.924	-1.02417	0.287887	-3.55754	0.000374342	0.0132296
SEMA7A	129	-1.02253	0.200674	-5.09549	3.48e-07	0.000109407
AC126365.1	19.6872	-1.021	0.400353	-2.55024	0.0107648	0.114003
OR2T10	2.22112	-1.01856	0.476048	-2.13962	0.0323852	NA
HNRNPA1P31	0.918479	-1.01831	0.429431	-2.3713	0.0177256	NA
SMIM18	11.0792	-1.01711	0.394251	-2.57984	0.00988448	0.10733
KRT42P	9.30853	-1.013	0.475387	-2.13089	0.0330979	0.227467
OVOL1	13.6897	-1.01245	0.475659	-2.12852	0.0332937	0.228065
E2F7	180.938	-1.01218	0.391541	-2.58513	0.0097343	0.10644
CTC-559E9.13	3.68901	-1.01177	0.475534	-2.12765	0.0333664	0.228333
TRAJ4	3.16134	-1.01175	0.473873	-2.13506	0.0327565	NA
CD82	2656.25	-1.01153	0.265261	-3.81334	0.000137099	0.00699279
BNIP3P41	194.842	-1.01119	0.473035	-2.13766	0.0325447	0.225152
PANK1	118.967	-1.00692	0.343329	-2.9328	0.00335924	0.0535436
FCRL5	8507.78	-1.00612	0.355706	-2.82851	0.00467652	0.0665073
CLEC17A	3508.32	-1.00406	0.186004	-5.39807	6.74e-08	2.76e-05
EFCAB12	183.355	-0.996916	0.285095	-3.49678	0.000470906	0.0153488
RP11-529K1.3	5.9816	-0.996703	0.433266	-2.30044	0.0214231	0.17642
STAMBPL1	912.326	-0.995578	0.224445	-4.43574	9.18e-06	0.00121091
BTNL9	344.485	-0.995446	0.475652	-2.0928	0.0363668	0.241235
LRRC75B	82.6088	-0.99365	0.385596	-2.57692	0.00996845	0.107941
SCGB3A2	99.0052	-0.993556	0.285208	-3.48362	0.000494681	0.0158769
AC109631.1	10.0159	-0.993458	0.440863	-2.25344	0.0242317	0.189436
GABRA6	3.21955	-0.992573	0.435128	-2.28111	0.0225421	NA
CCNG2	1481.24	-0.99234	0.215749	-4.59952	4.23e-06	0.000694931
NOC3L	748.209	-0.992027	0.214775	-4.61891	3.86e-06	0.000655873
GCM1	47.3134	-0.991497	0.306564	-3.23422	0.00121974	0.0284185
DNPH1	283.147	-0.989079	0.225734	-4.38161	1.18e-05	0.00142518
CFAP57	40.9049	-0.988314	0.437103	-2.26106	0.0237556	0.186876
EEF1GP1	1.30679	-0.987705	0.456039	-2.16584	0.0303237	NA
UTS2	33.1147	-0.986955	0.473426	-2.08471	0.0370956	0.243085
ZFAT	398.932	-0.984346	0.269954	-3.64635	0.000265995	0.0104799
EPGN	25.1153	-0.98128	0.448502	-2.1879	0.0286766	0.208772
GALNT14	37.1082	-0.977757	0.353408	-2.76665	0.00566358	0.0749524
ABCA12	5.10025	-0.977143	0.416535	-2.34588	0.018982	0.163799
OTOGL	13.112	-0.976832	0.475347	-2.05499	0.0398801	0.253919
REM1	2.97011	-0.973608	0.440269	-2.21139	0.0270086	NA
CASP12	3.42094	-0.971863	0.469903	-2.06822	0.0386195	0.249257
RP11-173A6.2	2.5955	-0.971582	0.470428	-2.06531	0.0388933	NA
UGT2B29P	1.48722	-0.9678	0.434371	-2.22805	0.0258773	NA
E2F8	4.3573	-0.966727	0.474634	-2.03678	0.0416717	0.260315
VTCN1	1.71832	-0.96636	0.432272	-2.23553	0.0253823	NA
TIMM9P1	2.55108	-0.966251	0.476029	-2.02982	0.0423752	NA
RINL	451.465	-0.965468	0.216457	-4.46032	8.18e-06	0.00111915
ADAM29	416.354	-0.964358	0.470225	-2.05085	0.0402819	0.255086
GABRR3	7.08469	-0.963024	0.393888	-2.44492	0.0144885	0.137312
GCLC	1979.88	-0.960665	0.193251	-4.97108	6.66e-07	0.000182105
FAIM3	31243.1	-0.958719	0.249286	-3.84586	0.000120132	0.00649607
CFAP52	1.7704	-0.957907	0.470453	-2.03614	0.0417367	NA
TAGLN	2260.59	-0.957804	0.369312	-2.59348	0.00950095	0.105224
TIFA	988.957	-0.957417	0.233856	-4.09404	4.24e-05	0.00337563
SETP11	3.35835	-0.957254	0.475275	-2.01411	0.0439984	0.269066
AC009303.3	3.83028	-0.957049	0.456719	-2.09549	0.0361277	0.240071
LRFN4	398.296	-0.954574	0.279763	-3.41208	0.000644688	0.0189225
RP11-259G18.1	1.72695	-0.954133	0.466764	-2.04414	0.0409394	NA
AGBL3	198.829	-0.953496	0.310469	-3.07115	0.00213239	0.0403635
PHTF1	982.557	-0.947576	0.21909	-4.32505	1.52e-05	0.00167883
T	20.3657	-0.947378	0.457053	-2.07279	0.0381914	0.247595
WDR11	7482.52	-0.946124	0.243073	-3.89234	9.93e-05	0.00585505
RP11-356M20.1	6.11006	-0.944997	0.473917	-1.99402	0.0461504	0.277557
NHLRC4	143.193	-0.935899	0.308482	-3.03388	0.0024143	0.0431464
LINC00475	2.66011	-0.935827	0.428356	-2.1847	0.0289112	NA
KLF17	2.99307	-0.933629	0.454952	-2.05215	0.0401552	NA
LOC100421166	137.706	-0.931963	0.364348	-2.55789	0.0105309	0.112092
DCTPP1	340.927	-0.931232	0.254314	-3.66174	0.000250504	0.0100435
CYCSP19	1.38957	-0.930708	0.465796	-1.9981	0.0457056	NA
GAREML	144.448	-0.930646	0.388639	-2.39463	0.0166371	0.15074
RP11-145E5.5	17.2347	-0.928439	0.402273	-2.30798	0.0210002	0.174974
NBPF4	2.60778	-0.928151	0.421808	-2.20041	0.0277778	NA
RP11-691N7.6	13.8776	-0.925728	0.449904	-2.05761	0.0396274	0.252652
CEACAM1	701.055	-0.92314	0.357581	-2.58162	0.00983369	0.106963
TREML2	941.628	-0.92264	0.375972	-2.45401	0.0141273	0.134895
RP11-554D14.4	13.8016	-0.92253	0.444087	-2.07736	0.0377682	0.245695
CDH9	77.1949	-0.92159	0.394863	-2.33395	0.0195985	0.167132
FAM3C	3028.39	-0.919722	0.230163	-3.99596	6.44e-05	0.00442282
TSTD1	1307.78	-0.918855	0.187234	-4.90751	9.22e-07	0.000238461
ENO4	8.5773	-0.917869	0.454026	-2.02162	0.0432154	0.26614
SLC35B2	1208.34	-0.917846	0.157389	-5.83171	5.49e-09	3.83e-06
PTPN22	2507.4	-0.91765	0.178794	-5.13243	2.86e-07	9.35e-05
CYB561A3	9738.46	-0.911395	0.254479	-3.58142	0.000341737	0.012529
GPHA2	1.76213	-0.909837	0.445672	-2.0415	0.0412016	NA
FABP5	119.966	-0.909336	0.279374	-3.2549	0.00113431	0.0270286
FGFR1	382.139	-0.908913	0.407757	-2.22905	0.0258103	0.196013
C2orf76	112.298	-0.907361	0.234856	-3.86348	0.000111782	0.00633496
FBXO10	708.937	-0.907254	0.32668	-2.77719	0.00548305	0.0733989
CHEK2	247.432	-0.905859	0.237759	-3.80999	0.000138972	0.0070313
CTTN	58.2387	-0.905342	0.341577	-2.65047	0.0080379	0.0939265
PLCE1	224.706	-0.90187	0.231159	-3.90151	9.56e-05	0.00567313
LRRC66	20.2375	-0.901863	0.376812	-2.3934	0.016693	0.15088
ESRRAP2	6.72078	-0.899637	0.472719	-1.90311	0.0570263	0.316344
CACNB2	595.672	-0.898381	0.279354	-3.21593	0.00130023	0.0295639
LPAR5	746.874	-0.897551	0.309925	-2.89602	0.00377923	0.0579851
RP11-467L13.5	3.53421	-0.89693	0.474944	-1.88849	0.0589595	0.322424
RP11-368M16.3	7.8708	-0.896067	0.354307	-2.52907	0.0114365	0.118587
SCN3A	8.75501	-0.895563	0.442031	-2.02602	0.0427629	0.264164
PTPRO	602.716	-0.893894	0.273649	-3.26657	0.0010886	0.0264063
PRTFDC1	47.7664	-0.893655	0.311329	-2.87045	0.00409892	0.0612627
GPT2	2460.94	-0.89352	0.262943	-3.39815	0.000678442	0.0193993
GAPDHP62	6.65899	-0.892092	0.469834	-1.89874	0.057599	0.318211
TRAJ56	1.13917	-0.891741	0.449529	-1.98373	0.0472864	NA
APOBEC3C	2399.97	-0.89061	0.29834	-2.98521	0.0028338	0.0482024
KRT40	1.177	-0.890065	0.475998	-1.86989	0.0614988	NA
GCHFR	448.15	-0.889249	0.190815	-4.66026	3.16e-06	0.000578642
NIPSNAP3B	248.91	-0.888888	0.32571	-2.72908	0.0063512	0.0803798
PRKAR1B	300.758	-0.888373	0.194919	-4.55766	5.17e-06	0.000813492
FANCA	877.723	-0.888021	0.272304	-3.26113	0.00110968	0.0266776
TRAJ16	1.97392	-0.886599	0.472461	-1.87656	0.060579	NA
CTC-539A10.7	9.37271	-0.885571	0.37402	-2.36771	0.0178984	0.157473
RP4-801G22.2	1.299	-0.883434	0.409163	-2.15912	0.0308405	NA
CBY3	1.77463	-0.88343	0.475809	-1.85669	0.0633553	NA
RNA5SP295	2.00797	-0.88341	0.471486	-1.87367	0.0609757	NA
C1orf186	131.77	-0.881831	0.287197	-3.07047	0.00213722	0.0403741
CSMD1	74.0088	-0.880722	0.462492	-1.9043	0.0568713	0.315669
RP11-481A20.10	1.97324	-0.879517	0.476048	-1.84754	0.064669	NA
KCNH4	13.0337	-0.879256	0.393838	-2.23253	0.0255798	0.195205
A1CF	18.0004	-0.877376	0.320295	-2.73927	0.0061575	0.0790865
RAD51	77.0652	-0.876526	0.256381	-3.41884	0.000628879	0.0186319
SPATS2L	887.627	-0.876034	0.274782	-3.1881	0.0014321	0.0314995
ADAMTS6	641.031	-0.87487	0.281381	-3.1092	0.00187594	0.0373446
RP11-163E9.1	6.32927	-0.874143	0.430879	-2.02874	0.0424843	0.262873
AC112198.1	1.83923	-0.873919	0.474335	-1.84241	0.0654152	NA
CALML6	19.7574	-0.872926	0.475898	-1.83427	0.0666135	0.346221
SPTBN2	939.775	-0.872765	0.323992	-2.69379	0.00706452	0.0863907
RNA5SP297	1.63827	-0.872383	0.472447	-1.84652	0.0648166	NA
GJA1	6.78785	-0.872278	0.408045	-2.1377	0.0325408	0.225152
RP11-192M23.1	5.52136	-0.871831	0.44466	-1.96067	0.0499177	0.291836
CXCR3	313.735	-0.869314	0.400713	-2.16942	0.0300507	0.214817
KLHL33	19.2836	-0.868817	0.368403	-2.35833	0.0183573	0.159698
MSTO2P	361.55	-0.868805	0.22566	-3.85005	0.000118092	0.00645982
BEND3	174.95	-0.868651	0.289865	-2.99675	0.00272877	0.0469438
IGHV5-78	20.3993	-0.867843	0.413741	-2.09755	0.035945	0.239616
ALDH1A3	16.896	-0.867511	0.408121	-2.12562	0.0335346	0.228967
LINGO1	2.25619	-0.867207	0.467261	-1.85594	0.0634624	NA
OFCC1	14.8048	-0.866156	0.429403	-2.01712	0.043683	0.268268
RP11-927P21.6	1.75668	-0.865869	0.473638	-1.82812	0.0675309	NA
GGACT	109.474	-0.864815	0.250105	-3.45781	0.000544589	0.0169969
GJB4	1.17373	-0.864712	0.445963	-1.93898	0.0525042	NA
CD27	3230.86	-0.86356	0.237388	-3.63776	0.000275023	0.0107015
NMB	95.8496	-0.863511	0.27164	-3.17888	0.00147844	0.0320708
ABCA6	4915.37	-0.862725	0.287956	-2.99603	0.00273517	0.0470111
LMO7	1595.1	-0.862358	0.349384	-2.46822	0.0135785	0.131473
PKP3	13.2957	-0.862217	0.457247	-1.88567	0.0593392	0.322909
IGLC5	14.4499	-0.859494	0.471765	-1.82187	0.0684747	0.3513
STOX2	11.0181	-0.858719	0.473733	-1.81266	0.0698836	0.354242
RP11-78J21.4	18.7141	-0.858184	0.301005	-2.85106	0.00435738	0.0636967
TRAJ58	3.01375	-0.857517	0.46903	-1.82828	0.067508	NA
CD1C	216.983	-0.856576	0.451952	-1.89528	0.0580552	0.319462
TTC24	297.03	-0.856531	0.432729	-1.97937	0.0477743	0.28371
RP11-599B13.8	1.06231	-0.854364	0.428366	-1.99447	0.0461004	NA
LPL	459.674	-0.853879	0.474997	-1.79765	0.0722321	0.35984
WFDC3	127.376	-0.853788	0.365242	-2.33759	0.0194083	0.166337
PARP15	7113.3	-0.853175	0.233591	-3.65244	0.000259763	0.0103205
NDUFAF4P4	4.15928	-0.852939	0.459601	-1.85582	0.0634788	0.335943
TP63	83.0613	-0.852916	0.449387	-1.89795	0.0577024	0.318502
KLF4P1	3.2116	-0.851461	0.466335	-1.82586	0.0678716	NA
GLO1	4664.73	-0.850193	0.221543	-3.8376	0.000124242	0.00663816
LDHAL6DP	1.20294	-0.849239	0.446474	-1.9021	0.0571576	NA
PPEF1	11.9419	-0.848314	0.382397	-2.21841	0.0265268	0.198608
HOMER2	477.124	-0.848258	0.412082	-2.05847	0.0395451	0.252553
CDH10	2.3133	-0.84706	0.475422	-1.7817	0.074798	NA
PKHD1L1	275.627	-0.846802	0.368268	-2.29942	0.0214811	0.176718
CTD-2651B20.4	2.23569	-0.845812	0.44363	-1.90657	0.0565763	NA
RP11-96C23.11	8.30496	-0.845572	0.449186	-1.88246	0.0597741	0.323875
MAPK11	259.134	-0.844557	0.244258	-3.45764	0.000544936	0.0169969
TNNI3K	8.96311	-0.844341	0.421788	-2.00181	0.0453048	0.273961
OVOL2	1.16545	-0.844056	0.437237	-1.93043	0.0535534	NA
AP000662.9	1.95209	-0.843646	0.473751	-1.78078	0.0749487	NA
CCDC63	1.07796	-0.842603	0.425695	-1.97936	0.0477758	NA
MUC17	3.86553	-0.841483	0.476037	-1.76769	0.0771135	0.370408
TRAJ37	1.78272	-0.841048	0.475611	-1.76835	0.0770024	NA
MKRN5P	2.11711	-0.840967	0.466927	-1.80107	0.0716925	NA
TESPA1	1166.33	-0.839138	0.211574	-3.96617	7.3e-05	0.00475298
IL9R	153.695	-0.838966	0.314989	-2.66348	0.00773381	0.0915063
EPHA10	390.143	-0.838508	0.396164	-2.11657	0.0342965	0.232403
FAM81A	60.1405	-0.838417	0.394321	-2.12623	0.0334841	0.228886
RP11-17P16.2	8.19833	-0.837993	0.382983	-2.18807	0.0286644	0.208772
CYP4F29P	84.7261	-0.83626	0.438067	-1.90898	0.0562647	0.313316
TMEM106B	1132.71	-0.835726	0.256667	-3.25607	0.00112967	0.0269522
CDCA2	11.7866	-0.835448	0.408284	-2.04624	0.0407328	0.256878
PFN1P3	2.87266	-0.834088	0.460389	-1.8117	0.0700318	NA
WNT5B	83.1559	-0.833611	0.446793	-1.86576	0.0620744	0.331391
AC012065.5	4.69929	-0.832656	0.453385	-1.83653	0.0662791	0.344958
HLA-DOB	1094.27	-0.832063	0.472387	-1.7614	0.0781704	0.371831
FCGBP	604.534	-0.831607	0.475478	-1.74899	0.0802929	0.37675
SAPCD1	4.43996	-0.831222	0.470027	-1.76846	0.0769848	0.370343
RP11-730B22.4	1.08585	-0.828157	0.466043	-1.777	0.0755688	NA
ANKAR	287.755	-0.828148	0.285873	-2.89691	0.00376859	0.0578689
TLR9	275.965	-0.82808	0.323864	-2.55688	0.0105616	0.112292
BCAS4	3461.23	-0.827608	0.192836	-4.29177	1.77e-05	0.00181468
DYRK4	319.68	-0.827479	0.239728	-3.45174	0.000556979	0.0172317
CAPN13	3.9678	-0.826425	0.46844	-1.76421	0.0776972	0.371403
AP004289.2	1.01712	-0.826351	0.425422	-1.94243	0.0520852	NA
FMO4	167.503	-0.826235	0.279253	-2.95873	0.00308909	0.0509147
APOBEC3G	3119.29	-0.826138	0.244309	-3.38153	0.00072084	0.0203344
RP11-950K24.2	3.72326	-0.825715	0.469007	-1.76056	0.078313	0.371831
VSIG10	463.838	-0.824861	0.214972	-3.83706	0.000124518	0.00663816
ZNF275	1790.42	-0.824456	0.210694	-3.91305	9.11e-05	0.00553036
FAM159A	358.737	-0.823783	0.273578	-3.01114	0.00260265	0.045648
RP11-56M3.1	25.938	-0.822035	0.262008	-3.13744	0.00170431	0.0352111
CLEC4C	160.262	-0.821637	0.474553	-1.73139	0.0833821	0.385247
C19orf73	18.294	-0.818431	0.334499	-2.44673	0.0144157	0.136834
SEMA4A	1873.29	-0.817172	0.272562	-2.99811	0.00271659	0.0468698
RP11-167N24.3	11.7195	-0.816808	0.465969	-1.75292	0.0796153	0.375531
RP11-295P9.2	1.84667	-0.815116	0.472379	-1.72555	0.0844276	NA
ATF5	1094	-0.814121	0.350524	-2.32258	0.0202015	0.170731
AMY2A	1.17172	-0.812673	0.404482	-2.00917	0.0445191	NA
MAP2	542.382	-0.81101	0.351851	-2.30498	0.0211675	0.175601
STAP1	1537.57	-0.810725	0.238682	-3.39667	0.000682106	0.0194281
SERPINC1	3.8653	-0.810491	0.472113	-1.71673	0.0860284	0.392536
RP11-471L13.3	3.22773	-0.810223	0.469772	-1.72472	0.0845788	0.388725
YWHAH	1986.75	-0.808969	0.330914	-2.44465	0.0144994	0.137312
PAX5	15495.4	-0.808003	0.280724	-2.87828	0.00399845	0.0602573
TMED8	3334.42	-0.807667	0.171423	-4.71156	2.46e-06	0.000498848
TTLL9	24.7016	-0.80664	0.413145	-1.95244	0.0508863	0.295485
NME1	262.25	-0.806178	0.290312	-2.77694	0.0054874	0.0733989
HSD17B8	141.939	-0.804303	0.352559	-2.28133	0.0225289	0.181772
IFNA21	1.7474	-0.803935	0.423926	-1.8964	0.0579069	NA
AFAP1L2	106.526	-0.803377	0.293577	-2.73651	0.0062095	0.0793942
MRPS17	28.4304	-0.801593	0.323142	-2.48062	0.0131153	0.129385
CCDC113	34.5363	-0.801433	0.380039	-2.10882	0.0349605	0.235382
AMACR	62.4523	-0.801428	0.348072	-2.30248	0.021308	0.176228
F7	6.0202	-0.800755	0.460825	-1.73765	0.0822718	0.382799
GTSF1L	130.416	-0.800085	0.423992	-1.88703	0.0591569	0.322701
PPIC	1.73667	-0.799926	0.47429	-1.68658	0.0916848	NA
HYAL3	54.0527	-0.799444	0.362944	-2.20267	0.0276182	0.203701
IGSF1	11.2732	-0.798745	0.471019	-1.69578	0.0899276	0.401589
PTPRVP	222.157	-0.797786	0.360485	-2.21309	0.0268912	0.200351
PDC	3.78309	-0.796924	0.474148	-1.68075	0.0928113	0.409397
PDPN	32.3354	-0.794724	0.464632	-1.71044	0.087185	0.395328
AC073410.1	11.6976	-0.794051	0.37608	-2.11139	0.0347389	0.234382
NSMCE1	1201.96	-0.793781	0.202001	-3.92958	8.51e-05	0.00530672
ITPKA	22.3923	-0.793755	0.470159	-1.68827	0.0913595	0.40485
TNFRSF13B	1233.64	-0.793003	0.314673	-2.52009	0.0117326	0.120466
PRAMENP	31.028	-0.792802	0.467156	-1.69708	0.0896808	0.401246
ANKUB1	25.1366	-0.792761	0.381415	-2.07847	0.0376656	0.245247
PHEX	591.68	-0.79256	0.475434	-1.66702	0.0955095	0.414835
FAM197Y8	1.67941	-0.792523	0.423041	-1.87339	0.0610142	NA
TMEM136	32.7567	-0.792496	0.34556	-2.29336	0.021827	0.17832
TRAF1	2357.56	-0.791879	0.219622	-3.60564	0.000311383	0.0117764
SYNPO	27.4579	-0.790345	0.445133	-1.77553	0.0758108	0.368168
IGKV2D-29	1.80726	-0.790113	0.430553	-1.83511	0.066489	NA
SLC35F2	481.68	-0.78919	0.231711	-3.40592	0.000659417	0.0190867
CLYBL	192.01	-0.788446	0.221805	-3.55469	0.000378431	0.0133242
TRAJ38	2.96989	-0.78757	0.465049	-1.69352	0.0903565	NA
OGT	21651.5	-0.786775	0.280442	-2.80548	0.00502413	0.0689452
C6orf52	4.4494	-0.785897	0.455297	-1.72612	0.0843257	0.388008
AP000347.4	330.082	-0.785297	0.302352	-2.59729	0.0093962	0.104678
RNA5SP479	3.35677	-0.785245	0.475858	-1.65017	0.0989086	0.422787
ELL3	217.162	-0.784228	0.309068	-2.5374	0.0111679	0.11642
RP4-597J3.1	3.62206	-0.783313	0.453834	-1.72599	0.0843493	0.388008
CBLN3	285.889	-0.783283	0.344628	-2.27284	0.023036	0.183866
DFNA5	164.177	-0.782768	0.337193	-2.32142	0.020264	0.171183
B3GNT6	4.78492	-0.782354	0.462432	-1.69183	0.0906791	0.403256
RP11-178L8.4	5.61666	-0.782315	0.473897	-1.65081	0.0987772	0.422416
TMEM38A	209.96	-0.781839	0.354958	-2.20262	0.0276214	0.203701
SLC25A52	1.37455	-0.781274	0.46275	-1.68833	0.0913483	NA
RPL23AP7	73.012	-0.780941	0.401811	-1.94355	0.0519493	0.298525
TP53AIP1	3.78717	-0.779634	0.46486	-1.67714	0.0935157	0.41033
TBC1D1	7762.35	-0.778933	0.166343	-4.68269	2.83e-06	0.00053974
ATRNL1	7.76396	-0.778745	0.450503	-1.72861	0.0838783	0.386935
PPP1R1A	29.6337	-0.778314	0.3932	-1.97944	0.0477667	0.28371
EHD3	1166.37	-0.777937	0.26305	-2.95737	0.00310276	0.0510507
MEF2C	4088.86	-0.777159	0.243165	-3.19601	0.0013934	0.0309732
PPAP2B	92.5695	-0.776712	0.426298	-1.82199	0.0684563	0.3513
RP11-196G11.1	47.9762	-0.775868	0.37	-2.09694	0.0359988	0.239769
KCNK2	2.39559	-0.775261	0.474334	-1.63442	0.102171	NA
CCDC167	163.432	-0.774686	0.238387	-3.2497	0.00115529	0.0274475
SH3D21	1493.53	-0.774051	0.311012	-2.48882	0.0128169	0.127776
CCDC141	977.626	-0.773932	0.295711	-2.61719	0.00886558	0.100669
RP11-2J18.1	2.29288	-0.773583	0.461252	-1.67714	0.0935153	NA
RP4-591B8.2	1.06091	-0.773312	0.441064	-1.75329	0.0795529	NA
DPPA3	5.87515	-0.773188	0.46971	-1.6461	0.0997441	0.42514
TMEM151B	26.6592	-0.772785	0.436026	-1.77234	0.0763387	0.369123
BNIP3P16	6.37337	-0.772647	0.425156	-1.81733	0.0691671	0.353171
C1orf53	4.66414	-0.772386	0.47039	-1.64201	0.100587	0.426965
OR13I1P	5.80148	-0.772072	0.396517	-1.94713	0.0515186	0.29768
ACOT2	438.036	-0.771458	0.24234	-3.18337	0.0014557	0.03187
IRAK1BP1	201.651	-0.770213	0.299189	-2.57433	0.0100433	0.10868
ADARB1	930.299	-0.769875	0.308135	-2.4985	0.012472	0.125598
RNA5SP372	1.44117	-0.769237	0.47409	-1.62255	0.104685	NA
P2RX5	1731.14	-0.768734	0.217598	-3.53282	0.000411151	0.0140821
CDCA7L	2100.89	-0.768087	0.235748	-3.25808	0.00112169	0.0268295
NPIPA2	3.76781	-0.766594	0.475321	-1.61279	0.106789	0.440932
RP11-250H24.2	7.28649	-0.766411	0.431955	-1.77428	0.0760162	0.368502
IGHV3-23	3.76482	-0.766288	0.457758	-1.674	0.0941303	0.411421
SH2B2	849.191	-0.765804	0.286236	-2.67543	0.00746333	0.0892008
TRDV3	88.4852	-0.765737	0.350925	-2.18205	0.0291056	0.210695
CRYZ	365.113	-0.764891	0.302946	-2.52484	0.0115751	0.119357
CYB5R2	162.24	-0.764104	0.408134	-1.87219	0.0611805	0.328198
POLQ	35.953	-0.763749	0.356569	-2.14194	0.0321983	0.224083
CELA2B	9.23079	-0.763354	0.439886	-1.73534	0.0826798	0.383846
AC068533.7	16.5751	-0.763194	0.374682	-2.03691	0.041659	0.260315
C4orf47	11.654	-0.76188	0.465552	-1.63651	0.101733	0.429611
XXbac-B476C20.11	1.50532	-0.761559	0.476029	-1.59982	0.109639	NA
MCOLN2	2095.68	-0.761512	0.210059	-3.62522	0.000288711	0.0111195
MRPS27	1409.61	-0.761465	0.159071	-4.78695	1.69e-06	0.000382201
ADAMTS7	49.4537	-0.76141	0.472756	-1.61058	0.107272	0.44163
IGHV3-48	1.12572	-0.761013	0.457174	-1.6646	0.095992	NA
RSPO1	3.32446	-0.76052	0.451147	-1.68575	0.0918442	0.406492
CPA5	13.9304	-0.76047	0.476048	-1.59746	0.110162	0.44642
RP11-496H15.2	1.12584	-0.759939	0.433534	-1.75289	0.0796204	NA
HTRA3	268.646	-0.758562	0.452982	-1.6746	0.0940135	0.411351
SMC6	1880.45	-0.758402	0.233393	-3.24946	0.00115625	0.0274475
PTGES3P2	8.6268	-0.758386	0.468847	-1.61755	0.105759	0.438559
CELA2A	9.17962	-0.758126	0.390122	-1.94331	0.0519792	0.298525
SLC25A19	458.1	-0.757718	0.199237	-3.80309	0.0001429	0.00711557
C6orf10	20.9772	-0.757624	0.425596	-1.78015	0.0750515	0.365937
WNT9A	365.645	-0.756846	0.434621	-1.74139	0.0816151	0.381335
AC064836.3	4.70746	-0.756564	0.422947	-1.78879	0.0736482	0.363164
PSMC1P1	16.8192	-0.756373	0.436638	-1.73227	0.0832261	0.384962
CLNK	3349.97	-0.755999	0.239094	-3.16193	0.00156726	0.0332703
RHOXF1	24.329	-0.75566	0.434977	-1.73724	0.0823445	0.383043
CD79B	6305.2	-0.755535	0.25043	-3.01695	0.00255328	0.0451598
KRT8P10	0.983055	-0.755376	0.440195	-1.716	0.0861617	NA
TP53I11	2102.39	-0.755164	0.356682	-2.11719	0.0342434	0.232344
C6orf106	6155.21	-0.754336	0.142413	-5.29682	1.18e-07	4.54e-05
AC005682.7	3.71451	-0.754173	0.470261	-1.60373	0.108773	0.443589
RP11-293A21.2	6.60741	-0.753789	0.423483	-1.77998	0.0750798	0.365937
HIST1H2AL	12.0656	-0.753664	0.431969	-1.74472	0.0810342	0.379285
GOLGA2P4	2.77266	-0.752923	0.475734	-1.58266	0.1135	NA
NQO1	71.9834	-0.751905	0.29786	-2.52436	0.0115909	0.119402
IGKV4-1	38.2015	-0.751707	0.462313	-1.62597	0.103957	0.434715
C15orf41	102.518	-0.751702	0.235693	-3.18932	0.00142607	0.0314053
SLC38A5	375.803	-0.751666	0.216527	-3.47146	0.000517633	0.0164735
C2orf88	290.26	-0.751393	0.301277	-2.49403	0.0126301	0.126516
PGK1P2	0.815905	-0.750518	0.420073	-1.78664	0.0739962	NA
FAM126A	921.475	-0.75035	0.254259	-2.95112	0.00316619	0.0515588
ANKRD20A3	25.7232	-0.749957	0.447557	-1.67567	0.0938034	0.410962
PRR18	31.4256	-0.749747	0.467019	-1.60539	0.108408	0.44331
PTPN7	2408.46	-0.749522	0.216026	-3.46958	0.000521265	0.0165611
OR52N5	7.74417	-0.748261	0.452367	-1.6541	0.0981069	0.421076
PCK2	276.668	-0.746563	0.217624	-3.43053	0.000602414	0.0182777
ADAM28	7867.41	-0.745587	0.276966	-2.69198	0.00710288	0.0867048
BNIP3P10	7.75843	-0.745163	0.421459	-1.76806	0.0770516	0.370382
C1QTNF9B	5.38824	-0.744662	0.447181	-1.66524	0.0958654	0.415584
YBEY	341.412	-0.744574	0.204483	-3.64125	0.000271316	0.010601
RP11-662B19.1	1.68728	-0.742811	0.471301	-1.57609	0.115006	NA
TEAD1	2.60713	-0.742587	0.469449	-1.58183	0.113689	NA
MYL9	396.359	-0.742128	0.382352	-1.94095	0.0522638	0.299339
MS4A15	15.071	-0.741909	0.455119	-1.63014	0.103071	0.432835
ZNF80	185.826	-0.741905	0.246094	-3.01472	0.0025722	0.0452878
FCRLA	7912.44	-0.74185	0.260477	-2.84804	0.00439893	0.0642047
DCLK2	1809.29	-0.741466	0.30177	-2.45705	0.0140081	0.133922
DIRAS2	3.02116	-0.741331	0.475674	-1.55849	0.119118	NA
IFITM4P	3.70791	-0.741081	0.469602	-1.5781	0.114542	0.454411
SIT1	839.975	-0.740948	0.222787	-3.32581	0.000881636	0.0230766
AIM2	1481.9	-0.73977	0.382059	-1.93627	0.0528344	0.301284
bP-21264C1.1	1.91452	-0.738541	0.45089	-1.63796	0.101429	NA
ZNF625	36.4563	-0.738058	0.360933	-2.04486	0.0408687	0.257435
RP11-460N11.2	12.168	-0.738026	0.469857	-1.57074	0.116242	0.457979
FAM129C	9722.22	-0.736005	0.202129	-3.64126	0.000271311	0.010601
PRELID1P4	1.41959	-0.736004	0.458049	-1.60682	0.108093	NA
RABGAP1L	3577.93	-0.73521	0.219689	-3.3466	0.000818079	0.0220554
ALOX15	15.8817	-0.735122	0.45752	-1.60676	0.108108	0.442346
C5orf45	2212.33	-0.734038	0.163984	-4.47628	7.6e-06	0.0010697
ADPRH	620.62	-0.733357	0.260348	-2.81684	0.00484991	0.0676412
KCTD9P3	0.672944	-0.732817	0.430609	-1.70182	0.08879	NA
WSB2	2002.49	-0.732681	0.244053	-3.00214	0.00268092	0.046627
IL21R	883.013	-0.732628	0.271728	-2.69618	0.00701395	0.0860645
CENPL	162.424	-0.73223	0.219546	-3.3352	0.000852375	0.0227204
HSH2D	3988.87	-0.730473	0.151709	-4.81496	1.47e-06	0.000343019
CNTNAP1	823.937	-0.730368	0.199136	-3.66769	0.000244751	0.0099546
RP11-451O13.1	1.7041	-0.730255	0.469275	-1.55614	0.119676	NA
TRPC6	6.39829	-0.730049	0.464653	-1.57117	0.116143	0.457684
KCNQ2	2.95004	-0.729474	0.428871	-1.70092	0.0889589	NA
RMDN2	232.024	-0.729101	0.169584	-4.29935	1.71e-05	0.00179597
CXorf58	1.06267	-0.728971	0.456795	-1.59584	0.110525	NA
MRGPRX1	1.8623	-0.72893	0.410103	-1.77743	0.0754972	NA
CTPS2	1010.28	-0.728766	0.196177	-3.71484	0.000203331	0.00892701
HMGA2	44.9461	-0.727972	0.234252	-3.10764	0.00188587	0.0374155
THNSL1	118.515	-0.727596	0.252644	-2.87993	0.00397764	0.0600049
VWC2L	7.89061	-0.727523	0.453452	-1.60441	0.108624	0.44358
SOGA1	2322.45	-0.727522	0.178897	-4.06671	4.77e-05	0.00367865
BTLA	2308.85	-0.727033	0.338466	-2.14802	0.031712	0.222396
KRTAP5-8	3.88647	-0.726764	0.444243	-1.63596	0.101848	0.429683
SLC6A21P	1.48827	-0.726362	0.437491	-1.66029	0.0968561	NA
SGK223	1890.45	-0.725782	0.237333	-3.05807	0.00222768	0.0414603
TMEM92	1.18164	-0.725606	0.466685	-1.55481	0.119991	NA
CTC-281F24.3	308.492	-0.723595	0.325825	-2.22081	0.026364	0.198205
ANXA13	18.711	-0.723387	0.341328	-2.11933	0.0340626	0.231344
KRT18P59	4.63183	-0.722996	0.462626	-1.56281	0.118098	0.461954
XBP1P1	10.2263	-0.722306	0.448027	-1.61219	0.10692	0.441233
SOX30	35.3346	-0.722067	0.347729	-2.07652	0.0378456	0.245944
PRRX1	36.7173	-0.721528	0.445203	-1.62067	0.105088	0.436942
EPHA3	3.01948	-0.721308	0.464711	-1.55216	0.120623	NA
CAPN14	114.741	-0.721079	0.284756	-2.53227	0.0113326	0.117639
RP11-762I7.5	36.4011	-0.720852	0.342607	-2.10402	0.0353769	0.237592
VOPP1	15365	-0.720342	0.206853	-3.48238	0.000496971	0.0158963
CCL4	475.546	-0.719959	0.425882	-1.69051	0.0909302	0.403773
METTL7A	2781.06	-0.718125	0.257254	-2.7915	0.00524645	0.0711286
HYDIN2	76.1671	-0.717942	0.459599	-1.5621	0.118263	0.46218
TTN	5904.07	-0.71779	0.29683	-2.41819	0.015598	0.144794
ACY1	213.251	-0.717482	0.225779	-3.1778	0.00148397	0.0320827
CTF1	31.6317	-0.717432	0.288944	-2.48294	0.0130301	0.128889
WFDC21P	229.738	-0.717125	0.382913	-1.87282	0.0610938	0.328035
GAL3ST1	9.62286	-0.716746	0.400398	-1.79008	0.0734404	0.362629
GSDMA	22.0461	-0.716627	0.454141	-1.57798	0.11457	0.454427
NIT2	1064.41	-0.71654	0.151209	-4.73873	2.15e-06	0.000450952
RP11-163O19.8	1.99731	-0.716431	0.458819	-1.56147	0.118414	NA
CHST2	3089.03	-0.71536	0.275728	-2.59444	0.00947456	0.105179
AKAP3	31.8916	-0.715015	0.317419	-2.25259	0.024285	0.189562
RP11-564A8.8	124.719	-0.714887	0.309982	-2.30622	0.0210984	0.175327
SH3BP5	7842.55	-0.714665	0.166928	-4.28128	1.86e-05	0.00186611
HIVEP2	4083.19	-0.714629	0.209584	-3.40976	0.000650207	0.0189225
RP11-813P10.1	0.864639	-0.713925	0.464528	-1.53688	0.124322	NA
ZNF853	634.322	-0.713583	0.192693	-3.70322	0.000212882	0.0091515
PAX6	12.7996	-0.713039	0.399991	-1.78264	0.0746456	0.365046
GAPDHP76	1.33137	-0.71233	0.471877	-1.50957	0.131153	NA
PIGV	256.525	-0.712152	0.214491	-3.3202	0.000899536	0.0233328
CLCN4	829.134	-0.711835	0.302244	-2.35517	0.0185145	0.160646
RNA5SP199	3.37929	-0.711526	0.476002	-1.4948	0.134968	0.494297
NDRG4	62.4192	-0.711466	0.326937	-2.17615	0.0295438	0.212724
EGR2	2194.63	-0.710745	0.474724	-1.49717	0.134348	0.493199
ARMCX6	630.898	-0.709355	0.142319	-4.98424	6.22e-07	0.000175212
RP11-169K16.8	1.44279	-0.708827	0.475884	-1.4895	0.136356	NA
S100PBP	1191.03	-0.708811	0.205011	-3.45743	0.00054535	0.0169969
AQP6	11.1821	-0.708803	0.401147	-1.76694	0.0772381	0.370523
MOV10L1	2.79805	-0.708719	0.471757	-1.5023	0.13302	NA
PLEKHG1	5754.47	-0.708678	0.23838	-2.9729	0.00295004	0.0493556
LRP6	14.7773	-0.708594	0.465064	-1.52365	0.127596	0.479585
ATP13A5	1.24771	-0.708506	0.401403	-1.76507	0.0775516	NA
STIM2	4670.38	-0.708308	0.175313	-4.04026	5.34e-05	0.00392065
MYLK	557.593	-0.70774	0.43027	-1.64487	0.0999958	0.42539
DOCK7	990.829	-0.707498	0.232003	-3.04952	0.00229204	0.0419553
ZNF521	8.04224	-0.706852	0.475913	-1.48525	0.137476	0.498262
CD276	101.652	-0.706089	0.276372	-2.55485	0.0106234	0.112759
RP11-317B17.4	7.93237	-0.705158	0.3643	-1.93565	0.0529104	0.301578
GPATCH2	323.333	-0.70515	0.16621	-4.24254	2.21e-05	0.00206231
RPA1	3128.79	-0.705138	0.245703	-2.86988	0.00410626	0.0612988
TARDBPP2	4.75907	-0.704991	0.475221	-1.4835	0.137941	0.499156
PATE2	2.73281	-0.704688	0.472508	-1.49138	0.135863	NA
RP11-764K9.2	51.9679	-0.704639	0.280694	-2.51035	0.0120613	0.122641
CKS1B	219.919	-0.703634	0.228576	-3.07833	0.00208164	0.0398291
UBL7	464.671	-0.702774	0.218479	-3.21667	0.00129688	0.0295587
PRDM15	1540.87	-0.702599	0.301009	-2.33415	0.0195879	0.167132
CLN8	431.738	-0.70208	0.233017	-3.01299	0.00258684	0.0454758
FER1L4	996.575	-0.701938	0.413268	-1.69851	0.0894122	0.400614
RRM2P2	1.22967	-0.701831	0.458824	-1.52963	0.126109	NA
SCTR	3.24436	-0.700726	0.452226	-1.54951	0.12126	0.467272
NPLOC4	6590.5	-0.699538	0.2695	-2.59569	0.00944006	0.104981
SCAMP5	50.4661	-0.699069	0.460505	-1.51805	0.129003	0.481831
CCDC110	25.9414	-0.69891	0.474866	-1.4718	0.141074	0.504551
AC007272.3	3.56537	-0.697861	0.463515	-1.50559	0.132174	0.48852
METTL8	2362.29	-0.697776	0.199409	-3.49923	0.000466611	0.0152805
RNA5SP78	12.0705	-0.697564	0.391149	-1.78337	0.074526	0.364894
RP11-439E19.6	1.03824	-0.697384	0.404283	-1.72499	0.0845294	NA
FCRL1	8758.01	-0.697192	0.368799	-1.89044	0.0586995	0.321467
TFDP1	1024.65	-0.697	0.243294	-2.86485	0.00417212	0.0618996
PAEP	4.40666	-0.696896	0.419508	-1.66122	0.0966685	0.41723
CCR10	124.109	-0.696533	0.312216	-2.23093	0.0256858	0.195461
PITPNM2	8318.39	-0.696459	0.193654	-3.59642	0.000322631	0.012033
DPF3	48.9673	-0.695567	0.449807	-1.54637	0.122016	0.469075
ECI1	868.891	-0.695198	0.12377	-5.61685	1.94e-08	1.02e-05
ACSBG1	84.3429	-0.695036	0.279855	-2.48356	0.0130077	0.128861
MIXL1	15.7848	-0.694591	0.350926	-1.97931	0.0477813	0.28371
PARP3	901.016	-0.694582	0.179234	-3.87528	0.000106503	0.00613607
RP11-553K23.2	1.66661	-0.694579	0.468348	-1.48304	0.138064	NA
RP1-152L7.5	27.0206	-0.693837	0.403046	-1.72148	0.0851634	0.390667
TMC7	30.1596	-0.693388	0.346407	-2.00166	0.0453215	0.273961
RP11-216N14.5	15.0644	-0.693148	0.443991	-1.56117	0.118483	0.462533
PROC	28.1606	-0.692554	0.341025	-2.0308	0.0422754	0.262101
MYH16	4.92375	-0.691525	0.470353	-1.47023	0.141501	0.505313
SLC16A14	33.0843	-0.690088	0.366316	-1.88386	0.0595838	0.323494
CTAG1B	1.85559	-0.690066	0.440647	-1.56603	0.117342	NA
AS3MT	63.1012	-0.689974	0.403163	-1.7114	0.0870074	0.395023
RP11-404F10.6	18.3333	-0.689595	0.383706	-1.7972	0.0723044	0.360034
ANK1	420.261	-0.689388	0.313549	-2.19866	0.027902	0.205129
TUBA4B	24.0212	-0.688893	0.371398	-1.85486	0.0636155	0.336572
TEC	300.486	-0.688538	0.316526	-2.1753	0.0296079	0.212942
AKAP5	157.97	-0.688488	0.233282	-2.95132	0.00316424	0.0515588
TRAJ23	1.91332	-0.68833	0.474349	-1.4511	0.146751	NA
GMFB	1662.72	-0.687991	0.178482	-3.85467	0.000115884	0.00644454
RP11-452K12.3	1.51944	-0.687987	0.47322	-1.45384	0.14599	NA
PAPSS1	1002.74	-0.687384	0.196717	-3.49428	0.000475351	0.0154403
VSX1	11.8306	-0.687134	0.388723	-1.76767	0.077116	0.370408
ARF4P4	2.25396	-0.687119	0.457361	-1.50236	0.133005	NA
SLC36A2	18.434	-0.686413	0.353781	-1.94022	0.052353	0.299759
ZNF501	31.2244	-0.686212	0.355099	-1.93245	0.0533039	0.302724
RP11-561C5.7	0.69303	-0.6861	0.388582	-1.76565	0.0774548	NA
ZNF663P	1.37703	-0.684386	0.453509	-1.50909	0.131276	NA
GPM6A	913.347	-0.683797	0.46807	-1.46088	0.144047	0.509934
MAGEB10	22.9067	-0.683747	0.314366	-2.17501	0.0296296	0.213017
CKAP2L	38.6085	-0.683595	0.311222	-2.19649	0.0280571	0.205788
TMCC3	915.974	-0.681894	0.261989	-2.60276	0.00924764	0.103895
NTHL1	147.944	-0.681746	0.270162	-2.52348	0.0116201	0.119637
LINC00371	27.8216	-0.68174	0.321013	-2.12371	0.0336944	0.229892
HVCN1	2751.01	-0.681452	0.229077	-2.97478	0.00293203	0.0491591
CCDC34	65.2218	-0.681394	0.286015	-2.38237	0.0172014	0.153705
TOP2A	59.5182	-0.681225	0.35927	-1.89614	0.057942	0.319265
SNX8	1620.89	-0.68111	0.271725	-2.50662	0.0121892	0.123608
CISD1	110.93	-0.680396	0.346429	-1.96403	0.049527	0.290362
ZDBF2	317.551	-0.680146	0.328602	-2.06982	0.0384695	0.248714
STXBP4	156.932	-0.679864	0.278259	-2.44328	0.0145545	0.137749
SPINK9	7.75604	-0.678981	0.390733	-1.73771	0.0822619	0.382799
GRIK1	44.2664	-0.678831	0.397865	-1.70618	0.0879741	0.396859
RP4-733B9.1	6.96322	-0.678272	0.473325	-1.43299	0.15186	0.522928
BMP6	117.136	-0.677799	0.384604	-1.76233	0.0780135	0.371831
AKR1B10	2.07938	-0.677233	0.469425	-1.44269	0.149109	NA
GPR17	1.10553	-0.677148	0.415567	-1.62945	0.103217	NA
GAN	534.145	-0.676724	0.29532	-2.2915	0.0219348	0.178867
HILPDA	48.9929	-0.675812	0.281993	-2.39656	0.01655	0.150521
HLA-DPA3	1.19288	-0.675686	0.377165	-1.79149	0.073215	NA
PHBP5	16.2333	-0.675063	0.43058	-1.5678	0.116928	0.459478
USP45	957.257	-0.675021	0.221103	-3.05298	0.00226583	0.0416374
COL6A4P1	1.17104	-0.674662	0.469181	-1.43796	0.150447	NA
SIDT2	4257.2	-0.674461	0.26548	-2.54053	0.0110683	0.115788
STX7	4812.71	-0.674412	0.262682	-2.56741	0.0102461	0.110179
ENDOD1	1020.84	-0.674264	0.219455	-3.07244	0.00212313	0.0402286
HMGB1P21	2.99434	-0.674261	0.473786	-1.42313	0.154697	NA
GATM	385.527	-0.673261	0.345238	-1.95013	0.0511602	0.296437
MDFIC	2701.21	-0.673205	0.204396	-3.29363	0.000989037	0.02492
NEBL	35.1293	-0.673052	0.361621	-1.86121	0.0627147	0.333865
RAC2	7243.8	-0.673047	0.233902	-2.87747	0.00400877	0.0602573
RP11-281O15.7	4.97951	-0.672766	0.46894	-1.43465	0.151386	0.522838
RP11-289A15.1	5.60265	-0.672666	0.472573	-1.42341	0.154617	0.527527
PNPLA4	172.701	-0.671471	0.270932	-2.47837	0.0131983	0.12962
FAM183B	63.9371	-0.671033	0.359312	-1.86755	0.061825	0.330621
DBIL5P2	4.93086	-0.669386	0.449666	-1.48863	0.136585	0.496846
RP11-708J19.3	2.05047	-0.669206	0.47601	-1.40587	0.159764	NA
RP11-368P15.2	4.94723	-0.669008	0.440223	-1.5197	0.128586	0.481195
AC004840.8	1.21647	-0.668991	0.447836	-1.49383	0.13522	NA
TMED3	879.212	-0.668956	0.166947	-4.00699	6.15e-05	0.00434003
OR10V3P	2.45072	-0.668752	0.472632	-1.41495	0.157083	NA
KIAA0040	5187.27	-0.668639	0.331804	-2.01516	0.0438879	0.268634
CASKIN1	9.8983	-0.668634	0.475847	-1.40515	0.159978	0.538164
PDLIM3	27.7819	-0.668297	0.438702	-1.52335	0.127671	0.47977
HNRNPA1P70	15.6174	-0.668289	0.475344	-1.4059	0.159752	0.537709
MRPL1	354.964	-0.668185	0.181373	-3.68404	0.000229564	0.00959942
CRISPLD1	1.20117	-0.667281	0.428925	-1.55571	0.119778	NA
NSRP1P1	8.47844	-0.66687	0.428168	-1.55749	0.119353	0.463845
OR3A1	3.15721	-0.666849	0.38403	-1.73645	0.0824844	NA
QPCTL	300.655	-0.666647	0.242235	-2.75206	0.00592215	0.0771842
GEMIN7	570.054	-0.666533	0.186161	-3.58041	0.000343058	0.0125469
PIH1D2	2.61657	-0.666383	0.471828	-1.41234	0.157849	NA
BLOC1S2	1307.89	-0.665607	0.192164	-3.46374	0.000532722	0.0167919
HMGB3	180.286	-0.665013	0.408905	-1.62633	0.10388	0.434537
RP11-195C7.3	1.4671	-0.664955	0.441753	-1.50527	0.132256	NA
C16orf96	39.1098	-0.664517	0.269645	-2.46442	0.0137237	0.132122
PTPRCAP	4529.77	-0.664355	0.226051	-2.93896	0.00329315	0.0528472
MTND1P9	3.42757	-0.664169	0.459856	-1.4443	0.148655	0.517892
KIRREL	1.46783	-0.664007	0.474952	-1.39805	0.162098	NA
C7orf55	142.501	-0.663863	0.178668	-3.71562	0.000202703	0.00892701
CACNA1C	46.5608	-0.663574	0.381813	-1.73796	0.0822182	0.382799
AICDA	34.9928	-0.663438	0.321545	-2.06328	0.039086	0.251151
KCNRG	12.7376	-0.662204	0.357643	-1.85158	0.0640863	0.33802
ATAD3C	44.061	-0.661742	0.39616	-1.67039	0.094842	0.413362
HSP90AB1	20676.7	-0.660693	0.263035	-2.51181	0.0120114	0.122397
NCMAP	30.9704	-0.660645	0.297809	-2.21835	0.0265309	0.198608
C1orf56	232.616	-0.660513	0.225559	-2.92833	0.00340784	0.0538181
GPR26	1.2952	-0.660264	0.467206	-1.41322	0.157592	NA
ZC3HAV1L	27.4083	-0.660093	0.347616	-1.89891	0.0575759	0.318177
DNAH14	43.5126	-0.659775	0.364137	-1.81189	0.0700037	0.35447
ITGB1P1	69.8751	-0.659074	0.406791	-1.62018	0.105194	0.437178
C12orf40	26.6182	-0.658852	0.373095	-1.76591	0.0774114	0.370789
SLC7A1	786.763	-0.658616	0.183754	-3.58422	0.000338088	0.0124617
RP11-564A8.4	35.2432	-0.658615	0.388231	-1.69645	0.0898002	0.401495
SLCO4A1	528.226	-0.658386	0.395929	-1.66289	0.0963346	0.416367
IL7	296.803	-0.658381	0.295732	-2.22628	0.0259957	0.196945
SGPP1	1581.52	-0.658312	0.217474	-3.02709	0.00246922	0.04392
KRT222	305.347	-0.657247	0.228434	-2.87719	0.00401239	0.0602573
GAS2L1P2	1.0977	-0.656926	0.447112	-1.46927	0.141761	NA
CDKL4	5.79666	-0.656742	0.474624	-1.38371	0.166447	0.548512
FBXL19	751.885	-0.655788	0.181647	-3.61024	0.000305913	0.0116161
ZDHHC21	1180.14	-0.655626	0.237263	-2.76329	0.00572223	0.0753325
PSORS1C1	4.1636	-0.655063	0.44524	-1.47126	0.141221	0.504663
TRIM64B	2.15671	-0.654963	0.444334	-1.47403	0.140473	NA
AC004383.3	1.76048	-0.654799	0.456287	-1.43506	0.15127	NA
BRD7P4	2.22832	-0.654699	0.476023	-1.37535	0.169022	NA
L1TD1	262.283	-0.65456	0.475959	-1.37525	0.169055	0.552809
FXYD7	144.063	-0.6545	0.349524	-1.87255	0.0611306	0.328116
IGF1	19.7419	-0.654329	0.411166	-1.5914	0.11152	0.449025
C10orf82	17.9336	-0.654031	0.37296	-1.75362	0.0794948	0.37515
SIPA1L3	7835	-0.653907	0.143398	-4.5601	5.11e-06	0.000810853
TIMM9P2	8.06992	-0.653654	0.415522	-1.57309	0.115698	0.456883
PDE6G	70.1518	-0.653339	0.424818	-1.53793	0.124066	0.472493
RPL7P46	1.34496	-0.65323	0.443512	-1.47286	0.14079	NA
PTPN2P1	7.76081	-0.652967	0.455258	-1.43428	0.151492	0.522928
CCDC62	86.4297	-0.651632	0.368754	-1.76712	0.0772078	0.370523
C15orf57	1352.33	-0.65149	0.242325	-2.68849	0.00717755	0.0872342
TRAJ61	0.978253	-0.651397	0.420962	-1.5474	0.121767	NA
CBX2	11.2222	-0.651357	0.467333	-1.39377	0.163386	0.543239
NXNL1	5.88093	-0.651352	0.435528	-1.49554	0.134773	0.493965
TMEM117	128.216	-0.650833	0.268752	-2.42169	0.0154487	0.144259
CDKN2B	77.0433	-0.650304	0.414686	-1.56818	0.116838	0.459415
TBL1XR1	3011.63	-0.650257	0.249654	-2.60463	0.0091973	0.103563
AKAP12	629.49	-0.649036	0.395469	-1.64118	0.10076	0.427313
NINL	472.832	-0.649032	0.230277	-2.81848	0.00482517	0.0676025
TTYH1	18.1941	-0.648589	0.388549	-1.66926	0.0950662	0.413674
PDE1A	1.83205	-0.648392	0.439538	-1.47517	0.140168	NA
FLT1	313.916	-0.648189	0.310433	-2.08801	0.0367966	0.24203
GDF7	3917.6	-0.647814	0.344421	-1.88088	0.0599888	0.324852
GPX7	390.444	-0.64742	0.186989	-3.46235	0.000535485	0.0168148
VSIG10L	63.6919	-0.647087	0.437748	-1.47822	0.13935	0.500955
ITGAX	4208.13	-0.645548	0.374772	-1.72251	0.0849768	0.390218
RP3-453C12.8	1.43023	-0.645356	0.472718	-1.3652	0.172189	NA
RPL31P52	9.75872	-0.645064	0.374522	-1.72237	0.0850034	0.390218
TPI1P2	15.6331	-0.645056	0.316144	-2.04039	0.0413118	0.258873
SCCPDH	499.221	-0.644591	0.175949	-3.66352	0.000248777	0.0100435
CACNA1B	5.40894	-0.644222	0.454192	-1.41839	0.156077	0.530716
RP11-140L24.3	1.10605	-0.643834	0.464111	-1.38724	0.165368	NA
DMGDH	11.4221	-0.642287	0.417133	-1.53977	0.123617	0.471579
LRRK1	5122.84	-0.64207	0.186126	-3.44965	0.000561309	0.0172525
DUOXA2	0.966188	-0.641259	0.415736	-1.54246	0.122961	NA
PASK	2424.16	-0.641102	0.240922	-2.66103	0.00779019	0.0918279
FAM78B	4.62673	-0.641081	0.459432	-1.39538	0.162902	0.542653
ATOX1	870.304	-0.641014	0.249768	-2.56644	0.0102749	0.110311
RRAS2	2351.16	-0.639481	0.226941	-2.81783	0.0048349	0.0676395
STARD7	6218.41	-0.639329	0.171762	-3.72217	0.000197518	0.00882605
RPA2	1265.53	-0.639237	0.214276	-2.98324	0.00285215	0.0482355
AC005041.11	0.693243	-0.639156	0.408755	-1.56367	0.117896	NA
COA6	142.882	-0.638883	0.197693	-3.23169	0.0012306	0.0286008
WFDC2	2.18159	-0.638857	0.474681	-1.34586	0.178346	NA
KIAA1731NL	173.107	-0.638309	0.29984	-2.12883	0.0332679	0.228054
SYT9	7.12149	-0.638033	0.45868	-1.39102	0.16422	0.544667
C1QTNF6	965.317	-0.637713	0.224255	-2.8437	0.00445932	0.0647355
TRDJ3	4.60337	-0.637667	0.47552	-1.34099	0.179924	0.568781
AC003989.3	1.94166	-0.637081	0.470596	-1.35378	0.175808	NA
LPO	16.3624	-0.63637	0.360395	-1.76576	0.0774361	0.370813
PXK	1215.31	-0.636196	0.178451	-3.5651	0.000363714	0.0129769
C6orf57	115.868	-0.636059	0.272809	-2.33151	0.0197263	0.167918
GPLD1	372.372	-0.635759	0.252498	-2.51788	0.0118064	0.12083
RP11-420C9.1	31.8726	-0.635384	0.297175	-2.13808	0.0325103	0.225152
ZPBP2	57.8239	-0.635226	0.310822	-2.04369	0.0409838	0.257834
TLR7	800.108	-0.635111	0.372227	-1.70624	0.0879626	0.396859
LRRC9	4.33642	-0.634394	0.472803	-1.34177	0.17967	0.568781
MIF4GD	1095.37	-0.634237	0.167261	-3.79191	0.000149496	0.00733422
TLCD1	19.0245	-0.634184	0.322237	-1.96807	0.0490603	0.288702
SLCO1A2	31.9954	-0.633532	0.42041	-1.50694	0.131827	0.487748
ETV2	11.3332	-0.633429	0.418375	-1.51402	0.13002	0.484451
MMP17	832.852	-0.632917	0.381021	-1.66111	0.0966921	0.41723
C1orf101	54.3865	-0.632904	0.302687	-2.09096	0.036532	0.241651
ARHGAP21	2246.3	-0.632681	0.237428	-2.66473	0.0077051	0.091281
AC008268.2	2.44934	-0.632679	0.460375	-1.37427	0.169358	NA
AC098826.5	3.13644	-0.632568	0.463543	-1.36464	0.172367	NA
APOBEC3D	546.218	-0.632551	0.302407	-2.09172	0.0364635	0.241622
EFCAB1	19.1086	-0.632371	0.400644	-1.57839	0.114477	0.454344
NAPSB	7443.82	-0.631583	0.319117	-1.97916	0.0477978	0.28371
KLHL14	2358.19	-0.631574	0.414147	-1.525	0.127259	0.479067
SRP54-AS1	32.2202	-0.631557	0.320902	-1.96807	0.0490601	0.288702
HMGB1P7	1.42	-0.631386	0.472274	-1.3369	0.181254	NA
IL9RP3	175.283	-0.631231	0.297659	-2.12065	0.0339513	0.230977
UGT2B17	102.252	-0.631178	0.404127	-1.56183	0.118327	0.462335
STMN1	850.797	-0.630353	0.154764	-4.07299	4.64e-05	0.00360453
RP3-449O17.1	405.428	-0.63025	0.270734	-2.32793	0.0199158	0.168903
CALR4P	2.64683	-0.630046	0.47541	-1.32527	0.185082	NA
AC011406.2	1.27096	-0.629984	0.468234	-1.34545	0.17848	NA
PRR13P5	0.649252	-0.629888	0.381273	-1.65207	0.0985207	NA
ZNF827	800.873	-0.629573	0.215581	-2.92036	0.00349625	0.0548472
DAXX	520.795	-0.629464	0.34509	-1.82406	0.068143	0.35054
PLP1	1.72591	-0.629017	0.471032	-1.3354	0.181745	NA
RP11-187C18.3	3.9509	-0.628739	0.463008	-1.35794	0.174482	0.560475
FPGT-TNNI3K	76.3692	-0.62861	0.290256	-2.16571	0.0303336	0.215777
MTND5P15	2.33696	-0.628256	0.472566	-1.32946	0.183698	NA
CDCA4P1	10.7906	-0.62782	0.423874	-1.48115	0.138567	0.499911
RHOC	1596.02	-0.627742	0.253406	-2.47722	0.0132412	0.129879
ARHGAP17	2295.45	-0.62686	0.162742	-3.85187	0.000117219	0.00645141
ADCY4	93.0312	-0.626706	0.236432	-2.65069	0.00803287	0.0939259
RPL23AP82	263.329	-0.6264	0.185723	-3.37276	0.000744194	0.0207758
EN2	3.36724	-0.626357	0.457458	-1.36921	0.170933	0.555802
PATL2	1303.48	-0.626142	0.217749	-2.87552	0.0040336	0.0604623
TMEM53	163.496	-0.625636	0.231073	-2.70753	0.00677861	0.0841065
RP5-1099C19.2	0.628063	-0.6256	0.382394	-1.63601	0.101838	NA
HIBCH	537.946	-0.625146	0.278227	-2.24689	0.0246473	0.191575
NDFIP2	176.714	-0.625116	0.291668	-2.14324	0.0320935	0.223827
PLK4	164.448	-0.624809	0.211691	-2.95152	0.00316218	0.0515588
APPL1	3390.16	-0.624588	0.133693	-4.6718	2.99e-06	0.000563058
RANBP20P	0.820889	-0.624133	0.431917	-1.44503	0.14845	NA
RPS2P46	4.07701	-0.624082	0.435558	-1.43284	0.151905	0.522928
ID4	9.17738	-0.623857	0.397603	-1.56905	0.116637	0.459056
BACE2	1029.19	-0.623835	0.474024	-1.31604	0.18816	0.579371
LEPREL1	66.1152	-0.62331	0.392514	-1.58799	0.112288	0.450393
ACOX3	263.583	-0.623234	0.261068	-2.38725	0.016975	0.152476
KCNK9	15.5791	-0.623066	0.475495	-1.31035	0.190076	0.58321
EDN2	5.36914	-0.622467	0.469394	-1.32611	0.184804	0.574746
RP11-57G22.1	12.4736	-0.622451	0.475959	-1.30778	0.190947	0.584708
ATP6AP1L	105.04	-0.621624	0.343044	-1.81208	0.0699737	0.35447
NIP7	650.609	-0.621357	0.298056	-2.0847	0.0370964	0.243085
DGKG	732.882	-0.621355	0.381259	-1.62974	0.103156	0.432901
TFAP2A	9.82086	-0.620813	0.453641	-1.36851	0.171152	0.555802
NEK3	614.422	-0.62067	0.171394	-3.62131	0.000293112	0.0112431
MFAP1	471.147	-0.620348	0.289897	-2.13989	0.0323638	0.224639
HNRNPMP1	6.25935	-0.620101	0.420717	-1.47391	0.140505	0.503151
MGME1	615.286	-0.619878	0.231834	-2.6738	0.00749966	0.0894649
KIF11	184.296	-0.61959	0.217648	-2.84675	0.00441676	0.0643156
CTD-3145H4.1	1.91895	-0.619514	0.470827	-1.3158	0.188242	NA
OR5H1	11.8384	-0.619405	0.302097	-2.05035	0.0403302	0.255086
ADCY3	671.928	-0.619395	0.218149	-2.83932	0.004521	0.0652375
HBM	1.41989	-0.619101	0.4366	-1.418	0.15619	NA
CEP44	425.564	-0.618919	0.281082	-2.20191	0.0276714	0.203877
NOS2	13.2749	-0.618793	0.43411	-1.42543	0.154033	0.526432
PRSS37	1.36777	-0.618661	0.401852	-1.53953	0.123676	NA
NICN1	327.065	-0.618568	0.22638	-2.73243	0.00628691	0.0800045
TRIM27	271.969	-0.618152	0.4419	-1.39885	0.161858	0.541633
RP11-162O12.2	1.76336	-0.617924	0.46627	-1.32525	0.185088	NA
RHOBTB2	3791.63	-0.617674	0.286136	-2.15867	0.0308755	0.218396
HNRNPA1P62	1.20032	-0.617672	0.431038	-1.43299	0.151861	NA
LDHAL6B	11.2591	-0.617357	0.42491	-1.45291	0.146249	0.513845
ZNF665	370.879	-0.617288	0.274722	-2.24695	0.0246431	0.191575
LTB	2387.54	-0.616839	0.234893	-2.62605	0.00863826	0.0988008
BTK	4057.37	-0.616757	0.218088	-2.82802	0.00468366	0.066528
CD19	6582.02	-0.616424	0.20112	-3.06496	0.00217701	0.0408036
GALNT3	323.794	-0.615596	0.294569	-2.08982	0.0366343	0.241651
RNA5SP435	0.917752	-0.614966	0.417145	-1.47422	0.140421	NA
ADIRF	101.849	-0.614699	0.359602	-1.70938	0.0873797	0.395641
RAB42	13.5228	-0.614568	0.360506	-1.70474	0.0882433	0.397643
AC092338.5	36.3181	-0.614423	0.306947	-2.00172	0.0453146	0.273961
HSPB1	956.927	-0.614417	0.28728	-2.13874	0.0324565	0.225025
IL3	2.11019	-0.614305	0.476044	-1.29044	0.196899	NA
RP11-823P9.3	11.7163	-0.613671	0.454668	-1.34971	0.177108	0.564951
WDR12	363.122	-0.613633	0.179957	-3.40989	0.000649889	0.0189225
WDR92	194.066	-0.613529	0.280571	-2.18672	0.0287633	0.208925
TNS4	21.2917	-0.613484	0.381234	-1.60921	0.107571	0.441762
RARRES1	7.06051	-0.612678	0.475927	-1.28734	0.197977	0.593899
SOCS5P4	9.85239	-0.612568	0.325973	-1.8792	0.0602171	0.325719
RP11-382D8.3	5.50302	-0.61135	0.461013	-1.3261	0.184806	0.574746
DAK	1162.75	-0.611323	0.130919	-4.66946	3.02e-06	0.000563058
GS1-44D20.1	2.56341	-0.610911	0.475016	-1.28609	0.198413	NA
SYCE1L	63.5518	-0.610148	0.387907	-1.57292	0.115736	0.456941
PRG4	20.5815	-0.609651	0.373626	-1.63171	0.10274	0.432
CECR7	1082.07	-0.609491	0.291688	-2.08953	0.0366602	0.241737
GPR173	14.8579	-0.609436	0.42217	-1.44358	0.148857	0.518275
HRG	25.8107	-0.60941	0.350649	-1.73795	0.0822202	0.382799
AP5S1	283.694	-0.608378	0.176348	-3.44988	0.000560839	0.0172525
TBC1D27	2330.87	-0.608022	0.32273	-1.884	0.0595655	0.323494
SLIT2	2.39641	-0.607845	0.469461	-1.29477	0.195399	NA
SDCCAG3	1560.61	-0.606876	0.228294	-2.65831	0.00785339	0.0923998
TMEM64	652.226	-0.606836	0.193905	-3.12955	0.00175073	0.0358739
TSPAN33	1955.4	-0.606462	0.290492	-2.08771	0.0368241	0.24203
MARCKSL1P2	11.9638	-0.606448	0.323068	-1.87715	0.0604973	0.326359
GEN1	651.466	-0.606276	0.284065	-2.13429	0.0328193	0.226541
NBEAP1	4.1751	-0.606273	0.435628	-1.39172	0.164007	0.544344
ANKRD20A1	26.0264	-0.606114	0.390996	-1.55018	0.121098	0.467062
GRK6P1	2.89426	-0.605992	0.475836	-1.27353	0.20283	NA
PSMA8	28.9698	-0.605883	0.475571	-1.27401	0.202659	0.600906
B4GALT3	1772.92	-0.605848	0.173764	-3.48661	0.00048918	0.0157809
MMP13	3.71849	-0.605538	0.427126	-1.4177	0.156277	0.531112
LBH	5386.68	-0.605506	0.287979	-2.1026	0.0355005	0.237956
RP4-800G7.3	11.4107	-0.605359	0.35599	-1.70049	0.0890379	0.399681
SP4	1886.51	-0.605346	0.186453	-3.24664	0.00116776	0.0275474
SETP20	5.48187	-0.605325	0.466106	-1.29869	0.194052	0.588799
TRAJ12	5.35695	-0.605152	0.44333	-1.36501	0.172248	0.557386
CD72	972.747	-0.604972	0.263199	-2.29854	0.0215311	0.176898
NPAP1P4	76.2274	-0.60448	0.436021	-1.38636	0.165638	0.54716
GAS2	46.801	-0.604145	0.283641	-2.12997	0.0331745	0.227661
SUMF2	2664.47	-0.604029	0.177817	-3.39692	0.00068149	0.0194281
STX8P1	0.800928	-0.603991	0.392702	-1.53804	0.124039	NA
RP11-305E17.4	2.48297	-0.603846	0.465673	-1.29672	0.194729	NA
SGCA	46.6354	-0.603709	0.397927	-1.51713	0.129233	0.482278
TCERG1L	15.8743	-0.603472	0.473756	-1.2738	0.202733	0.600906
OAS1	1363.17	-0.603358	0.354465	-1.70217	0.0887243	0.398668
NYAP2	15.6676	-0.603324	0.475439	-1.26898	0.204446	0.60371
RNA5SP324	2.05101	-0.603148	0.475908	-1.26736	0.205025	NA
TCF4	13235	-0.602998	0.172344	-3.49881	0.000467344	0.0152805
ACTBP13	2.2006	-0.602994	0.474496	-1.27081	0.203796	NA
NLRP11	5.65966	-0.602882	0.443307	-1.35997	0.173841	0.559755
SCML2P2	8.558	-0.602464	0.450011	-1.33878	0.180644	0.569514
SEC11C	829.31	-0.602295	0.255245	-2.35968	0.0182909	0.159368
MESP1	7.953	-0.601707	0.469825	-1.2807	0.200298	0.59782
RP11-6F2.3	0.927736	-0.60158	0.416479	-1.44444	0.148615	NA
ACOT4	51.7008	-0.601521	0.33534	-1.79377	0.0728506	0.36082
NLN	355.338	-0.601034	0.213944	-2.80931	0.00496481	0.0684465
LAX1	1364.34	-0.600835	0.182824	-3.28641	0.00101473	0.0253642
ZAN	2.38349	-0.600257	0.36097	-1.6629	0.0963324	NA
AKR1C1	27.7795	-0.600249	0.38462	-1.56063	0.118611	0.462676
FAM186B	52.8381	-0.599932	0.330733	-1.81395	0.0696857	0.353707
PFN4	35.5736	-0.599922	0.349309	-1.71745	0.0858961	0.392493
ISOC2	197.615	-0.599139	0.21683	-2.76318	0.00572419	0.0753325
AK1	259.542	-0.598672	0.201257	-2.97467	0.00293309	0.0491591
POTENP	7.29298	-0.598317	0.411373	-1.45444	0.145825	0.513339
CKAP2	715.791	-0.598182	0.188427	-3.17461	0.00150036	0.0323227
STXBP6	3.17676	-0.597915	0.464191	-1.28808	0.197718	NA
PTPRB	13.7075	-0.597623	0.453287	-1.31842	0.187363	0.578613
APOLD1	128.371	-0.597169	0.332681	-1.79502	0.0726502	0.360642
PCDHB16	89.508	-0.596789	0.38108	-1.56605	0.117337	0.460564
RP11-895M11.2	0.828074	-0.596652	0.389837	-1.53052	0.125889	NA
PLN	27.485	-0.596634	0.288795	-2.06594	0.0388341	0.250214
RPS16P5	15.3	-0.596238	0.380184	-1.56829	0.116814	0.459415
C12orf56	3.18277	-0.59623	0.475963	-1.25268	0.210322	NA
CD79A	16968	-0.596211	0.196843	-3.02886	0.00245476	0.0437452
ANGPTL6	246.826	-0.59593	0.22059	-2.70153	0.0069021	0.0850793
ATIC	1003.35	-0.594885	0.140231	-4.24218	2.21e-05	0.00206231
RNA5SP464	1.80811	-0.594733	0.465293	-1.27819	0.201183	NA
TRAJ39	3.44081	-0.594167	0.460485	-1.29031	0.196944	0.59241
GABARAPL2	1225.3	-0.593651	0.202159	-2.93656	0.00331878	0.0530374
CGREF1	5.7146	-0.593605	0.424996	-1.39673	0.162495	0.542281
FTLP8	1.76498	-0.593403	0.458012	-1.29561	0.195111	NA
DIAPH3	11.5401	-0.592966	0.306814	-1.93266	0.0532785	0.30267
ALG1L13P	9.11353	-0.592869	0.329043	-1.8018	0.0715775	0.358374
PCDH15	17.333	-0.592803	0.446283	-1.32831	0.184075	0.574021
5S_rRNA	1.26838	-0.592364	0.424976	-1.39388	0.163355	NA
HDAC9	1920.81	-0.592263	0.31139	-1.902	0.0571717	0.316777
PDLIM1	2121.63	-0.592226	0.222851	-2.6575	0.00787229	0.0925644
ZNF382	412.213	-0.592165	0.256759	-2.3063	0.0210938	0.175327
BEST4	113.578	-0.592138	0.186953	-3.16731	0.00153855	0.032854
NELL1	1.99006	-0.592059	0.475533	-1.24504	0.213116	NA
RPL7AP15	4.33232	-0.591845	0.469123	-1.2616	0.207093	0.607438
RP11-1016B18.1	10.5585	-0.591631	0.424853	-1.39255	0.163755	0.543985
KNTC1	2071.46	-0.591589	0.16793	-3.52283	0.000426961	0.0144921
FUNDC1	115.355	-0.59156	0.205299	-2.88146	0.00395838	0.0598099
RP11-553L6.3	46.197	-0.591316	0.430899	-1.37229	0.169975	0.5544
TCL1A	8065.92	-0.590717	0.322608	-1.83107	0.0670907	0.347648
IGHV3-15	1.83901	-0.590338	0.428911	-1.37636	0.168709	NA
RPL13AP7	6.43623	-0.590187	0.473881	-1.24543	0.212973	0.61493
RP11-820K3.4	2.85841	-0.589795	0.473921	-1.2445	0.213315	NA
IGKV1OR2-108	4.65171	-0.589541	0.474665	-1.24201	0.214231	0.616283
RPL3P4	4.56278	-0.589356	0.476045	-1.23803	0.215707	0.618007
IGLL1	1.47777	-0.589088	0.465783	-1.26473	0.20597	NA
SMIM10	49.7017	-0.58898	0.47304	-1.24509	0.213097	0.615107
SESTD1	1694.3	-0.588843	0.314009	-1.87524	0.0607591	0.327239
ROPN1	1.63737	-0.588698	0.452096	-1.30215	0.192864	NA
CHCHD1	158.704	-0.588601	0.19484	-3.02094	0.00251989	0.0447324
RP13-383K5.4	0.862591	-0.588588	0.387302	-1.51971	0.128583	NA
TNFAIP8	4596.26	-0.588453	0.200704	-2.93194	0.00336847	0.0536001
MMACHC	69.7298	-0.588029	0.280761	-2.09441	0.0362231	0.240527
RPS4XP16	62.1164	-0.587894	0.342405	-1.71695	0.0859875	0.392493
RP11-104G3.2	32.8345	-0.587215	0.344879	-1.70267	0.0886301	0.39848
BEND3P1	69.8879	-0.587065	0.333366	-1.76103	0.078234	0.371831
SLC38A1	10249.3	-0.586987	0.176467	-3.32633	0.00087998	0.0230706
ACTL10	22.8661	-0.586946	0.45235	-1.29755	0.194443	0.589293
RPS10-NUDT3	16.9175	-0.586923	0.351343	-1.67052	0.0948173	0.41335
AL138479.3	10.1645	-0.586806	0.366273	-1.6021	0.109133	0.444446
NTNG1	46.6412	-0.58675	0.45099	-1.30103	0.193249	0.587506
RP11-188C12.2	357.337	-0.586539	0.229055	-2.56069	0.0104465	0.111534
TPM4P1	2.5302	-0.586396	0.475577	-1.23302	0.217568	NA
RP11-122G18.7	6.95343	-0.585988	0.389473	-1.50457	0.132436	0.489026
MSTO1	1089.48	-0.585983	0.199981	-2.9302	0.00338747	0.0536946
TRIB3	291.642	-0.585704	0.275106	-2.12901	0.0332533	0.228036
RPL7P9	7.42192	-0.585372	0.449604	-1.30197	0.192926	0.58743
RP3-431A14.4	1.72769	-0.584702	0.472806	-1.23666	0.216212	NA
RP11-603J24.7	6.40531	-0.583971	0.417584	-1.39845	0.161977	0.541633
TIGIT	597.656	-0.58388	0.278637	-2.09549	0.0361277	0.240071
MTPN	7689.65	-0.583732	0.151548	-3.8518	0.000117255	0.00645141
PRPS2	697.361	-0.58325	0.227263	-2.5664	0.0102759	0.110311
GAPDHP38	1.14129	-0.583108	0.399769	-1.45861	0.144672	NA
CES4A	286.444	-0.58268	0.417482	-1.3957	0.162805	0.542626
RIMKLA	12.5561	-0.582516	0.391782	-1.48684	0.137057	0.497437
RP11-531A21.3	2.30064	-0.581958	0.471667	-1.23383	0.217265	NA
LL0XNC01-37G1.2	2.37763	-0.581906	0.474504	-1.22634	0.220069	NA
TSPAN11	3.1926	-0.581633	0.473673	-1.22792	0.219476	NA
SCIMP	2533.08	-0.581164	0.270844	-2.14575	0.031893	0.223221
SLC25A45	1592.96	-0.580863	0.180102	-3.2252	0.00125886	0.0288667
COX6A1P2	3.68453	-0.580748	0.472854	-1.22817	0.219381	0.622856
VWA5A	262.549	-0.580663	0.32243	-1.8009	0.0717192	0.358413
CDHR4	16.7381	-0.580338	0.38166	-1.52056	0.128369	0.480959
TMEM238	111.519	-0.579996	0.232307	-2.49668	0.0125362	0.126026
ANKRD13B	67.127	-0.579849	0.34737	-1.66925	0.095067	0.413674
TMEM156	346.094	-0.579812	0.301039	-1.92603	0.0541	0.305686
IL17REL	13.5873	-0.57971	0.475743	-1.21853	0.223021	0.628374
SLC29A4	53.3902	-0.579666	0.25412	-2.28107	0.0225443	0.181819
FAM86HP	15.5939	-0.579439	0.324392	-1.78623	0.074062	0.363785
PPIL1	144.205	-0.57927	0.189954	-3.04952	0.00229207	0.0419553
ADAMTS13	98.7755	-0.579192	0.279408	-2.07292	0.0381793	0.247595
C17orf96	48.2303	-0.578993	0.453799	-1.27588	0.201999	0.599956
SDC1	4.234	-0.578964	0.475924	-1.21651	0.223793	0.628563
IGHV1OR15-1	30.6803	-0.578948	0.476008	-1.21626	0.223887	0.628563
ADK	839.188	-0.578864	0.178754	-3.23833	0.0012023	0.0282564
NUBPL	277.758	-0.578737	0.28124	-2.05781	0.0396085	0.252652
CCDC50	5200.59	-0.578554	0.190241	-3.04116	0.00235665	0.0427846
FLJ22763	8.01895	-0.578397	0.412835	-1.40104	0.161203	0.540785
DZIP3	682.007	-0.578286	0.266331	-2.1713	0.0299082	0.214123
PPIHP1	1.99692	-0.577998	0.471757	-1.2252	0.220499	NA
ESR1	179.521	-0.577973	0.356021	-1.62342	0.104499	0.435727
ZBTB34	1376.7	-0.5779	0.288686	-2.00183	0.0453034	0.273961
TSPAN1	4.46628	-0.577893	0.451921	-1.27875	0.200986	0.598879
RP11-764K9.4	5.40433	-0.577731	0.466962	-1.23721	0.216009	0.618216
PINLYP	83.6615	-0.577671	0.334682	-1.72603	0.0843422	0.388008
POTEB3	38.913	-0.577412	0.329778	-1.75091	0.0799617	0.376131
BDNF	15.8881	-0.577373	0.364717	-1.58307	0.113405	0.452789
RPL17P46	0.760601	-0.577353	0.390929	-1.47688	0.139709	NA
ARHGAP19-SLIT1	1.48447	-0.577098	0.370752	-1.55656	0.119575	NA
RPL29P11	2.24423	-0.577091	0.476015	-1.21234	0.225383	NA
GS1-279B7.1	15.2034	-0.576814	0.359435	-1.60478	0.108543	0.44358
LRRD1	10.6484	-0.576735	0.386005	-1.49411	0.135146	0.494548
RAB3GAP2	2413.49	-0.575658	0.209766	-2.74428	0.00606438	0.0783645
NPAS1	17.1445	-0.575585	0.350232	-1.64344	0.100292	0.425999
TTL	1111.5	-0.575433	0.172555	-3.33478	0.000853657	0.0227225
MYO1C	1601.19	-0.575253	0.313769	-1.83337	0.0667481	0.34673
IGHM	147832	-0.575237	0.23353	-2.46322	0.0137694	0.132282
EEF1A1P13	2.79265	-0.574072	0.469829	-1.22187	0.221755	NA
XKR9	17.8204	-0.573952	0.354548	-1.61882	0.105485	0.437712
LIFR	9.81636	-0.573874	0.463457	-1.23825	0.215625	0.617868
ZNF608	80.1323	-0.573543	0.467025	-1.22808	0.219418	0.622856
TTC39DP	1.26368	-0.573481	0.459946	-1.24684	0.212455	NA
TRPC5OS	1.40363	-0.573099	0.37038	-1.54732	0.121785	NA
RGS7	7.06223	-0.571722	0.458959	-1.24569	0.212877	0.614847
SLC50A1	914.751	-0.571223	0.142743	-4.00175	6.29e-05	0.00436246
NAIF1	445.229	-0.570525	0.209068	-2.72889	0.00635474	0.0803798
FRAS1	1.91496	-0.570513	0.475787	-1.19909	0.230492	NA
LINC01330	1.28235	-0.570491	0.415848	-1.37187	0.170103	NA
RP11-754I20.3	0.842344	-0.570302	0.415578	-1.37231	0.169967	NA
IGHG1	1971.17	-0.57024	0.349515	-1.63152	0.102781	0.432
AC006011.4	11.7405	-0.570118	0.468521	-1.21685	0.223663	0.628563
TUBG1P	7.84484	-0.569484	0.405673	-1.4038	0.160378	0.538837
RP1-128O3.5	0.839554	-0.569151	0.412174	-1.38085	0.167325	NA
ABC14-1080714F14.1	6.57788	-0.569097	0.475787	-1.19612	0.231651	0.637843
HBD	5.16801	-0.568817	0.44497	-1.27833	0.201135	0.598898
ELOVL5	5261.22	-0.568445	0.207859	-2.73476	0.00624257	0.0797088
DEFB108B	2.88009	-0.568407	0.469587	-1.21044	0.22611	NA
UNG	284.555	-0.568237	0.240742	-2.36036	0.0182574	0.159368
KIAA1024L	10.9955	-0.568069	0.33627	-1.68932	0.0911575	0.404497
FBXO27	175.109	-0.567893	0.383573	-1.48053	0.138731	0.500233
ISLR2	15.7494	-0.567861	0.386554	-1.46904	0.141823	0.505867
FAM84A	3.11643	-0.567859	0.475031	-1.19541	0.231925	NA
DQX1	9.53946	-0.567851	0.42002	-1.35196	0.176388	0.564298
SOWAHD	164.773	-0.567738	0.396196	-1.43297	0.151866	0.522928
N6AMT2	38.1392	-0.567613	0.291982	-1.944	0.0518957	0.298387
CNTNAP5	8.71498	-0.567613	0.392469	-1.44626	0.148104	0.516803
PRELP	26.7137	-0.567527	0.280685	-2.02194	0.0431828	0.266108
DMRTA1	25.0236	-0.566468	0.476013	-1.19003	0.234036	0.640215
C19orf68	399.632	-0.566353	0.286188	-1.97895	0.0478212	0.28371
ATP8B1	260.719	-0.566217	0.253663	-2.23216	0.0256046	0.195236
DNAH12	36.573	-0.566211	0.364657	-1.55272	0.12049	0.466725
TRAJ9	3.31331	-0.565788	0.476038	-1.18854	0.234622	0.641059
CCNI2	95.7854	-0.565675	0.401155	-1.41011	0.158506	0.535216
ACOT1	42.9826	-0.564759	0.294755	-1.91603	0.0553615	0.310405
APOH	1.56546	-0.564721	0.456941	-1.23587	0.216506	NA
MAT2B	2490.58	-0.564612	0.226175	-2.49635	0.0125478	0.126026
HCRT	0.750541	-0.564321	0.38647	-1.46019	0.144237	NA
ATP6V0A1	1335.99	-0.564208	0.193084	-2.92208	0.003477	0.0546361
ESRRB	3.86911	-0.563939	0.470047	-1.19975	0.230237	0.63636
HOXA6	7.30673	-0.5637	0.455236	-1.23826	0.21562	0.617868
ANGPTL3	13.0161	-0.56358	0.476026	-1.18393	0.236441	0.64342
PGAM1P5	11.2949	-0.563389	0.46764	-1.20475	0.228301	0.633509
MAGEH1	197.215	-0.563311	0.320567	-1.75723	0.0788781	0.37336
PALM2-AKAP2	6435.74	-0.563194	0.244465	-2.30378	0.021235	0.176062
ZSCAN23	10.4768	-0.562907	0.471625	-1.19355	0.232655	0.638642
FANCF	287.889	-0.562029	0.179705	-3.12752	0.0017629	0.036084
RAB30	3397.75	-0.56182	0.272394	-2.06253	0.0391574	0.251268
RPP25L	125.119	-0.561468	0.207404	-2.70713	0.00678683	0.0841532
TMEM31	5.11774	-0.561164	0.471257	-1.19078	0.23374	0.639852
C11orf70	3.79459	-0.561124	0.450137	-1.24656	0.212557	0.614157
AIFM2	263.652	-0.561076	0.21931	-2.55837	0.0105164	0.112001
SLC14A1	380.887	-0.560626	0.363325	-1.54304	0.122821	0.470293
TRAJ54	2.10692	-0.560076	0.473425	-1.18303	0.236797	NA
PRAP1	30.9623	-0.560005	0.360655	-1.55274	0.120485	0.466725
GALNT15	25.7126	-0.559581	0.320326	-1.74691	0.0806527	0.377968
FBN1	26.1141	-0.559519	0.375436	-1.49032	0.136141	0.496078
FOXF1	0.792927	-0.559519	0.384154	-1.4565	0.145255	NA
HINT2	240.309	-0.559259	0.180953	-3.09063	0.00199733	0.0387397
ANKRD16	348.877	-0.558919	0.236778	-2.36052	0.0182494	0.159368
IL31RA	20.9543	-0.558298	0.365155	-1.52893	0.126281	0.476814
TOM1L1	5.9485	-0.558219	0.41193	-1.35513	0.175376	0.562205
PXDNL	13.6175	-0.557863	0.39921	-1.39742	0.162288	0.541974
AMBN	2.64213	-0.557801	0.439764	-1.26841	0.204652	NA
RANGRF	489.474	-0.557747	0.241871	-2.30597	0.0211123	0.175366
DOLK	113.634	-0.557633	0.204909	-2.72137	0.00650125	0.081555
TLN2	16.6338	-0.557569	0.446605	-1.24846	0.211862	0.613137
ZNF737	1959.89	-0.556959	0.295821	-1.88276	0.0597333	0.323875
RFESD	16.4643	-0.556892	0.317381	-1.75465	0.0793195	0.374792
AMN1	472.825	-0.556847	0.241438	-2.30638	0.0210896	0.175327
RPLP0P6	1.77771	-0.556709	0.476046	-1.16944	0.242225	NA
CLDN1	2.21055	-0.556468	0.432197	-1.28753	0.197908	NA
MYCT1	3.9154	-0.556169	0.45491	-1.22259	0.221484	0.62657
TMEM44	316.933	-0.55599	0.2528	-2.19933	0.0278543	0.204939
RP11-326A13.3	1.01682	-0.555944	0.42328	-1.31342	0.189042	NA
FBXO22	560.75	-0.555919	0.280086	-1.98481	0.0471652	0.281102
COMMD3	821.787	-0.555586	0.272841	-2.0363	0.0417203	0.260315
RP11-723O4.3	11.8601	-0.555563	0.471477	-1.17835	0.238658	0.6461
DEPDC5	2771.67	-0.555105	0.115664	-4.79928	1.59e-06	0.000366474
UPF3AP2	5.0541	-0.554773	0.432727	-1.28204	0.199829	0.597049
C11orf24	1128.98	-0.554284	0.203888	-2.71857	0.00655654	0.0819981
LILRB4	61.1299	-0.554267	0.429596	-1.2902	0.19698	0.59241
ZNF831	1867.42	-0.55417	0.246925	-2.24429	0.024814	0.192001
LDB3	37.4835	-0.554094	0.325082	-1.70447	0.0882928	0.397644
RP11-262H14.12	2.6824	-0.554036	0.464975	-1.19154	0.233442	NA
SPIB	3369.41	-0.553875	0.306339	-1.80805	0.070599	0.356043
RP11-57K17.1	16.8728	-0.553547	0.374403	-1.47848	0.13928	0.500951
C2orf54	8.67871	-0.553378	0.382521	-1.44666	0.147992	0.516745
DCAF4	458.437	-0.552564	0.229514	-2.40754	0.0160605	0.147405
PTPRQ	176.991	-0.552443	0.440226	-1.25491	0.209512	0.610549
CDH8	18.5353	-0.552177	0.44899	-1.22982	0.218765	0.622197
FBXW11P1	9.11894	-0.552106	0.369224	-1.49531	0.134832	0.494089
AC090018.1	0.804593	-0.55074	0.448985	-1.22663	0.219961	NA
RP11-179A10.2	0.795479	-0.5505	0.448958	-1.22617	0.220134	NA
NEK8	1216.79	-0.550458	0.254895	-2.15954	0.030808	0.218082
FAM96AP2	1.91304	-0.549442	0.472355	-1.1632	0.24475	NA
SRPK3	105.863	-0.5494	0.364433	-1.50755	0.131671	0.487521
ADAMTS7P4	44.3851	-0.54927	0.276347	-1.98761	0.0468544	0.280265
COL9A2	6000.28	-0.549246	0.232704	-2.36028	0.0182611	0.159368
GPATCH11	766.157	-0.549209	0.291737	-1.88255	0.0597611	0.323875
BBC3	729.617	-0.549111	0.293113	-1.87337	0.0610167	0.328035
WDR63	23.2687	-0.549084	0.381738	-1.43838	0.150326	0.52102
AP000275.65	349.273	-0.549009	0.152056	-3.61056	0.000305531	0.0116161
RP11-198M15.1	6.62325	-0.548996	0.424528	-1.29319	0.195944	0.590618
DPAGT1	441.438	-0.548951	0.220404	-2.49066	0.0127505	0.127315
HNF4G	6.25703	-0.548791	0.465186	-1.17972	0.23811	0.645747
RP11-894J14.5	71.7771	-0.548395	0.209941	-2.61215	0.00899759	0.101739
PRDX1	2178.83	-0.548315	0.242533	-2.26078	0.0237728	0.186923
EBAG9P1	8.04485	-0.548309	0.402939	-1.36077	0.173585	0.559196
SFRP1	1.89403	-0.548273	0.474634	-1.15515	0.24803	NA
POU4F3	3.76474	-0.547833	0.476048	-1.15079	0.249817	0.660082
F10	4.13659	-0.547665	0.475779	-1.15109	0.249695	0.659978
HSPE1P27	3.8618	-0.547389	0.450975	-1.21379	0.224828	0.629438
BMPR2	4621.35	-0.547223	0.230022	-2.37901	0.0173594	0.154677
YBX1P4	5.846	-0.546668	0.38075	-1.43577	0.151069	0.522283
RP1-89D4.1	0.66757	-0.546501	0.426933	-1.28006	0.200523	NA
HSPA8P3	2.82386	-0.545891	0.465756	-1.17205	0.241175	NA
NIPAL2	1718.94	-0.545055	0.304056	-1.79262	0.0730344	0.361475
CDK14	5197.49	-0.544978	0.15897	-3.42817	0.000607658	0.0183713
USF1P1	3.67696	-0.544606	0.455236	-1.19632	0.231573	0.637843
BMS1P8	1.69315	-0.544563	0.437253	-1.24542	0.212978	NA
THOP1	1387.69	-0.544545	0.192625	-2.82697	0.00469904	0.0665832
CCNB2P1	1.64543	-0.544196	0.475439	-1.14462	0.252368	NA
DCAF8L2	2.60119	-0.544181	0.438614	-1.24068	0.214724	NA
ERVFRD-3	3.03837	-0.54415	0.464226	-1.17217	0.241131	NA
CHODL	16.5325	-0.543966	0.356791	-1.52461	0.127357	0.479067
RP11-479O9.2	2.05567	-0.543923	0.474402	-1.14654	0.25157	NA
DUXAP7	5.40624	-0.543481	0.416196	-1.30583	0.191611	0.585315
MARS2	231.249	-0.54347	0.192179	-2.82793	0.00468502	0.066528
GPR85	28.7124	-0.543387	0.288438	-1.88389	0.0595793	0.323494
CRB3	57.2234	-0.543283	0.393847	-1.37943	0.167763	0.550997
ATP6V1C2	124.389	-0.543259	0.257632	-2.10867	0.0349734	0.235384
RBM17P4	0.789073	-0.543256	0.414851	-1.30952	0.190358	NA
VCPKMT	924.948	-0.543214	0.221534	-2.45206	0.0142041	0.13552
MRPL39	312.754	-0.542996	0.174992	-3.10298	0.00191581	0.0375443
ERVMER34-1	182.668	-0.54246	0.168633	-3.21681	0.00129625	0.0295587
SP140	2453.4	-0.542435	0.287304	-1.88802	0.0590237	0.32252
ABCC4	336.12	-0.54243	0.204871	-2.64767	0.0081048	0.0944159
GUSBP5	33.0083	-0.542042	0.371519	-1.45899	0.144568	0.511106
MRPL51	292.422	-0.542029	0.197931	-2.73848	0.00617239	0.079096
OMA1	672.229	-0.541998	0.231114	-2.34516	0.019019	0.164044
RP13-685P2.7	22.4142	-0.54176	0.283679	-1.90977	0.0561634	0.313013
RP11-603K19.1	1.86058	-0.541476	0.473057	-1.14463	0.252362	NA
RP1-97D16.1	1.15743	-0.541427	0.368458	-1.46944	0.141713	NA
AC018755.16	32.8122	-0.540966	0.453471	-1.19294	0.232891	0.638855
PIPSL	12.2963	-0.540884	0.354945	-1.52385	0.127546	0.479585
PPOX	666.874	-0.540833	0.174898	-3.09227	0.0019863	0.038605
ACTA2	182.323	-0.540795	0.186815	-2.89482	0.0037938	0.0581142
GNB1L	140.309	-0.540788	0.249808	-2.16481	0.0304019	0.215937
RHBDL1	151.996	-0.540769	0.340846	-1.58655	0.112614	0.451127
DCHS2	19.9439	-0.5407	0.421027	-1.28424	0.199058	0.595343
AP4S1	639.723	-0.540406	0.159872	-3.38024	0.000724221	0.0203993
RP11-66N11.8	23.6445	-0.54033	0.261025	-2.07003	0.0384498	0.248672
AP000350.10	0.693659	-0.540171	0.353516	-1.528	0.126513	NA
PDCD2L	110.486	-0.540158	0.223875	-2.41276	0.0158321	0.14582
RPS3P7	0.727303	-0.539982	0.385109	-1.40215	0.16087	NA
FCRLB	101.573	-0.539808	0.273245	-1.97555	0.0482062	0.285366
TMEM154	3325.77	-0.53911	0.218688	-2.4652	0.0136936	0.132122
MDH1	1347.32	-0.539087	0.131221	-4.10824	3.99e-05	0.0032292
TATDN3	763.489	-0.539043	0.137613	-3.91709	8.96e-05	0.00547649
TMEM37	0.689728	-0.538942	0.353372	-1.52514	0.127225	NA
BANF1	915.835	-0.538293	0.216798	-2.48292	0.0130309	0.128889
PCDHGB8P	6.70101	-0.538007	0.41272	-1.30356	0.192383	0.586621
VDAC1P4	0.71509	-0.537877	0.351408	-1.53063	0.12586	NA
RP11-108M9.5	68.2133	-0.537862	0.235005	-2.28872	0.0220954	0.179657
SYCP1	11.2825	-0.53753	0.398215	-1.34985	0.177064	0.564951
PLET1	9.09228	-0.537479	0.434781	-1.23621	0.216382	0.619001
MSTN	7.82163	-0.53743	0.465476	-1.15458	0.248263	0.658405
RPL35AP26	1.7239	-0.537256	0.458063	-1.17289	0.240841	NA
GRM1	4.69978	-0.537167	0.407631	-1.31778	0.187578	0.578777
ISCU	4779.77	-0.536024	0.165942	-3.23018	0.00123712	0.0286291
PRKRIRP7	8.79197	-0.535953	0.40198	-1.33328	0.182438	0.571449
DAP3P2	3.93143	-0.535943	0.475941	-1.12607	0.260136	0.672412
UBE2L5P	19.8923	-0.535937	0.383704	-1.39675	0.16249	0.542281
RPL4P3	0.869483	-0.535663	0.436791	-1.22636	0.220063	NA
ATP2A1	319.148	-0.535533	0.305793	-1.75129	0.0798953	0.376081
STAM	1911.01	-0.535504	0.255125	-2.09899	0.0358182	0.239194
SKAP1	1491.38	-0.535452	0.238815	-2.24212	0.0249539	0.192767
KDM5B	1321.68	-0.535204	0.210088	-2.54752	0.0108491	0.114446
CTSH	7432.17	-0.535136	0.241149	-2.21911	0.026479	0.198535
AC016629.7	1.65042	-0.534975	0.472312	-1.13267	0.257352	NA
RND3	2.10488	-0.534967	0.473976	-1.12868	0.259033	NA
GABRA4	8.6201	-0.534811	0.421969	-1.26742	0.205006	0.60451
IL5	2.17747	-0.534617	0.466324	-1.14645	0.251609	NA
RP1-7G5.5	4.85536	-0.534515	0.447124	-1.19545	0.231911	0.637843
PCED1B	689.697	-0.534352	0.262608	-2.03479	0.0418721	0.260881
TM4SF19-TCTEX1D2	15.6904	-0.534284	0.475159	-1.12443	0.26083	0.67301
KIAA0226L	17899.4	-0.534278	0.211602	-2.52492	0.0115724	0.119357
RP11-474L23.3	7.33358	-0.534155	0.413237	-1.29261	0.196145	0.590752
RP11-299J3.6	2.39617	-0.534127	0.475737	-1.12274	0.261549	NA
WNT16	307.653	-0.534118	0.363298	-1.47019	0.14151	0.505313
RP11-339B9.1	2.82201	-0.534055	0.461281	-1.15777	0.24696	NA
PTRHD1	487.044	-0.533942	0.167128	-3.1948	0.00139927	0.0310617
MYT1	73.4525	-0.533652	0.353613	-1.50914	0.131263	0.486583
TVP23A	247.193	-0.533438	0.274772	-1.94139	0.0522115	0.299339
IFNA5	0.587653	-0.533329	0.401103	-1.32966	0.183631	NA
RP11-485M7.1	12.634	-0.53323	0.368472	-1.44714	0.147858	0.516451
WEE2	7.72905	-0.533082	0.459276	-1.1607	0.245764	0.655807
HSPA12A	757.014	-0.532956	0.417788	-1.27566	0.202075	0.600031
WT1	34.0271	-0.532933	0.306554	-1.73846	0.082129	0.382795
RP11-54F2.1	0.671254	-0.532182	0.352703	-1.50887	0.131332	NA
ZNF483	435.132	-0.53185	0.297905	-1.7853	0.0742125	0.364117
PEAK1	2219.96	-0.531605	0.140586	-3.78134	0.000155985	0.00752716
FIGN	2.32383	-0.531258	0.473585	-1.12178	0.261956	NA
CTD-2583A14.10	53.8336	-0.531096	0.261235	-2.03302	0.0420505	0.261217
UFC1	1738.26	-0.531068	0.23905	-2.22158	0.0263117	0.198177
P2RY10	2516.43	-0.531	0.146439	-3.62608	0.00028776	0.0111055
PLAGL1	583.701	-0.530486	0.248124	-2.13799	0.0325175	0.225152
TCTA	1306	-0.530384	0.0936147	-5.66561	1.47e-08	8.13e-06
PKIA	590.911	-0.530302	0.255449	-2.07596	0.0378978	0.246114
TMEM5	372.624	-0.529919	0.143978	-3.68056	0.000232725	0.00963155
PI4K2A	2125.93	-0.529833	0.349848	-1.51447	0.129907	0.484276
RPS18P9	95.3373	-0.529632	0.213594	-2.47962	0.0131522	0.129471
AC079807.3	7.78816	-0.528832	0.432729	-1.22209	0.221674	0.626826
RP11-411B10.8	1.54554	-0.528735	0.475864	-1.1111	0.266523	NA
ESCO2	46.1188	-0.528514	0.260317	-2.03027	0.0423293	0.262331
SNX9	2221.48	-0.528491	0.345307	-1.5305	0.125893	0.476353
AC069257.6	3.43168	-0.528289	0.466319	-1.13289	0.25726	0.669251
PFKP	2935.73	-0.526607	0.209392	-2.51494	0.0119054	0.121645
IGHD	8293.7	-0.526482	0.350475	-1.50219	0.133047	0.490117
ZNF713	176.979	-0.52597	0.219149	-2.40005	0.0163928	0.149618
GRHPR	1075.44	-0.525956	0.174571	-3.01286	0.00258801	0.0454758
RP9	679.021	-0.525709	0.242021	-2.17217	0.0298432	0.213901
DMD	1747.07	-0.525439	0.236905	-2.21793	0.0265593	0.198742
RP11-687F6.4	4.23121	-0.525398	0.446908	-1.17563	0.239743	0.648015
TP53I13	3429.54	-0.525379	0.191662	-2.74118	0.00612191	0.0788081
CDIP1	714.621	-0.525343	0.190665	-2.75532	0.00586344	0.076737
PDZD2	72.8277	-0.525113	0.417377	-1.25813	0.208346	0.608899
C11orf80	1941.57	-0.5249	0.189116	-2.77555	0.00551092	0.0735666
ZNF174	145.709	-0.524669	0.180216	-2.91133	0.00359888	0.0558
COBLL1	803.395	-0.52462	0.46924	-1.11802	0.263559	0.675809
MAP3K9	1624.44	-0.524344	0.130571	-4.01576	5.93e-05	0.00421975
RPL7L1P1	0.501445	-0.52427	0.375365	-1.39669	0.162506	NA
PPIAP20	1.44065	-0.524068	0.439951	-1.1912	0.233576	NA
TPM3P4	1.30255	-0.524065	0.421816	-1.2424	0.214088	NA
PMS2P6	19.9932	-0.52371	0.369956	-1.4156	0.156893	0.532436
ASB14	237.966	-0.523681	0.202007	-2.59238	0.00953132	0.105289
CEP41	284.975	-0.523604	0.308264	-1.69856	0.089403	0.400614
GOLGA8IP	1.30458	-0.523589	0.468233	-1.11822	0.263471	NA
ABHD12B	88.7037	-0.523419	0.202278	-2.58762	0.00966414	0.106074
ZKSCAN7	63.3398	-0.523086	0.33789	-1.54809	0.1216	0.468046
CCL24	15.8505	-0.522965	0.430349	-1.21521	0.224286	0.62912
STRBP	3803.16	-0.52289	0.175827	-2.97389	0.0029405	0.0492397
AP003385.2	1.49406	-0.522789	0.437458	-1.19506	0.232063	NA
FBXW8	795.913	-0.522624	0.17194	-3.03958	0.00236912	0.0427846
ADAL	165.161	-0.522592	0.227679	-2.2953	0.021716	0.177798
CTD-2575K13.6	174.462	-0.522432	0.286888	-1.82103	0.0686021	0.351342
SMIM23	9.82636	-0.522373	0.47562	-1.0983	0.272074	0.683827
AC115115.3	4.11577	-0.52237	0.447661	-1.16689	0.243257	0.653114
RUVBL1	232.394	-0.522341	0.161245	-3.23942	0.00119772	0.0281838
RP11-1012A1.7	0.482699	-0.522197	0.377456	-1.38346	0.166523	NA
2021-03-03	821.094	-0.522135	0.263653	-1.98039	0.0476601	0.283557
PCBD2	546.504	-0.521932	0.202918	-2.57213	0.0101075	0.109124
ZBTB24	1937.52	-0.52172	0.226729	-2.30108	0.0213873	0.176331
TRAJ11	3.61627	-0.521534	0.467738	-1.11501	0.264845	0.677358
SIPA1L1	3783.35	-0.52137	0.148422	-3.51275	0.0004435	0.0147875
CREB3L4	336.505	-0.521361	0.201106	-2.59246	0.00952911	0.105289
USP13	591.707	-0.521263	0.163416	-3.1898	0.00142371	0.0314053
AHCYP5	2.88818	-0.521251	0.465059	-1.12083	0.262361	NA
RP11-793H13.12	1.95706	-0.520796	0.468174	-1.1124	0.265967	NA
SPTY2D1-AS1	29.8486	-0.52066	0.328821	-1.58341	0.113328	0.452639
RBFOX2	8.78099	-0.520643	0.464437	-1.12102	0.262279	0.674812
H2AFZP4	2.1199	-0.520603	0.470612	-1.10623	0.268629	NA
HNRNPA1P3	8.78658	-0.520533	0.375938	-1.38462	0.166167	0.548045
ZNF385B	4.86932	-0.520346	0.472442	-1.1014	0.270723	0.682669
MRPL2P1	1.06294	-0.520254	0.417193	-1.24704	0.212384	NA
RP11-404K5.2	1.53568	-0.520161	0.4673	-1.11312	0.265657	NA
TRAJ57	2.44249	-0.519848	0.457097	-1.13728	0.255421	NA
C21orf58	201.355	-0.519848	0.304114	-1.70938	0.0873797	0.395641
PYDC1	2.53916	-0.519798	0.455363	-1.1415	0.25366	NA
KLHL10	6.8666	-0.519685	0.46214	-1.12452	0.260794	0.67301
MST1R	18.159	-0.519624	0.39535	-1.31434	0.188731	0.580277
FOXD4L4	1.81663	-0.519539	0.430975	-1.20549	0.228012	NA
S100A1	48.747	-0.519487	0.267822	-1.93967	0.0524198	0.30005
MRGPRX3	4.06155	-0.519467	0.4204	-1.23565	0.21659	0.619288
RP11-544M22.3	2.34894	-0.519365	0.475263	-1.09279	0.274485	NA
MRPL35	281.38	-0.519256	0.219048	-2.37051	0.0177635	0.156798
TMEM167AP1	2.87873	-0.518855	0.463237	-1.12006	0.262687	NA
RGS10	1005	-0.518722	0.170602	-3.04054	0.00236152	0.0427846
ANP32E	2608	-0.518664	0.146244	-3.54657	0.000390282	0.0135893
BNIP3P24	1.75845	-0.518526	0.475868	-1.08964	0.275871	NA
CA8	36.5721	-0.51827	0.470424	-1.10171	0.270588	0.682656
SLC35A5	587.368	-0.518229	0.209499	-2.47366	0.0133737	0.130433
C11orf68	464.071	-0.51793	0.262804	-1.97078	0.0487488	0.287406
CENPBD1	168.798	-0.517666	0.188659	-2.74393	0.00607084	0.0783645
CTC-359D24.3	27.6599	-0.517441	0.326965	-1.58256	0.113522	0.452834
MAP4	3364.79	-0.517426	0.134983	-3.83327	0.000126449	0.00668442
TMPRSS6	35.1796	-0.51724	0.321647	-1.6081	0.107814	0.441806
SYBU	91.946	-0.517219	0.356745	-1.44983	0.147106	0.515239
RAD51B	203.225	-0.516929	0.207416	-2.49224	0.0126942	0.126888
RP11-792A8.1	1.29945	-0.516336	0.466421	-1.10702	0.268286	NA
RP11-658F2.3	13.2609	-0.516305	0.431977	-1.19521	0.232003	0.637843
NAALADL1	311.691	-0.515721	0.203206	-2.53792	0.0111513	0.116398
RNA5SP156	1.07493	-0.515665	0.368648	-1.3988	0.161872	NA
RP1-102G20.4	3.29174	-0.515581	0.459474	-1.12211	0.261815	0.674288
FAM98A	391.056	-0.515531	0.19534	-2.63915	0.00831138	0.0961694
GABRG2	126.571	-0.515434	0.329239	-1.56553	0.117458	0.460942
DOK5	2.02317	-0.515173	0.401153	-1.28423	0.199061	NA
FAM83G	453.676	-0.515012	0.231201	-2.22755	0.0259105	0.196536
CDKN2A	288.511	-0.514569	0.324526	-1.5856	0.11283	0.451805
ATE1-AS1	10.3917	-0.514503	0.433791	-1.18606	0.235598	0.642238
TMEM243	1607.13	-0.514465	0.207536	-2.47892	0.0131783	0.129531
SLC39A12	1.5573	-0.514434	0.342822	-1.50058	0.133463	NA
BANF1P4	4.62358	-0.513857	0.454165	-1.13143	0.257874	0.670248
RP11-255M2.3	8.92175	-0.513786	0.313198	-1.64045	0.100912	0.427475
RP11-589M4.2	1.27743	-0.513772	0.419391	-1.22504	0.220559	NA
CMB9-22P13.1	36.0832	-0.513454	0.32243	-1.59245	0.111283	0.448458
ANKMY2	505.832	-0.5134	0.177999	-2.88429	0.00392302	0.0593707
ZFPM1	1973.75	-0.513147	0.246399	-2.08259	0.0372885	0.243413
KCTD7	1122.09	-0.513137	0.2871	-1.78731	0.0738872	0.363704
AFAP1L1	16.4478	-0.513102	0.308022	-1.6658	0.0957542	0.41541
CLIC4	2998.08	-0.512764	0.248412	-2.06417	0.039002	0.250868
TMPRSS11D	4.61251	-0.512673	0.452421	-1.13318	0.25714	0.669251
RP11-554D14.2	7.94905	-0.512575	0.412259	-1.24333	0.213745	0.615756
TTLL1	104.489	-0.512359	0.284465	-1.80113	0.0716818	0.358374
BTAF1	6092.55	-0.512234	0.217228	-2.35805	0.0183714	0.159698
RP11-730A19.9	5.39438	-0.512144	0.397206	-1.28936	0.197271	0.592734
IL17B	7.09062	-0.51208	0.422763	-1.21127	0.225792	0.630099
MICAL1	6920.64	-0.512061	0.142926	-3.58271	0.000340052	0.0125097
ZNF717	291.235	-0.511982	0.242112	-2.11464	0.0344603	0.233095
PRX	151.842	-0.511952	0.278082	-1.84102	0.0656194	0.343609
CTD-2540L5.9	1.88285	-0.511918	0.453135	-1.12972	0.258592	NA
AC005037.4	4.59373	-0.51169	0.466505	-1.09686	0.272704	0.684188
BEST2	35.946	-0.511677	0.267238	-1.91469	0.055532	0.310795
STYXL1	390.746	-0.511529	0.220664	-2.31814	0.0204419	0.172223
GUCY1A2	4.31353	-0.51117	0.455306	-1.12269	0.261567	0.674109
FAM122C	423.445	-0.510853	0.20042	-2.54891	0.0108059	0.114188
UBE2Q2P1	76.4054	-0.510786	0.248019	-2.05946	0.0394498	0.252215
RP11-159K7.1	0.615232	-0.510488	0.352892	-1.44659	0.148013	NA
GPIHBP1	2.09651	-0.510463	0.461699	-1.10562	0.268891	NA
RP11-330M2.4	4.57485	-0.510133	0.461141	-1.10624	0.268623	0.680684
EPM2A	395.827	-0.510127	0.205479	-2.48262	0.013042	0.128931
MRPS18B	428.769	-0.510117	0.213036	-2.39451	0.0166425	0.15074
CARF	869.712	-0.510014	0.315527	-1.61639	0.106011	0.439313
MAPK12	315.022	-0.509886	0.258049	-1.97593	0.0481632	0.285201
LAPTM5	57323.7	-0.509776	0.183015	-2.78544	0.00534559	0.0720071
TRAJ14	2.4724	-0.509713	0.46092	-1.10586	0.268786	NA
CASS4	301.479	-0.509329	0.340339	-1.49653	0.134515	0.493404
RAB40AL	1.70383	-0.509321	0.475959	-1.07009	0.284577	NA
INPP1	136.814	-0.509209	0.25184	-2.02195	0.0431814	0.266108
SPINK1	3.21212	-0.508916	0.469807	-1.08325	0.2787	NA
ZNF296	289.781	-0.508829	0.223242	-2.27927	0.022651	0.18229
RP11-562A8.1	3.49296	-0.508679	0.460524	-1.10457	0.269348	0.681309
JAZF1	2127.96	-0.508492	0.18709	-2.7179	0.00656977	0.0820548
IRF4	1923.39	-0.508478	0.28496	-1.78438	0.0743615	0.364507
ELP6	242.404	-0.508435	0.169154	-3.00576	0.00264919	0.0462492
SLC29A1	181.511	-0.507937	0.288237	-1.76222	0.0780321	0.371831
YBX1P8	4.55125	-0.507646	0.473278	-1.07262	0.283442	0.694164
LAG3	287.283	-0.506978	0.421547	-1.20266	0.229108	0.63463
FZD9	0.682514	-0.506974	0.378843	-1.33822	0.180826	NA
CDK7	290.612	-0.50682	0.302689	-1.67439	0.0940536	0.411351
PARP1	4526.6	-0.506658	0.167106	-3.03196	0.00242971	0.0433809
NTN1	31.6037	-0.506588	0.290961	-1.74109	0.0816684	0.381335
DPPA3P3	1.41704	-0.506533	0.341081	-1.48508	0.137522	NA
ST7	273.265	-0.506484	0.245282	-2.0649	0.0389323	0.25059
CHAMP1	1032.64	-0.506384	0.251791	-2.01113	0.044312	0.269934
OR2A14	1.0201	-0.506139	0.387148	-1.30735	0.191093	NA
FBXO4	279.35	-0.506032	0.2009	-2.51883	0.0117747	0.120703
AC016292.3	1.5098	-0.505777	0.463589	-1.091	0.275271	NA
RP11-434C1.4	1.28747	-0.50577	0.417331	-1.21192	0.225545	NA
FAM96A	1243.94	-0.505738	0.252028	-2.00668	0.0447842	0.272152
LRP5L	500.678	-0.505675	0.208901	-2.42065	0.015493	0.144418
PRSS55	1.63125	-0.505423	0.473416	-1.06761	0.285697	NA
CHURC1-FNTB	2.18347	-0.505121	0.423578	-1.19251	0.233061	NA
AOC3	58.5524	-0.504988	0.248171	-2.03484	0.0418674	0.260881
MRPL15	288.509	-0.504915	0.216906	-2.3278	0.0199226	0.168903
PNMA5	49.6316	-0.504643	0.288269	-1.7506	0.0800147	0.376168
IL1RAP	466.041	-0.504601	0.299623	-1.68412	0.0921586	0.407406
RP11-113K21.2	9.3967	-0.504591	0.403917	-1.24924	0.211576	0.612684
KLHL32	97.4539	-0.5041	0.247372	-2.03782	0.0415679	0.260016
TLCD2	61.489	-0.50386	0.283145	-1.77951	0.0751554	0.366116
IGHV3-7	2.72297	-0.503785	0.438733	-1.14827	0.250857	NA
ZC3H12D	1874.14	-0.503368	0.204838	-2.45739	0.013995	0.133864
bP-2171C21.5	3.40007	-0.503315	0.441087	-1.14108	0.253838	0.665022
CDCA4P4	9.99004	-0.503105	0.370188	-1.35905	0.17413	0.560164
SLC44A2	6991.55	-0.502823	0.105855	-4.75009	2.03e-06	0.000436048
LHFP	54.486	-0.502519	0.393103	-1.27834	0.20113	0.598898
CTB-180A7.8	1.35303	-0.502503	0.456726	-1.10023	0.271232	NA
C10orf95	226.003	-0.502248	0.232297	-2.16209	0.0306112	0.217178
PROM2	29.8373	-0.502059	0.31693	-1.58413	0.113164	0.452368
GART	833.924	-0.502046	0.197709	-2.53933	0.0111066	0.11606
PDE6B	501.171	-0.501922	0.130306	-3.85186	0.000117224	0.00645141
TIMM10	190.843	-0.501897	0.179639	-2.79391	0.00520745	0.0707717
MED7	270.584	-0.501356	0.183362	-2.73423	0.00625258	0.0797315
RAD54B	42.1891	-0.501246	0.341411	-1.46816	0.142061	0.506439
GNN	56.5181	-0.501236	0.321507	-1.55902	0.118991	0.463088
CHCHD2P6	2.23051	-0.501154	0.473498	-1.05841	0.289869	NA
FGD2	4065.62	-0.500828	0.255965	-1.95663	0.050391	0.293782
NOS1	65.4647	-0.50073	0.256903	-1.9491	0.0512834	0.296877
SUCLG2P2	4.42549	-0.500705	0.474203	-1.05589	0.291019	0.701152
KIAA1244	5.99017	-0.500502	0.372059	-1.34522	0.178554	0.56709
GRAMD1B	705.586	-0.50036	0.390302	-1.28198	0.19985	0.597049
EZH2	505.311	-0.50026	0.284166	-1.76045	0.0783317	0.371831
MORF4L1P1	4.53747	-0.500181	0.451028	-1.10898	0.267439	0.679471
PPIA	17110.2	-0.500053	0.170124	-2.93935	0.00328904	0.0528407
CYP4A11	10.4626	-0.500034	0.433873	-1.15249	0.24912	0.659473
SOHLH2	33.0551	-0.499184	0.392382	-1.27219	0.203307	0.602041
GABRG3	9.22413	-0.498901	0.380822	-1.31006	0.190175	0.583383
RP11-334A14.2	1.22203	-0.498637	0.422546	-1.18008	0.23797	NA
GLUD2	3.09716	-0.49846	0.441675	-1.12857	0.259081	NA
TMEM261	295.437	-0.498389	0.228182	-2.18417	0.0289494	0.209967
PTPN1	7518.64	-0.49805	0.25328	-1.9664	0.0492522	0.289218
IRF5	2041.31	-0.497795	0.222919	-2.23307	0.0255443	0.195083
ABHD14A	431.45	-0.497758	0.169506	-2.93653	0.00331905	0.0530374
MST1L	32.4103	-0.497672	0.395428	-1.25857	0.208187	0.608661
SCG2	9.10662	-0.497632	0.412426	-1.2066	0.227588	0.632826
MAGI1	3.7645	-0.497289	0.475267	-1.04634	0.295406	0.705178
UBE2J1	5395.93	-0.496598	0.266936	-1.86037	0.0628339	0.334217
HAUS8	509.736	-0.495863	0.244108	-2.03132	0.0422222	0.262025
RP5-1000K24.2	58.8573	-0.495612	0.343802	-1.44156	0.149426	0.519587
SP6	10.5384	-0.495529	0.426563	-1.16168	0.245366	0.65547
PPM1M	1742.42	-0.495374	0.157519	-3.14485	0.00166172	0.0346241
CRAMP1L	2749.8	-0.495361	0.229364	-2.15971	0.030795	0.218082
SPCS2	1114.6	-0.495331	0.200126	-2.4751	0.01332	0.130215
PLCH1	5.73513	-0.49524	0.454148	-1.09048	0.275501	0.687227
MYBL2	835.179	-0.494852	0.429504	-1.15215	0.249261	0.659522
RHOXF2B	3.09635	-0.494602	0.448676	-1.10236	0.270306	NA
RP11-407N8.4	0.689547	-0.494576	0.411511	-1.20185	0.22942	NA
ATPIF1	445.148	-0.494568	0.145271	-3.40445	0.000662974	0.0191603
RP11-252I14.2	5.28751	-0.493829	0.4271	-1.15624	0.247584	0.657531
IGLJ5	2.33122	-0.493581	0.471209	-1.04748	0.294879	NA
SEL1L3	8478.93	-0.493308	0.223964	-2.20262	0.0276212	0.203701
SUGT1P2	3.63776	-0.493282	0.43683	-1.12923	0.258801	0.671123
TFAP2C	0.841245	-0.492944	0.432147	-1.14069	0.254001	NA
NACAP3	1.37069	-0.492875	0.337783	-1.45915	0.144525	NA
SETBP1	3264.9	-0.492782	0.159196	-3.09545	0.00196516	0.0383521
TNF	24.1247	-0.492718	0.444179	-1.10928	0.267311	0.679471
ASNS	907.273	-0.49254	0.163995	-3.00338	0.00266997	0.046483
KHDRBS2	410.437	-0.492234	0.168992	-2.91276	0.00358252	0.0556914
RP11-164J13.1	1020.23	-0.492197	0.219207	-2.24536	0.0247453	0.191825
RACGAP1	159.873	-0.492178	0.271307	-1.8141	0.0696625	0.353707
ACADM	1361.81	-0.492143	0.252667	-1.94779	0.0514396	0.297416
KIAA1217	0.810492	-0.492066	0.413713	-1.18939	0.234286	NA
RP11-220I1.4	8.53577	-0.4918	0.364602	-1.34887	0.17738	0.565364
TMEM237	81.1609	-0.491752	0.233113	-2.1095	0.0349018	0.235238
MPG	952.492	-0.491584	0.178912	-2.74763	0.00600284	0.0780086
HNRNPA1P48	20.2583	-0.49157	0.275452	-1.7846	0.0743267	0.36443
LL0XNC01-116E7.1	26.1926	-0.491558	0.336457	-1.46098	0.14402	0.509934
OR7D4	24.9859	-0.491033	0.272446	-1.80232	0.0714959	0.358182
RPL32P29	40.8605	-0.490885	0.272137	-1.80382	0.0712601	0.357613
IL16	5759.09	-0.490871	0.182871	-2.68426	0.00726916	0.0879382
SEPHS2	1042.26	-0.490657	0.199077	-2.46466	0.0137144	0.132122
DPH6	152.697	-0.490608	0.240287	-2.04176	0.0411755	0.258504
POLR2D	823.526	-0.490576	0.151853	-3.23059	0.00123536	0.0286291
APOO	130.898	-0.490558	0.205357	-2.38881	0.0169031	0.152076
SLC22A2	10.8311	-0.490385	0.374848	-1.30822	0.190797	0.584533
HTR1D	8.20316	-0.490339	0.401421	-1.22151	0.221893	0.626967
HIST1H1B	11.5675	-0.49029	0.463449	-1.05792	0.290094	0.699893
C7orf72	2.59813	-0.490242	0.43667	-1.12268	0.261572	NA
PRC1	388.897	-0.490204	0.198077	-2.47481	0.0133306	0.130215
C19orf80	7.35181	-0.490051	0.475624	-1.03033	0.302854	0.712651
RP11-55J15.2	64.0132	-0.489611	0.259485	-1.88686	0.0591792	0.322701
C5orf63	357.718	-0.489522	0.324035	-1.51071	0.130863	0.485484
CH17-258A22.4	138.749	-0.489521	0.28206	-1.73552	0.0826482	0.383846
DNAJC10	4894.41	-0.489498	0.129258	-3.78699	0.000152486	0.00739771
POU2AF1	6594.04	-0.489385	0.198869	-2.46084	0.0138611	0.132965
DTNBP1	823.949	-0.489244	0.193164	-2.5328	0.0113157	0.117536
RP11-6B6.3	8.49719	-0.489098	0.393143	-1.24407	0.213473	0.615674
VN1R51P	0.776299	-0.488948	0.445305	-1.09801	0.272201	NA
DTNB	477.1	-0.488782	0.170857	-2.86078	0.00422605	0.0624541
TNNI2	80.5314	-0.488712	0.240363	-2.03322	0.0420301	0.261217
STC1	7.61383	-0.488263	0.40311	-1.21124	0.225803	0.630099
OR2M4	249.574	-0.488168	0.204559	-2.38644	0.0170124	0.152615
EIF2S1	840.556	-0.48789	0.21568	-2.2621	0.0236912	0.186648
PCCB	476.77	-0.487828	0.13696	-3.56182	0.0003683	0.0130896
TRAJ41	2.88341	-0.487457	0.469506	-1.03823	0.299161	NA
ETV5	50.7853	-0.487297	0.416615	-1.16966	0.242139	0.651504
OXLD1	629.295	-0.487173	0.168387	-2.89317	0.00381375	0.058325
RP11-493G17.4	7.22557	-0.487084	0.375153	-1.29836	0.194164	0.588849
RP11-23J9.6	1.61503	-0.487003	0.468181	-1.0402	0.298246	NA
SYNE4	61.2622	-0.486944	0.307806	-1.58199	0.113653	0.452864
KBTBD4	524.166	-0.486456	0.166267	-2.92575	0.00343627	0.0541765
SSTR2	262.457	-0.486374	0.271571	-1.79096	0.0732991	0.362121
RP11-209D20.2	1.58895	-0.485942	0.473278	-1.02676	0.304535	NA
FKBP7	52.4206	-0.485853	0.275541	-1.76327	0.0778554	0.371689
NOSIP	4710.58	-0.485847	0.292122	-1.66316	0.0962797	0.416367
RPL7AP66	0.630099	-0.485525	0.378022	-1.28438	0.199009	NA
ABCC8	43.0056	-0.485488	0.396058	-1.2258	0.220273	0.624361
RP13-1056D16.2	6.21164	-0.485487	0.434175	-1.11818	0.263489	0.675809
CD40	1480.47	-0.485306	0.147404	-3.29236	0.000993515	0.024949
NUDT12	81.3449	-0.485235	0.42034	-1.15439	0.248341	0.658428
SNRNP25	374.021	-0.485026	0.192845	-2.51511	0.0118995	0.121645
PDRG1	402.509	-0.484963	0.241158	-2.01098	0.0443274	0.269941
HSPA8	10434.4	-0.484925	0.238142	-2.03628	0.0417218	0.260315
VPS41	1122.95	-0.484912	0.248713	-1.94969	0.0512135	0.296639
PRMT6	513.085	-0.484855	0.220346	-2.20043	0.0277766	0.204526
SCN7A	36.82	-0.484803	0.364972	-1.32833	0.184069	0.574021
UCN	73.4475	-0.4845	0.257357	-1.8826	0.0597551	0.323875
CYP27B1	33.1181	-0.484356	0.454716	-1.06518	0.286793	0.697648
RP11-346C16.1	1.11899	-0.484283	0.454341	-1.0659	0.286468	NA
RP1-180M12.1	3.01596	-0.484213	0.476026	-1.0172	0.309059	NA
KAT2A	2491.01	-0.484146	0.183489	-2.63856	0.00832596	0.0962202
MYO5C	328.38	-0.484076	0.326792	-1.4813	0.138527	0.499862
REEP2	30.2387	-0.483601	0.326039	-1.48326	0.138005	0.49922
KIAA0391	617.192	-0.48356	0.121649	-3.97504	7.04e-05	0.00461105
RP11-175P19.2	13.2281	-0.483466	0.418185	-1.1561	0.247638	0.657531
UBE2Q2P2	9.03694	-0.483405	0.366939	-1.3174	0.187705	0.578819
RIPPLY3	9.1593	-0.483363	0.365256	-1.32335	0.185718	0.576173
CLSTN2	18.8366	-0.483275	0.297732	-1.62319	0.104549	0.435745
FAM109B	78.6948	-0.483179	0.237418	-2.03514	0.0418367	0.260833
KCTD11	130.147	-0.48301	0.264246	-1.82788	0.0675677	0.348758
FLOT2	7059.53	-0.482787	0.20071	-2.4054	0.0161549	0.148042
FRMPD2	7.74122	-0.482756	0.466121	-1.03569	0.300348	0.709804
CFL1P6	1.62768	-0.482569	0.475659	-1.01453	0.310332	NA
ZNF215	11.6082	-0.482523	0.437062	-1.10401	0.269587	0.681807
RP11-613F22.6	29.1454	-0.482271	0.284674	-1.69412	0.0902431	0.402423
AC074367.1	1.81184	-0.482166	0.475995	-1.01296	0.311078	NA
CHKA	873.365	-0.48201	0.228139	-2.11279	0.0346188	0.233915
IRG1	1.74715	-0.481972	0.4592	-1.04959	0.293907	NA
DDI2	1896.2	-0.481773	0.225047	-2.14076	0.0322931	0.22447
MTRNR2L13	1.42924	-0.481665	0.475296	-1.0134	0.310869	NA
IL4	1.09679	-0.481643	0.416549	-1.15627	0.247571	NA
2021-09-07	8426.79	-0.481581	0.158229	-3.04357	0.00233791	0.0426257
DDAH2	410.369	-0.481478	0.237245	-2.02946	0.0424119	0.262512
RP11-533K9.4	2.91469	-0.481286	0.473776	-1.01585	0.3097	NA
GRB2	12488.4	-0.481183	0.119705	-4.01974	5.83e-05	0.00416489
NPTX1	282.059	-0.480874	0.435291	-1.10472	0.269281	0.681309
AP1M1	2776.54	-0.480703	0.167973	-2.86179	0.00421258	0.0623295
ADI1	1218.39	-0.480685	0.202146	-2.37791	0.017411	0.154967
WNT10A	351.036	-0.480555	0.241959	-1.9861	0.0470221	0.280912
CKMT2	14.9538	-0.480216	0.414262	-1.15921	0.246371	0.65617
MBIP	405.738	-0.480189	0.256252	-1.87389	0.0609456	0.327861
LYRM9	292.133	-0.480028	0.189941	-2.52726	0.0114958	0.119032
HSF5	162.302	-0.479721	0.292407	-1.64059	0.100882	0.427444
SH3BGR	8.56652	-0.479663	0.375154	-1.27857	0.201047	0.598898
BMP2K	2169.97	-0.479182	0.157274	-3.0468	0.00231292	0.042296
GTF2IRD1	68.431	-0.479111	0.422585	-1.13376	0.256895	0.669004
NBPF3	394.952	-0.479058	0.255039	-1.87837	0.0603302	0.325921
NDUFB8P2	2.9202	-0.478684	0.466183	-1.02682	0.304508	NA
KCNJ3	15.9946	-0.478554	0.289149	-1.65504	0.0979155	0.420446
PLEKHS1	15.5505	-0.478536	0.423788	-1.12919	0.25882	0.671123
FLRT3	1.12416	-0.478136	0.454946	-1.05097	0.293271	NA
SPAG8	55.7086	-0.478116	0.311413	-1.53531	0.124707	0.473918
ZNF529	971.195	-0.478072	0.145784	-3.27931	0.00104061	0.0257046
ZNF334	22.4268	-0.477775	0.448536	-1.06519	0.286791	0.697648
DUOXA1	4.0302	-0.477659	0.464676	-1.02794	0.303978	0.714049
ANKRD30B	14.2585	-0.477063	0.475196	-1.00393	0.315413	0.724889
ZDHHC19	8.46449	-0.476781	0.469762	-1.01494	0.310134	0.72015
GPRC5D	4.8556	-0.47653	0.437663	-1.08881	0.276239	0.687809
LRTM2	1.43313	-0.476374	0.446095	-1.06788	0.285576	NA
CH507-236L23.2	5.38247	-0.476215	0.468671	-1.0161	0.309583	0.71978
CH507-338C24.2	5.38247	-0.476215	0.468671	-1.0161	0.309583	0.71978
PDZD11	187.813	-0.47621	0.183726	-2.59196	0.00954322	0.105289
CABLES1	645.225	-0.476158	0.353888	-1.3455	0.178462	0.56706
SYNJ2BP-COX16	10.4928	-0.476066	0.474572	-1.00315	0.315789	0.725361
PCGF5	5584.68	-0.476046	0.174926	-2.72141	0.00650048	0.081555
RP3-455J7.3	2.64069	-0.476025	0.466367	-1.02071	0.307392	NA
CBR4	484.369	-0.476024	0.271335	-1.75438	0.0793659	0.374917
DHRS13	225.986	-0.475731	0.228835	-2.07893	0.0376241	0.245247
RTP4	56.1852	-0.475727	0.243052	-1.9573	0.0503117	0.293412
RP11-531A21.2	3.02782	-0.475632	0.475149	-1.00102	0.316818	NA
IGHV3-21	1.47877	-0.475493	0.396736	-1.19851	0.230718	NA
NAA40	1513.42	-0.475465	0.162287	-2.92979	0.00339193	0.0536946
PHF19	1148.76	-0.475392	0.177409	-2.67964	0.00737015	0.0886485
PTPRZ1	13.9859	-0.475312	0.416697	-1.14067	0.254009	0.665142
C17orf100	173.388	-0.475151	0.319318	-1.48802	0.136747	0.497082
OR2B8P	0.610561	-0.475101	0.375912	-1.26387	0.206278	NA
PTPN6	7900.32	-0.474569	0.211985	-2.23869	0.0251759	0.193764
RP11-50E11.2	141.764	-0.474438	0.176699	-2.68501	0.00725285	0.0877972
ZC3H7A	3474.74	-0.473963	0.187907	-2.52232	0.0116583	0.119834
SLC39A7	88.0477	-0.473867	0.251214	-1.88631	0.0592538	0.322812
RP3-341D10.1	8.31213	-0.473802	0.385482	-1.22911	0.219029	0.622517
LA16c-431H6.6	196.932	-0.473801	0.207539	-2.28295	0.0224335	0.18139
CD52	10743.7	-0.473594	0.165197	-2.86684	0.00414589	0.0617045
RP11-536L3.4	22.2121	-0.473385	0.381678	-1.24027	0.214875	0.616989
OXSM	204.625	-0.473259	0.147303	-3.21283	0.00131433	0.0297055
AIM1L	161.822	-0.472954	0.334722	-1.41298	0.157663	0.533367
CPHL1P	4.76943	-0.472832	0.471347	-1.00315	0.315788	0.725361
UGCG	5210.21	-0.472649	0.184043	-2.56815	0.0102243	0.110082
IRX4	2.31029	-0.472643	0.475797	-0.993371	0.320529	NA
SLC25A12	482.2	-0.472634	0.231676	-2.04006	0.041344	0.258873
AIP	1951.48	-0.472379	0.110796	-4.26351	2.01e-05	0.00195104
RNASE10	12.9544	-0.47227	0.320449	-1.47377	0.140542	0.50319
RAN	3509.81	-0.472202	0.195391	-2.4167	0.0156619	0.145173
COA3	194.569	-0.472189	0.244846	-1.92851	0.0537914	0.304651
CTC-329H14.1	0.929249	-0.472161	0.417906	-1.12983	0.25855	NA
RHOD	48.7966	-0.472002	0.354233	-1.33246	0.182708	0.572103
CHRM2	14.8328	-0.47196	0.467173	-1.01025	0.312377	0.722994
OR4G1P	1.22203	-0.471887	0.465642	-1.01341	0.310863	NA
XDH	24.6413	-0.471821	0.45176	-1.04441	0.296298	0.706333
LBX2	38.2566	-0.471503	0.274406	-1.71827	0.0857475	0.392393
UBE2FP3	54.6287	-0.471493	0.28822	-1.63588	0.101865	0.429683
RPL22L1	660.297	-0.471445	0.228628	-2.06206	0.0392017	0.251381
RP11-449H3.3	109.104	-0.471308	0.324314	-1.45325	0.146156	0.513845
MCM3	1110.36	-0.471293	0.246092	-1.91511	0.0554785	0.31068
RNA5SP24	0.665682	-0.471141	0.409214	-1.15133	0.249596	NA
FAM197Y2	2.25237	-0.470973	0.422133	-1.1157	0.264552	NA
ANKRD33B	87.6194	-0.470887	0.437751	-1.07569	0.282064	0.692752
MARS	3994.84	-0.470825	0.168746	-2.79013	0.00526865	0.071276
RP4-809F4.1	2.93172	-0.470573	0.459811	-1.02341	0.306116	NA
TAS2R12	1.56569	-0.470563	0.471164	-0.998724	0.317928	NA
TRAM2	2178.54	-0.470539	0.174843	-2.69121	0.00711937	0.0868426
ZCCHC18	529.921	-0.470419	0.305807	-1.53828	0.123979	0.472388
ORMDL1	2504.31	-0.470405	0.161885	-2.9058	0.00366321	0.0565729
DEFB122	1.98594	-0.470339	0.472409	-0.995619	0.319435	NA
RBBP4	3069.76	-0.470267	0.190295	-2.47125	0.0134642	0.130708
MACROD2	154.784	-0.470041	0.282771	-1.66227	0.096459	0.416657
LL0YNC03-29C1.1	1.33079	-0.469966	0.364013	-1.29107	0.19668	NA
EGLN3P1	5.81268	-0.469891	0.44198	-1.06315	0.287715	0.69836
IGLV2-23	9.71898	-0.469564	0.471307	-0.996301	0.319104	0.72819
BAG2	214.279	-0.469548	0.261366	-1.79651	0.0724128	0.360289
PAIP1P1	2.46961	-0.469534	0.349467	-1.34357	0.179087	NA
CAPG	2124.81	-0.46946	0.302881	-1.54998	0.121146	0.467062
TAC3	3.13255	-0.469174	0.475937	-0.985789	0.324236	NA
PA2G4P4	16.44	-0.46915	0.419041	-1.11958	0.262893	0.675735
HIST1H2AM	23.1858	-0.468839	0.457096	-1.02569	0.305037	0.715113
GBP7	1.03012	-0.468633	0.435969	-1.07492	0.282409	NA
CDCP2	2.7227	-0.468421	0.469853	-0.996953	0.318787	NA
LIMD1	2657.43	-0.468302	0.273709	-1.71095	0.0870903	0.395089
RP11-58O9.1	0.866039	-0.468264	0.392326	-1.19356	0.232651	NA
ERH	1437.89	-0.468212	0.181929	-2.57359	0.0100648	0.108788
RP4-612C19.1	1.1395	-0.467996	0.425202	-1.10064	0.271052	NA
FGF5	11.6015	-0.467621	0.388511	-1.20362	0.228735	0.634154
WWTR1	56.064	-0.467562	0.384833	-1.21497	0.224376	0.629187
EPHB4	160.109	-0.467544	0.271412	-1.72263	0.0849547	0.390218
TRIM63	2.37747	-0.467269	0.470352	-0.993446	0.320493	NA
XKR6	248.427	-0.467251	0.232936	-2.00592	0.0448649	0.272423
DPEP2	2599.3	-0.467094	0.221364	-2.11007	0.0348521	0.234987
SELL	10754.5	-0.466703	0.293658	-1.58927	0.111998	0.449709
DCAF17	917.778	-0.466637	0.2553	-1.8278	0.0675795	0.348758
HIVEP3	1075.78	-0.466584	0.340485	-1.37035	0.170577	0.555526
NOXRED1	40.8993	-0.46627	0.341514	-1.3653	0.172158	0.557244
FAM216B	2.61521	-0.466246	0.473979	-0.983686	0.32527	NA
NKX6-3	19.3981	-0.466108	0.47557	-0.980104	0.327035	0.735062
MMAA	195.482	-0.465969	0.239709	-1.9439	0.0519079	0.298387
RP11-80I15.1	0.601497	-0.465692	0.34082	-1.36639	0.171817	NA
ROMO1	281.988	-0.465689	0.183127	-2.54299	0.0109909	0.115555
CDH19	5.02325	-0.465673	0.440866	-1.05627	0.290845	0.700821
CELA3B	33.3242	-0.465613	0.253141	-1.83934	0.0658654	0.344296
NAT8L	5.60067	-0.465612	0.476042	-0.978088	0.328031	0.735399
PBX3	982.598	-0.465554	0.149128	-3.12184	0.00179722	0.0364656
ABCD2	257.031	-0.465487	0.280867	-1.65732	0.0974545	0.419326
PCDH17	1.83788	-0.46548	0.474725	-0.980526	0.326827	NA
DDX28	593.751	-0.465408	0.175983	-2.64462	0.00817824	0.0948615
ITGA7	51.928	-0.465059	0.323306	-1.43845	0.150308	0.52102
AC024937.2	2.9051	-0.465011	0.460377	-1.01006	0.312464	NA
RP11-585F1.8	13.7742	-0.464793	0.42973	-1.08159	0.279434	0.690549
CSNK1A1P1	0.78081	-0.464773	0.352909	-1.31698	0.187846	NA
GAPDHP70	2.0206	-0.464767	0.433805	-1.07137	0.284001	NA
HNRNPA1P45	1.09854	-0.464762	0.457115	-1.01673	0.309282	NA
SLC23A2	5237.06	-0.464756	0.233577	-1.98973	0.0466206	0.279238
MMP7	10.1956	-0.464396	0.349966	-1.32697	0.184517	0.574481
MCM8	500.236	-0.464389	0.260133	-1.7852	0.0742289	0.364117
LGALSL	153.853	-0.464361	0.338548	-1.37162	0.17018	0.554681
ARMC7	414.358	-0.463933	0.163347	-2.84016	0.0045091	0.0652375
MCCC2	993.145	-0.463802	0.128444	-3.61093	0.000305102	0.0116161
AC008565.1	0.680018	-0.463783	0.404079	-1.14775	0.25107	NA
FMO7P	1.64951	-0.46354	0.464855	-0.997171	0.318682	NA
DDAH1	5.35514	-0.463489	0.475589	-0.974557	0.32978	0.737044
ATXN7L3B	3271.2	-0.463445	0.157786	-2.93718	0.00331212	0.0530164
HLA-DMA	196.061	-0.463295	0.200998	-2.30497	0.0211685	0.175601
MYO1A	30.1702	-0.463236	0.410806	-1.12763	0.259477	0.67143
RNA5SP69	4.99315	-0.46298	0.448574	-1.03212	0.302018	0.711974
CKLF	503.187	-0.462912	0.255222	-1.81377	0.0697138	0.353707
RPSAP14	1.11951	-0.462794	0.451145	-1.02582	0.304975	NA
SLC38A3	4.3649	-0.462713	0.448884	-1.03081	0.30263	0.712605
AFTPH	3267.07	-0.462249	0.164725	-2.80618	0.0050132	0.0689452
SAMD10	238.596	-0.462215	0.184037	-2.51154	0.0120206	0.122424
RTCB	1037.25	-0.462051	0.135658	-3.406	0.000659221	0.0190867
FANK1	21.9173	-0.461809	0.354229	-1.3037	0.192335	0.586621
KIAA1024	26.9376	-0.461638	0.280846	-1.64374	0.100229	0.425925
PHF13	429.615	-0.461456	0.184078	-2.50685	0.0121813	0.123594
SLC35F1	5.92288	-0.461211	0.429673	-1.0734	0.283092	0.693833
IKZF2	332.958	-0.461051	0.329223	-1.40042	0.161387	0.540785
TRIM66	1273.31	-0.461017	0.395162	-1.16665	0.24335	0.653272
BLOC1S3	407.945	-0.460945	0.205074	-2.2477	0.0245952	0.191361
RP11-889L3.1	5.51814	-0.460882	0.467626	-0.98558	0.324339	0.732483
ZPBP	0.557818	-0.460792	0.346083	-1.33145	0.183041	NA
PGBD4	321.518	-0.460366	0.154567	-2.97841	0.00289744	0.0488654
ITGB7	4805.49	-0.460231	0.262777	-1.75141	0.0798748	0.376081
NCOA3	10370.6	-0.460093	0.134301	-3.42582	0.000612947	0.0183727
CD99	3538.04	-0.46004	0.201451	-2.28363	0.0223934	0.181221
LINC00675	2.75065	-0.459799	0.47102	-0.976177	0.328977	NA
RP11-266L9.4	20.1132	-0.459785	0.395838	-1.16155	0.245419	0.65547
PMS1	1167.52	-0.459594	0.163877	-2.80451	0.00503933	0.0690648
RP11-963H4.2	0.832283	-0.459537	0.356236	-1.28998	0.197058	NA
LAMTOR2	395.065	-0.459461	0.193432	-2.37531	0.017534	0.155645
DYDC1	0.816167	-0.459444	0.356266	-1.28961	0.197187	NA
RPL7P25	6.25877	-0.459333	0.420227	-1.09306	0.274367	0.685719
DCLRE1A	188.684	-0.459133	0.210625	-2.17986	0.0292677	0.211382
CARD11	10302.4	-0.458826	0.165888	-2.76588	0.00567699	0.0749524
FAM98B	373.933	-0.458698	0.183747	-2.49635	0.0125478	0.126026
NEUROG3	2.35591	-0.458161	0.420891	-1.08855	0.276352	NA
FGGY	203.096	-0.457993	0.241493	-1.8965	0.0578934	0.319183
CDC123	1159.52	-0.457777	0.117655	-3.89085	9.99e-05	0.00587293
PMF1	1392.7	-0.457731	0.105903	-4.32216	1.55e-05	0.00167883
LL22NC03-88E1.18	2.95925	-0.457719	0.46506	-0.984215	0.32501	NA
UBE2G1	3129.04	-0.457487	0.191117	-2.39375	0.016677	0.150876
SLC10A5	5.19642	-0.457414	0.447198	-1.02284	0.306381	0.716573
DNAJC15	936.716	-0.45738	0.182548	-2.50553	0.0122268	0.123856
CMYA5	6.95608	-0.457331	0.460969	-0.992109	0.321145	0.72967
ARHGEF15	5.186	-0.457308	0.448681	-1.01923	0.308094	0.718404
CKLF-CMTM1	12.3975	-0.457222	0.42269	-1.0817	0.279387	0.690549
PRMT1	2844.17	-0.457133	0.243536	-1.87706	0.0605093	0.326359
GPR174	685.095	-0.45709	0.251961	-1.81413	0.0696577	0.353707
VASH1	1936.06	-0.456564	0.434033	-1.05191	0.29284	0.703169
RNA5SP283	49.6824	-0.456469	0.292776	-1.55911	0.118971	0.463088
BCDIN3D	232.181	-0.456467	0.147031	-3.10457	0.00190558	0.0375443
TSEN15P2	2.8663	-0.456448	0.473001	-0.965002	0.334544	NA
RP11-251G23.2	14.5176	-0.45639	0.360182	-1.26711	0.205115	0.604584
KIAA0430	2255.56	-0.456335	0.187425	-2.43476	0.0149017	0.140402
AC017083.2	0.784006	-0.45633	0.356865	-1.27872	0.200996	NA
BMI1	1930.04	-0.455753	0.236421	-1.92772	0.0538899	0.305042
ECHS1	940.829	-0.455433	0.16325	-2.78979	0.00527418	0.0712766
PDP1	1414.17	-0.455384	0.201318	-2.26201	0.023697	0.186648
SETD6	717.63	-0.455354	0.162011	-2.81064	0.00494428	0.0683078
SYNGR2	6698.04	-0.455195	0.168986	-2.69368	0.00706678	0.0863907
CDH15	3.36399	-0.455144	0.473236	-0.961769	0.336166	0.740703
RNF122	312.664	-0.454757	0.252056	-1.80419	0.0712018	0.357607
TRAC	1839	-0.454756	0.265274	-1.71429	0.0864756	0.393903
HGH1	258.305	-0.454738	0.279318	-1.62803	0.103518	0.433647
PTPRS	541.044	-0.454729	0.342877	-1.32622	0.184768	0.574746
RIPK3	252.86	-0.454371	0.202539	-2.24337	0.0248727	0.192297
MRPL46	199.427	-0.454351	0.154127	-2.9479	0.00319945	0.0517395
HLA-DQA1	6310.27	-0.454272	0.475994	-0.954365	0.339899	0.743332
TMEM194B	369.352	-0.453916	0.163042	-2.78404	0.00536864	0.072266
SOX12	1481.78	-0.453786	0.169856	-2.67159	0.00754923	0.0898859
FAM95B1	44.6771	-0.453555	0.313597	-1.4463	0.148093	0.516803
MAP1LC3A	165.746	-0.453421	0.398279	-1.13845	0.254932	0.66654
OR2A1	2.85768	-0.453135	0.467297	-0.969694	0.332199	NA
FTOP1	16.7906	-0.453007	0.45621	-0.992981	0.320719	0.729355
HNRNPCP2	0.828042	-0.45294	0.383174	-1.18208	0.237175	NA
EPRS	2417.03	-0.452888	0.214384	-2.11251	0.034643	0.233995
RP1-315G1.1	2.60146	-0.452529	0.458626	-0.986705	0.323787	NA
ZSCAN5D	1.31828	-0.452483	0.452265	-1.00048	0.317077	NA
RP11-244H3.4	463.505	-0.452447	0.246316	-1.83686	0.0662313	0.3449
KBTBD6	87.0596	-0.452298	0.167492	-2.70041	0.00692533	0.085161
LIG4	601.286	-0.452293	0.174293	-2.59501	0.00945885	0.105066
EVPLL	18.3943	-0.451755	0.390503	-1.15685	0.247332	0.657322
ZHX1-C8orf76	56.3262	-0.451719	0.208525	-2.16626	0.0302911	0.215637
MLLT11	134.244	-0.451662	0.199854	-2.25997	0.0238234	0.186954
ZBTB3	147.394	-0.451601	0.249518	-1.80989	0.0703124	0.355366
NT5CP2	0.557665	-0.451448	0.343075	-1.31589	0.188212	NA
SOX9	0.742451	-0.451403	0.433062	-1.04235	0.297248	NA
MRPL40	441.669	-0.451392	0.0907212	-4.97559	6.5e-07	0.000180532
CYCSP10	4.16818	-0.451294	0.455253	-0.991305	0.321537	0.72977
CNPPD1	3774.27	-0.451019	0.237969	-1.89529	0.0580542	0.319462
PTCD2	460.823	-0.45094	0.27992	-1.61096	0.107188	0.441574
CLP1	417.883	-0.45087	0.261766	-1.72242	0.0849942	0.390218
NOP10	387.971	-0.450629	0.279396	-1.61287	0.106773	0.440932
HIST2H4B	171.123	-0.450539	0.268341	-1.67898	0.0931559	0.409951
C15orf52	108.601	-0.450495	0.307735	-1.4639	0.14322	0.508532
RP11-91P24.3	5.23554	-0.450147	0.466906	-0.964105	0.334993	0.739877
PPP1R14BP5	0.553764	-0.44941	0.342907	-1.31059	0.189996	NA
RHBDD1	1767.11	-0.449318	0.147491	-3.04641	0.00231595	0.0423104
CSK	9923.12	-0.449113	0.136527	-3.28955	0.00100348	0.0251162
AC068279.3	27.5489	-0.449091	0.424283	-1.05847	0.289841	0.699474
CDKL1	1571.05	-0.448941	0.295439	-1.51957	0.128618	0.4812
RP3-354N19.3	5.68161	-0.448784	0.447474	-1.00293	0.315895	0.725429
CTC-360J11.4	3.19992	-0.448733	0.466068	-0.962806	0.335645	NA
DTD2	281.737	-0.448634	0.198249	-2.26298	0.0236369	0.186514
GABRP	126.338	-0.448564	0.251059	-1.78669	0.073988	0.363727
DDX4	0.552695	-0.448512	0.342864	-1.30813	0.190828	NA
KANK2	413.756	-0.448422	0.394096	-1.13785	0.255183	0.666696
MAP10	112.099	-0.448333	0.452322	-0.991181	0.321597	0.729811
RPL23AP53	11.1053	-0.448161	0.381245	-1.17552	0.239787	0.64804
TMEM54	14.7214	-0.448053	0.472284	-0.948692	0.342777	0.74528
IMPDH2	2218.49	-0.447984	0.164664	-2.72059	0.00651657	0.0816605
GJB7	8.29971	-0.447858	0.440685	-1.01628	0.309498	0.71978
AC006539.3	9.68571	-0.447772	0.414099	-1.08132	0.279557	0.690549
TMEM231	168.834	-0.447684	0.39792	-1.12506	0.260564	0.672827
TRIML2	21.1025	-0.447548	0.33718	-1.32733	0.1844	0.574481
SYTL4	18.1688	-0.447481	0.358464	-1.24833	0.211911	0.613183
KCNS1	47.6025	-0.447474	0.391062	-1.14425	0.252519	0.66319
SDR42E2	30.3242	-0.447398	0.356444	-1.25517	0.209417	0.610438
PDIA2	10.4811	-0.447344	0.459964	-0.972563	0.33077	0.737044
NDUFV2	1191.44	-0.447027	0.166472	-2.6853	0.00724648	0.0877892
SOCS2P2	1.45219	-0.446906	0.475901	-0.939074	0.347693	NA
CADM2	4.49764	-0.446879	0.458834	-0.973943	0.330085	0.737044
RASA1	2780.25	-0.446853	0.175326	-2.5487	0.0108125	0.114188
LONRF3	329.278	-0.446839	0.202026	-2.21179	0.026981	0.200625
HSD17B4	2646.67	-0.44676	0.20013	-2.23235	0.0255916	0.195216
CICP3	6.42297	-0.446706	0.465838	-0.958929	0.337594	0.741475
LY6G5C	37.1964	-0.44659	0.321943	-1.38717	0.16539	0.546821
RP11-201O14.2	4.63065	-0.446503	0.469336	-0.951349	0.341427	0.744557
GUCD1	2595.76	-0.446461	0.19512	-2.28813	0.0221298	0.179859
ENPP7P5	3.71342	-0.4464	0.456072	-0.978793	0.327682	0.735091
CDC42P1	0.572608	-0.446063	0.375307	-1.18853	0.234625	NA
RPL13AP6	5.01812	-0.446001	0.458177	-0.973425	0.330342	0.737044
NFIB	12.5423	-0.445968	0.33415	-1.33464	0.181995	0.57101
HCN2	112.6	-0.445922	0.444012	-1.0043	0.315234	0.724889
CDC42P5	2.88948	-0.445836	0.471246	-0.946079	0.344108	NA
RP3-468K18.7	0.778194	-0.445634	0.355734	-1.25272	0.210309	NA
TMEM14A	192.847	-0.445244	0.20767	-2.14399	0.0320334	0.223663
LRRC16A	879.497	-0.444733	0.262534	-1.694	0.0902647	0.402423
SYNPO2L	22.8717	-0.444545	0.376705	-1.18009	0.237966	0.645747
WBSCR16	686.076	-0.444217	0.131663	-3.3739	0.000741109	0.0207511
ABHD10	412.46	-0.44398	0.265836	-1.67013	0.0948942	0.413494
RNA5SP132	1.21417	-0.443973	0.462468	-0.960007	0.337052	NA
VAMP5	475.14	-0.443947	0.256632	-1.72989	0.0836494	0.386068
MAGED1	1557.96	-0.443861	0.207641	-2.13764	0.0325463	0.225152
HEPH	1.5007	-0.443672	0.47536	-0.933339	0.350645	NA
FMNL3	1768.47	-0.443663	0.299042	-1.48361	0.137912	0.499156
NUF2	41.3445	-0.443611	0.366746	-1.20958	0.226439	0.630827
RP11-10L12.1	4.39141	-0.443584	0.420809	-1.05412	0.291826	0.702066
TRIM34	507.184	-0.443545	0.283783	-1.56297	0.118059	0.461954
S100G	0.568633	-0.443535	0.423806	-1.04655	0.295306	NA
PJA1	462.466	-0.443526	0.199807	-2.21977	0.0264343	0.198278
IGFBP5	2.90482	-0.443357	0.476008	-0.931406	0.351643	NA
GDAP1	253.719	-0.443267	0.222123	-1.99559	0.0459787	0.27687
SCRT1	0.730646	-0.442955	0.388578	-1.13994	0.254312	NA
COX5A	907.287	-0.4426	0.20223	-2.1886	0.0286259	0.208663
KCTD1	61.3175	-0.442386	0.25484	-1.73593	0.0825758	0.383741
DPY30	345.171	-0.442308	0.192188	-2.30143	0.0213672	0.176331
U2AF1L4	1011.56	-0.442225	0.162305	-2.72466	0.00643673	0.081134
RIMKLBP2	25.7783	-0.44206	0.352949	-1.25248	0.210397	0.610999
AC034198.7	1.71254	-0.442028	0.394937	-1.11924	0.26304	NA
SDF2	378.774	-0.44179	0.16599	-2.66154	0.00777847	0.0917471
KCNMB4	37.5994	-0.441694	0.430045	-1.02709	0.304379	0.714281
KRT18P63	4.25832	-0.441674	0.451792	-0.977605	0.32827	0.73576
TIMM8A	126.017	-0.44167	0.179243	-2.46408	0.0137366	0.132129
ACSM4	5.65438	-0.441498	0.441725	-0.999486	0.317559	0.726213
CTC-543D15.1	3.82464	-0.441458	0.469822	-0.939628	0.347408	0.748606
TRIM61	87.7744	-0.441311	0.185669	-2.37686	0.0174605	0.155285
DEFB124	1.53583	-0.441237	0.391594	-1.12677	0.259839	NA
GPT	138.262	-0.441055	0.38407	-1.14837	0.250815	0.661549
RP11-598D12.4	12.2815	-0.440962	0.331459	-1.33037	0.183397	0.573406
ALAS2	29.121	-0.440805	0.357357	-1.23352	0.217384	0.620457
AP000351.3	2.04074	-0.440564	0.439443	-1.00255	0.316078	NA
ATP5G3	1048.99	-0.440418	0.168004	-2.62148	0.00875501	0.099653
RP11-284B18.3	9.24969	-0.440416	0.429103	-1.02637	0.304719	0.714545
RARSP1	0.928813	-0.439914	0.43772	-1.00501	0.314891	NA
KDELC1	7.60083	-0.439854	0.458751	-0.958809	0.337655	0.741475
GAPDHS	367.322	-0.43984	0.280554	-1.56775	0.116939	0.459478
HSPB7	18.5269	-0.439727	0.448038	-0.981451	0.32637	0.734454
C5orf30	154.128	-0.439705	0.316221	-1.3905	0.164377	0.544902
LINC00998	209.161	-0.439546	0.237202	-1.85304	0.0638766	0.337575
RP11-190A12.7	55.7824	-0.439491	0.464293	-0.946581	0.343852	0.745797
L2HGDH	171.103	-0.43944	0.239938	-1.83147	0.0670305	0.347432
USP46	581.775	-0.439331	0.213492	-2.05783	0.0396061	0.252652
TUBB	2721.72	-0.439237	0.379898	-1.1562	0.2476	0.657531
BTN1A1	8.86239	-0.438859	0.43246	-1.0148	0.310203	0.720156
ORC2	769.177	-0.438652	0.182403	-2.40485	0.0161791	0.148147
FGF2	133.061	-0.4386	0.474651	-0.924048	0.355461	0.755848
PTPRN	4.81055	-0.438483	0.474606	-0.923888	0.355545	0.755868
CHST10	281.662	-0.43818	0.189419	-2.31328	0.0207073	0.173375
BOLA1	77.8476	-0.438141	0.318094	-1.3774	0.16839	0.55171
BPHL	292.396	-0.438005	0.229128	-1.91162	0.055925	0.312346
BZW2	423.316	-0.437738	0.208833	-2.09611	0.0360724	0.240041
PAICSP1	13.7461	-0.437457	0.321572	-1.36037	0.173713	0.559438
NT5DC1	1456.49	-0.437431	0.251914	-1.73643	0.082488	0.383427
POU3F3	9.014	-0.437389	0.40488	-1.08029	0.280012	0.690618
SPDYE4	2.23824	-0.43722	0.475295	-0.919892	0.357629	NA
RAB9B	41.7212	-0.437109	0.407387	-1.07296	0.28329	0.694048
CTD-2024I7.1	2.86557	-0.437097	0.474829	-0.920536	0.357293	NA
EEF1GP7	5.23456	-0.436874	0.43307	-1.00879	0.313078	0.723583
RP11-708J19.2	23.9415	-0.436874	0.273026	-1.60012	0.109572	0.445205
AVEN	248.552	-0.436671	0.176444	-2.47484	0.0133295	0.130215
BGLAP	22.3833	-0.43666	0.338485	-1.29004	0.197037	0.59241
ZSWIM1	254.996	-0.436543	0.119801	-3.64391	0.000268524	0.0105575
OFD1P17	6.49396	-0.436368	0.420635	-1.0374	0.299548	0.708876
PDE1C	4.87606	-0.436353	0.422729	-1.03223	0.301965	0.711974
LRRC69	77.6502	-0.436289	0.328433	-1.3284	0.184047	0.574021
ARHGAP42	491.064	-0.43625	0.471199	-0.925828	0.354535	0.755083
MTDH	7272.89	-0.43624	0.196384	-2.22136	0.0263263	0.198177
LYARP1	7.67041	-0.436174	0.407434	-1.07054	0.284377	0.694949
HMCES	796.962	-0.436143	0.226301	-1.92727	0.0539461	0.305268
CTD-2262B20.1	8.89031	-0.4361	0.442088	-0.986454	0.32391	0.732251
VN1R108P	4.86983	-0.436042	0.473133	-0.921606	0.356734	0.756492
PFN1P7	17.0451	-0.436	0.412083	-1.05804	0.290037	0.699856
VAMP8	1132.39	-0.435969	0.211693	-2.05944	0.0394521	0.252215
TAF9BP1	3.91903	-0.435965	0.465842	-0.935866	0.349342	0.749862
IGLC6	1.38872	-0.43593	0.418134	-1.04256	0.297152	NA
RP11-142C4.5	47.4673	-0.435805	0.350861	-1.2421	0.214199	0.616283
RP11-204C16.4	1.46471	-0.435606	0.412407	-1.05625	0.290852	NA
ZNRD1	37.0134	-0.435578	0.464372	-0.937994	0.348247	0.748823
IL33	22.6484	-0.43492	0.291384	-1.4926	0.135541	0.495205
GALR3	0.852337	-0.434655	0.323211	-1.3448	0.178689	NA
RPL37P1	2.48809	-0.434559	0.466855	-0.930823	0.351945	NA
PRIM1	268.752	-0.434535	0.330567	-1.31452	0.188673	0.580191
AGFG2	669.444	-0.434459	0.240092	-1.80955	0.0703654	0.355424
PCDHGC5	2.78126	-0.434274	0.44813	-0.969082	0.332504	NA
HADH	709.786	-0.434254	0.211727	-2.05101	0.0402657	0.255086
RASAL1	179.16	-0.433877	0.423888	-1.02357	0.306041	0.71622
METTL2B	422.267	-0.433738	0.179917	-2.41076	0.0159191	0.146294
MLH1	802.784	-0.433685	0.129699	-3.34379	0.000826423	0.0222486
RP11-271C24.3	17.2862	-0.433354	0.31922	-1.35754	0.17461	0.5607
ZNF506	1759.32	-0.433352	0.149299	-2.90258	0.00370104	0.0569707
SNAP47	890.271	-0.4333	0.225836	-1.91865	0.055028	0.309258
NFX1	3456.64	-0.433254	0.092816	-4.66788	3.04e-06	0.000563058
RP11-624G19.1	2.18161	-0.433172	0.473233	-0.915345	0.360011	NA
CFAP97	1496.23	-0.432965	0.173479	-2.49578	0.0125681	0.126122
[truncated: 32,639 more rows]
