# Supplementary material for: B cell receptor signaling drives APOBEC3 expression via direct enhancer regulation in chronic lymphocytic leukemia B cells
Source: Blood Cancer J. 2022 Jul 1;12(7):99. doi: 10.1038/s41408-022-00690-w (PMC9249768; doi:10.1038/s41408-022-00690-w)
Supplement: Supplementary file 6 — supplementary table 5 [file 41408_2022_690_MOESM6_ESM.xlsx]

## Sheet: GO_Biological_Process_2018_tabl
Supplementary table 5 Pathway analysis of ibrutinib downregulated genes
Term	P-value	Adjusted P-value	Old P-value	Old Adjusted P-value	Odds Ratio	Combined Score	Genes
mitochondrial translational termination (GO:0070126)	2.15e-11	6.99e-08	0	0	6.02571	148.009	MRPS17;MRPS16;MRPS12;MRPL19;MRPS34;MRPL39;MRPL15;MRPL35;C12ORF65;MRPL55;MRPL11;MRPL4;MRPL40;MRPL1;MRPL9;CHCHD1;GADD45GIP1;MRPS27;MRPS18B;MRPL49;MRPL27;ERAL1;MRPL46;MRPL44;MRPL52;MRPL51;MRRF
translational termination (GO:0006415)	1.49e-10	2.42e-07	0	0	5.41236	122.47	MRPS17;MRPS16;MRPS12;MRPL19;MRPS34;MRPL39;MRPL15;MRPL35;C12ORF65;MRPL11;MRPL55;MRPL4;MRPL1;MRPL40;MRPL9;CHCHD1;GADD45GIP1;MRPS27;MRPS18B;MRPL49;MRPL27;ERAL1;MRPL46;MRPL44;MRPL52;MRPL51;MRRF
mitochondrial translational elongation (GO:0070125)	4.3e-10	3.51e-07	0	0	5.57106	120.157	MRPS17;MRPS16;MRPS12;MRPL19;MRPS34;MRPL39;MRPL15;MRPL35;MRPL55;MRPL11;MRPL4;MRPL40;MRPL1;MRPL9;CHCHD1;GADD45GIP1;MRPS27;MRPS18B;MRPL49;MRPL27;ERAL1;MRPL46;MRPL44;MRPL52;MRPL51
mitochondrial translation (GO:0032543)	4.32e-10	3.51e-07	0	0	4.90335	105.731	MRPS17;MRPS16;MRPL19;MRPS12;MRPS34;MRPL39;MTIF2;MRPL15;MRPL35;C12ORF65;MRPL11;MRPL55;MRPL4;MRPL1;MRPL40;MRPL9;CHCHD1;GADD45GIP1;MRPS27;MRPS18B;MRPL27;MRPL49;ERAL1;MRPL46;MRPL44;MRPL52;MRPL51;MRRF
translational elongation (GO:0006414)	6.44e-09	4.19e-06	0	0	4.54633	85.7495	MRPS17;MRPS16;MRPL19;MRPS12;MRPS34;MRPL39;MRPL15;MRPL35;C12ORF65;MRPL11;MRPL55;MRPL4;MRPL1;MRPL40;MRPL9;CHCHD1;GADD45GIP1;MRPS27;MRPS18B;MRPL27;MRPL49;ERAL1;MRPL46;MRPL44;MRPL52;MRPL51
negative regulation of single stranded viral RNA replication via double stranded DNA intermediate (GO:0045869)	2.53e-06	0.00136939	0	0	41.0029	528.46	APOBEC3C;APOBEC3D;APOBEC3G;APOBEC3H;HMGA2;AICDA
regulation of single stranded viral RNA replication via double stranded DNA intermediate (GO:0045091)	1.68e-05	0.00780773	0	0	20.4993	225.358	APOBEC3C;APOBEC3D;APOBEC3G;APOBEC3H;HMGA2;AICDA
base conversion or substitution editing (GO:0016553)	2.74e-05	0.0111193	0	0	11.9641	125.699	APOBEC3C;APOBEC3D;APOBEC3G;APOBEC3H;ADARB1;A1CF;AICDA
cytidine to uridine editing (GO:0016554)	3.48e-05	0.0125833	0	0	16.3985	168.329	APOBEC3C;APOBEC3D;APOBEC3G;APOBEC3H;A1CF;AICDA
pyrimidine deoxyribonucleotide catabolic process (GO:0009223)	6.56e-05	0.020729	0	0	13.6647	131.612	NT5C;MBD4;DUT;NTHL1;DCTPP1;UNG
DNA cytosine deamination (GO:0070383)	7.01e-05	0.020729	0	0	22.7615	217.715	APOBEC3C;APOBEC3D;APOBEC3G;APOBEC3H;AICDA
histone H3-K4 trimethylation (GO:0080182)	0.000149	0.0403359	0	0	17.0702	150.428	WDR82;CTR9;BEND3;WDR61;OGT
DNA repair (GO:0006281)	0.000164	0.0411042	0	0	2.03409	17.7238	RPAIN;DCLRE1A;MPG;UNG;ALKBH2;POLD4;RECQL5;CHEK2;POLD2;POLK;PMS1;MEN1;PRMT6;MBD4;MGME1;PARP3;PARP1;PARP2;ASCC1;USP45;NSMCE1;RPA1;FANCA;RPA2;LIG4;HMGA2;MLH1;FANCF;SETX;RAD51B;RAD51;APEX1;UBE2T;MMS19;PMS2P1;RHNO1;TP73
peptidyl-lysine trimethylation (GO:0018023)	0.000653	0.134555	0	0	7.45148	54.653	WDR82;CTR9;BEND3;VCPKMT;WDR61;OGT
regulation of B cell receptor signaling pathway (GO:0050855)	0.000653	0.134555	0	0	7.45148	54.653	BLK;FCRL3;STAP1;LPXN;PTPN22;PAX5
base-excision repair (GO:0006284)	0.000694	0.134555	0	0	4.39672	31.9769	PRMT6;MPG;NTHL1;APEX1;RPA1;RPA2;HMGA2;POLK;UNG
DNA deamination (GO:0045006)	0.000786	0.134555	0	0	9.75283	69.7138	APOBEC3C;APOBEC3D;APOBEC3G;APOBEC3H;AICDA
negative regulation of ATPase activity (GO:0032780)	0.000786	0.134555	0	0	9.75283	69.7138	PXK;PLN;ATPIF1;TLR9;VCPKMT
pre-mRNA cleavage required for polyadenylation (GO:0098789)	0.000786	0.134555	0	0	9.75283	69.7138	NUDT21;NCBP2;CSTF2;CSTF2T;TUT1
DNA ligation (GO:0006266)	0.000923	0.149963	0	0	6.83015	47.7315	POLD4;PARP3;PARP1;PARP2;POLD2;LIG4
mismatch repair (GO:0006298)	0.00112819	0.172941	0	0	4.55719	30.9303	POLD4;POLD2;RPA1;RPA2;PMS2P1;MLH1;PMS1;TP73
mRNA cleavage involved in mRNA processing (GO:0098787)	0.00120613	0.172941	0	0	8.53327	57.3464	NUDT21;NCBP2;CSTF2;CSTF2T;TUT1
lagging strand elongation (GO:0006273)	0.00122351	0.172941	0	0	13.6462	91.5115	PARP3;PARP1;PARP2;LIG4
DNA metabolic process (GO:0006259)	0.00166494	0.22553	0	0	1.78293	11.4071	RPAIN;PIF1;SP100;SET;PTMS;UNG;TATDN3;POLD4;RECQL5;NTHL1;ORC2;POLD2;POLK;MEN1;GEN1;MBD4;PARP3;DUT;PARP1;PARP2;IGFBP4;USP45;RPA1;FANCA;RPA2;LIG4;RAD51B;RAD51;APEX1;UBE2T;MMS19;MCM5;DCTPP1;RAN;RHNO1;MCM2
ribonucleoside monophosphate biosynthetic process (GO:0009156)	0.00177104	0.230306	0	0	7.58472	48.0582	ATIC;IMPDH2;ADK;PAICS;GART
regulation of Rac protein signal transduction (GO:0035020)	0.00208322	0.245066	0	0	10.9163	67.3957	ARHGAP44;RASGRF1;ARHGAP17;OGT
anatomical structure homeostasis (GO:0060249)	0.00210214	0.245066	0	0	4.05018	24.9685	POLD4;SP100;PARP3;PARP1;APEX1;POLD2;RPA1;RPA2
telomere maintenance (GO:0000723)	0.00211069	0.245066	0	0	3.33638	20.5546	POLD4;PARP3;SP100;RAD51;PARP1;APEX1;POLD2;RPA1;RPA2;SMC6
pyrimidine-containing compound metabolic process (GO:0072527)	0.00250795	0.28115	0	0	6.82588	40.8753	DCTD;TPK1;SLC25A19;CTPS2;ERH
maturation of LSU-rRNA (GO:0000470)	0.00292758	0.317252	0	0	5.12152	29.8768	MRPL1;EIF6;RPL7L1;NHP2;RPF2;WDR12
base-excision repair, AP site formation (GO:0006285)	0.00328473	0.344472	0	0	9.09646	52.0178	MBD4;MPG;NTHL1;UNG
DNA strand elongation involved in DNA replication (GO:0006271)	0.00344424	0.34688	0	0	6.20501	35.1889	PARP3;PARP1;PARP2;POLD2;LIG4
cellular amino acid catabolic process (GO:0009063)	0.00373448	0.34688	0	0	4.81999	26.9445	MCCC2;ALDH5A1;BCKDHB;PPM1K;ADO;HIBCH
histone H3-K4 methylation (GO:0051568)	0.00373448	0.34688	0	0	4.81999	26.9445	WDR82;CTR9;BEND3;DPY30;WDR61;OGT
melanosome organization (GO:0032438)	0.00373448	0.34688	0	0	4.81999	26.9445	TRAPPC6A;BLOC1S2;BLOC1S3;HPS4;DTNBP1;AP1M1
regulation of transposition (GO:0010528)	0.00460742	0.416075	0	0	5.68762	30.5999	APOBEC3C;APOBEC3D;APOBEC3G;APOBEC3H;AICDA
negative regulation of leukocyte cell-cell adhesion (GO:1903038)	0.00488396	0.429129	0	0	7.79655	41.4916	PTPN22;VTCN1;TIGIT;LAX1
regulation of cell cycle checkpoint (GO:1901976)	0.00547	0.467973	0	0	13.6369	71.0274	ETAA1;RPA2;WDR76
telomere organization (GO:0032200)	0.00592819	0.494168	0	0	3.31272	16.9877	POLD4;SP100;PARP3;PARP1;APEX1;POLD2;RPA1;RPA2
DNA ligation involved in DNA repair (GO:0051103)	0.00693276	0.524149	0	0	6.82161	33.9136	PARP3;PARP1;PARP2;LIG4
somatic hypermutation of immunoglobulin genes (GO:0016446)	0.00693276	0.524149	0	0	6.82161	33.9136	PMS2P1;POLK;MLH1;AICDA
purine nucleoside monophosphate biosynthetic process (GO:0009127)	0.00693276	0.524149	0	0	6.82161	33.9136	ATIC;IMPDH2;PAICS;GART
ribosomal subunit export from nucleus (GO:0000054)	0.00693276	0.524149	0	0	6.82161	33.9136	EIF6;NMD3;NUP88;RAN
regulation of protein kinase A signaling (GO:0010738)	0.00772248	0.557906	0	0	4.87458	23.7081	AKAP11;AKAP6;MIF;AKAP5;AKAP3
negative regulation of transposition (GO:0010529)	0.00772248	0.557906	0	0	4.87458	23.7081	APOBEC3C;APOBEC3D;APOBEC3G;APOBEC3H;AICDA
recombinational repair (GO:0000725)	0.0085451	0.579446	0	0	2.50713	11.94	GEN1;RAD51B;RECQL5;RAD51;PARP1;NSMCE1;RPA1;RPA2;POLK;AP5S1;RHNO1
regulation of toll-like receptor 9 signaling pathway (GO:0034163)	0.0090874	0.579446	0	0	10.2271	48.0763	FCRL3;TLR9;LILRA4
regulation of RNA biosynthetic process (GO:2001141)	0.0090874	0.579446	0	0	10.2271	48.0763	MBD4;NCOA3;NMD3
regulation of relaxation of muscle (GO:1901077)	0.0090874	0.579446	0	0	10.2271	48.0763	CAMK2D;PLN;SRI
regulation of cardiac muscle cell membrane potential (GO:0086036)	0.0090874	0.579446	0	0	10.2271	48.0763	EHD3;PLN;FXYD1
translation (GO:0006412)	0.00909005	0.579446	0	0	1.73156	8.13933	MRPS17;MRPS16;TARSL2;MRPS12;MRPS34;EPRS;MRPL35;MRPL11;MRPL55;MRPL4;MRPL1;RPL15;MRPL9;DARS;MARS2;MRPS18B;MRPL27;MRPL52;MRPL51;COPS5;MARS;RPL7L1;NHP2;TARS2;RPL22L1;MRRF
protein targeting to mitochondrion (GO:0006626)	0.0104418	0.64347	0	0	2.73324	12.4688	FIS1;IMMP2L;SAMM50;AIP;TOMM34;PMPCA;TIMM10;DNAJC15;GDAP1
B cell activation (GO:0042113)	0.0104903	0.64347	0	0	2.42599	11.056	CD79B;CD79A;CD40;CR2;MEF2C;BLNK;BTK;PLCG2;LAX1;MS4A1;AICDA
glucose metabolic process (GO:0006006)	0.0112039	0.660037	0	0	2.53141	11.3698	GPI;ALDH5A1;MDH1;POLR2D;AKR1A1;SORD;APOD;OMA1;SLC25A12;PCK2
peptide metabolic process (GO:0006518)	0.0113101	0.660037	0	0	2.12853	9.54019	HSPA8;GDAP1;CLN5;GSTZ1;NLN;IMMP2L;SPCS2;ADAMTS13;PROC;ALDH5A1;DMD;THOP1;MMACHC;SEC11C
cellular macromolecule biosynthetic process (GO:0034645)	0.0118088	0.660037	0	0	1.54049	6.83809	MRPS17;PIF1;SET;MRPS16;MRPS12;MRPL35;MRPL11;PTMS;MRPL55;MRPL4;RECQL5;MRPL1;ORC2;POLD2;POLR2D;POLR2G;RPL15;MRPL9;DARS;DUT;MRPS18B;MRPL27;RPA1;RPA2;ARNT;MRPL52;MRPL51;COPS5;RRAGC;NHP2;DRG1;RNPS1;MMS19;MCM5;MRRF;RHNO1;MCM2
nucleocytoplasmic transport (GO:0006913)	0.0119727	0.660037	0	0	2.87606	12.7269	SET;NCBP2;RITA1;ANP32E;GEMIN6;SNRPD3;GEMIN7;NXT2
protein methylation (GO:0006479)	0.0119727	0.660037	0	0	2.87606	12.7269	PRMT6;HSPA8;EHMT1;VCPKMT;FAM98B;ETFB;SNRPD3;FAM98A
branched-chain amino acid catabolic process (GO:0009083)	0.0120599	0.660037	0	0	4.2648	18.8413	MCCC2;HMGCL;BCKDHB;PPM1K;HIBCH
protein alkylation (GO:0008213)	0.0123699	0.660037	0	0	3.56145	15.6436	HSPA8;VCPKMT;FAM98B;ETFB;SNRPD3;FAM98A
DNA modification (GO:0006304)	0.0125607	0.660037	0	0	5.4567	23.885	MBD4;MPG;NTHL1;UNG
DNA-dependent DNA replication (GO:0006261)	0.0131707	0.660037	0	0	2.61665	11.3294	RPAIN;POLD4;MGME1;RAD51;ORC2;POLD2;RPA1;POLK;MCM2
ribosomal large subunit export from nucleus (GO:0000055)	0.0138058	0.660037	0	0	8.18126	35.0376	NMD3;NUP88;RAN
negative regulation of cAMP-dependent protein kinase activity (GO:2000480)	0.0138058	0.660037	0	0	8.18126	35.0376	PRKAR1B;PKIA;PKIG
ribosome disassembly (GO:0032790)	0.0138058	0.660037	0	0	8.18126	35.0376	MTIF2;DENR;MRRF
depyrimidination (GO:0045008)	0.0138058	0.660037	0	0	8.18126	35.0376	MBD4;NTHL1;UNG
regulation of cardiac muscle cell action potential involved in regulation of contraction (GO:0098909)	0.0138058	0.660037	0	0	8.18126	35.0376	CAMK2D;CAV1;RANGRF
establishment of integrated proviral latency (GO:0075713)	0.0138058	0.660037	0	0	8.18126	35.0376	LIG4;BANF1;PPIA
positive regulation of phosphatase activity (GO:0010922)	0.0147459	0.688195	0	0	4.01371	16.925	MEF2C;HSP90AB1;RIPK3;AKAP6;GPLD1
cellular macromolecule catabolic process (GO:0044265)	0.0153536	0.688195	0	0	2.73196	11.4098	TATDN3;CHEK2;NGLY1;HTRA2;UBE2G1;SND1;SKIV2L2;SIDT2
purine ribonucleoside monophosphate biosynthetic process (GO:0009168)	0.0154532	0.688195	0	0	2.98717	12.4563	ATIC;IMPDH2;ATP5A1;ATP5G3;ATP5G1;PAICS;GART
purine ribonucleoside monophosphate metabolic process (GO:0009167)	0.0154532	0.688195	0	0	2.98717	12.4563	HSPA8;ATIC;IMPDH2;PDE6B;PAICS;GART;CLPX
regulation of G0 to G1 transition (GO:0070316)	0.0154532	0.688195	0	0	2.98717	12.4563	RAD51;TFDP1;RBBP4;EED;CBX3;EHMT1;RHNO1
anterograde synaptic vesicle transport (GO:0048490)	0.0162163	0.693672	0	0	4.96037	20.4454	AP3M1;BLOC1S2;BLOC1S3;DTNBP1
synaptic vesicle transport along microtubule (GO:0099517)	0.0162163	0.693672	0	0	4.96037	20.4454	AP3M1;BLOC1S2;BLOC1S3;DTNBP1
regulation of B cell differentiation (GO:0045577)	0.0162163	0.693672	0	0	4.96037	20.4454	FCRL3;TLR9;BTK;CD27
DNA replication (GO:0006260)	0.017016	0.710417	0	0	1.95463	7.96239	RPAIN;PIF1;DUT;SET;RPA1;RPA2;PTMS;POLD4;RECQL5;ORC2;POLD2;MCM5;POLK;RHNO1;MCM2
nucleobase-containing small molecule interconversion (GO:0015949)	0.0170692	0.710417	0	0	3.27618	13.3356	DCTD;DUT;NME6;AK1;CTPS2;NME1
regulation of ATPase activity (GO:0043462)	0.0176558	0.710417	0	0	2.8965	11.6923	GABARAPL2;PXK;PLN;ATPIF1;DNAJC10;TOR1AIP2;VCPKMT
nucleotide-excision repair, DNA gap filling (GO:0006297)	0.0178046	0.710417	0	0	3.79053	15.2694	POLD4;POLD2;RPA1;RPA2;LIG4
positive regulation of establishment of protein localization to mitochondrion (GO:1903749)	0.0179183	0.710417	0	0	1.99485	8.02315	STARD7;HPS4;HTRA2;UGCG;KAT2A;TFDP1;RUVBL1;NMT1;RAC2;DPH6;GPHA2;IL9R;TP73;YWHAH
fatty acid beta-oxidation (GO:0006635)	0.0193767	0.710417	0	0	2.60159	10.2598	ECHS1;AMACR;ECI1;HSD17B4;ETFB;ACOX3;HADH;HIBCH
short-chain fatty acid metabolic process (GO:0046459)	0.019667	0.710417	0	0	6.81735	26.7841	ALDH5A1;OXSM;PCCB
establishment of viral latency (GO:0019043)	0.019667	0.710417	0	0	6.81735	26.7841	LIG4;BANF1;PPIA
maturation of LSU-rRNA from tricistronic rRNA transcript (SSU-rRNA, 5.8S rRNA, LSU-rRNA) (GO:0000463)	0.019667	0.710417	0	0	6.81735	26.7841	RPL7L1;RPF2;WDR12
positive regulation of autophagosome assembly (GO:2000786)	0.019667	0.710417	0	0	6.81735	26.7841	LRSAM1;RAB3GAP2;RAB3GAP1
receptor recycling (GO:0001881)	0.019667	0.710417	0	0	6.81735	26.7841	ARFGEF2;EHD3;FAM109B
mitochondrial protein processing (GO:0034982)	0.019667	0.710417	0	0	6.81735	26.7841	IMMP2L;PMPCA;OMA1
regulation of cell communication by electrical coupling involved in cardiac conduction (GO:1901844)	0.019667	0.710417	0	0	6.81735	26.7841	CAMK2D;CAV1;SRI
negative regulation of leukocyte chemotaxis (GO:0002689)	0.019667	0.710417	0	0	6.81735	26.7841	DDT;STAP1;MIF
positive regulation of cardiac muscle hypertrophy (GO:0010613)	0.0204736	0.731425	0	0	4.54676	17.6806	MTPN;CAMK2D;PARP1;AKAP6
intrinsic apoptotic signaling pathway in response to endoplasmic reticulum stress (GO:0070059)	0.0212545	0.75107	0	0	3.59083	13.829	TMEM117;DNAJC10;BAX;TRIB3;MAP3K5
negative regulation of cell cycle process (GO:0010948)	0.021808	0.754231	0	0	2.14781	8.21641	HSP90AB1;TFDP1;RAD51;NME6;RBBP4;EED;CBX3;EHMT1;MIF;E2F7;E2F8
protein catabolic process (GO:0030163)	0.021808	0.754231	0	0	2.14781	8.21641	HSPA8;LRSAM1;CEACAM1;CHEK2;NGLY1;HTRA2;UBE2G1;CLN8;FBXO44;CLPX;CLN5
regulation of calcium ion transport (GO:0051924)	0.0240991	0.803163	0	0	2.48307	9.25087	CACNB2;PLN;STIM2;HOMER2;FCRL3;IL16;CACNA1D;SRI
positive regulation of proteolysis (GO:0045862)	0.0240991	0.803163	0	0	2.48307	9.25087	FBXW11;RHBDD1;ATPIF1;CAPN3;CTSH;OGT;GPLD1;MAPK12
cellular amide metabolic process (GO:0043603)	0.0245177	0.803163	0	0	2.31967	8.60218	MCCC2;NLN;MTHFD1L;PDZD11;PCCB;ORMDL1;CLN8;THOP1;NIT2
regulation of translational initiation (GO:0006446)	0.0245177	0.803163	0	0	2.31967	8.60218	DAZL;EIF5B;CDC123;NCBP2;POLR2D;HSPB1;MTIF2;POLR2G;MIF4GD
signal peptide processing (GO:0006465)	0.0251117	0.803163	0	0	3.41111	12.568	IMMP2L;SPCS2;PROC;CLN5;SEC11C
B cell receptor signaling pathway (GO:0050853)	0.0251529	0.803163	0	0	1.95322	7.1933	BLK;IGHM;MEF2C;CD79B;CD79A;IGLL5;TEC;CD19;BTK;PLCG2;CTLA4;BAX;IGLC1
negative regulation of antigen receptor-mediated signaling pathway (GO:0050858)	0.0253555	0.803163	0	0	4.19679	15.4222	CEACAM1;FCRL3;LPXN;PTPN22
negative regulation of axon guidance (GO:1902668)	0.0253555	0.803163	0	0	4.19679	15.4222	SEMA4A;SEMA7A;PTPRO;SEMA3E
regulation of B cell proliferation (GO:0030888)	0.0255706	0.803163	0	0	2.65469	9.73294	MEF2C;TNFRSF13B;IL7;FCRL3;TLR9;CTLA4;MIF
DNA dealkylation involved in DNA repair (GO:0006307)	0.026688	0.803163	0	0	5.84313	21.1728	ALKBH2;MPG;ASCC1
DNA dealkylation (GO:0035510)	0.026688	0.803163	0	0	5.84313	21.1728	ALKBH2;MPG;ASCC1
regulation of DNA damage checkpoint (GO:2000001)	0.026688	0.803163	0	0	5.84313	21.1728	ETAA1;RPA2;WDR76
chaperone-mediated protein transport (GO:0072321)	0.026688	0.803163	0	0	5.84313	21.1728	TIMM8A;HSPA8;TIMM10
positive regulation of vacuole organization (GO:0044090)	0.026688	0.803163	0	0	5.84313	21.1728	LRSAM1;RAB3GAP2;RAB3GAP1
ribosomal large subunit biogenesis (GO:0042273)	0.0269286	0.803163	0	0	2.27659	8.2289	EBNA1BP2;MRPL1;EIF6;NIP7;GTF3A;NHP2;RPF2;WDR12;MRPL11
cellular response to DNA damage stimulus (GO:0006974)	0.0285435	0.840794	0	0	1.47747	5.25438	RPAIN;STXBP4;BOD1L1;HTRA2;SMC6;UNG;RECQL5;CHEK2;POLD2;CTLA4;POLK;MEN1;MBD4;PARP3;PARP1;PARP2;USP45;RPA1;FANCA;MAPK12;SETX;RAD51B;ETAA1;RAD51;APEX1;UBE2T;BAX;INTS7;GRB2;MMS19;RHNO1;TP73
positive regulation of mitochondrion organization (GO:0010822)	0.0287392	0.840794	0	0	1.81547	6.44398	FIS1;STARD7;BIK;HPS4;HTRA2;MLLT11;UGCG;KAT2A;FAM162A;RUVBL1;RAC2;BAX;DPH6;GPHA2;IL9R
regulation of cardiac muscle cell contraction (GO:0086004)	0.02939	0.840794	0	0	3.2485	11.4578	CAMK2D;PLN;CAV1;RANGRF;SRI
GPI anchor metabolic process (GO:0006505)	0.02939	0.840794	0	0	3.2485	11.4578	PIGC;DPM3;PGAP2;PIGV;GPLD1
peptide biosynthetic process (GO:0043043)	0.0294834	0.840794	0	0	1.67763	5.91185	MRPS17;DARS;MRPS16;MRPS12;MRPS18B;MRPL27;MRPL35;MRPL11;MRPL55;MRPL4;MRPL52;COPS5;MRPL1;MRPL51;NHP2;DMD;MRPL9;RPL15;MRRF
mitotic recombination (GO:0006312)	0.0308786	0.872925	0	0	3.89681	13.5519	GEN1;RAD51B;RAD51;SMC6
DNA recombination (GO:0006310)	0.0326078	0.878642	0	0	2.3242	7.95621	RPAIN;GEN1;RAD51B;RECQL5;RAD51;RPA1;LIG4;RHNO1
cell morphogenesis involved in neuron differentiation (GO:0048667)	0.0329012	0.878642	0	0	1.92945	6.58761	MEF2C;LRFN4;MAP1S;MAP2;DOCK7;TLR9;SLIT1;MAP6;TMEM106B;LRRN1;PRELP;FMOD
nucleotide-excision repair (GO:0006289)	0.0330233	0.878642	0	0	1.87058	6.37969	PARP1;USP45;RPA1;LIG4;RPA2;POLD4;COPS5;POLD2;POLR2D;PPIE;TCEA1;MMS19;POLR2G
monocarboxylic acid metabolic process (GO:0032787)	0.0330233	0.878642	0	0	1.87058	6.37969	MCCC2;GLO1;FA2H;GRHPR;ALDH1A3;AMACR;ALDH5A1;MTHFD1L;PDZD11;PCCB;ACOT2;NIT2;PCK2
inner mitochondrial membrane organization (GO:0007007)	0.0338288	0.878642	0	0	2.72942	9.24303	APOO;SAMM50;ATP5A1;ATP5G3;TIMM10;ATP5G1
double-strand break repair via homologous recombination (GO:0000724)	0.0339167	0.878642	0	0	2.06982	7.00394	GEN1;RAD51B;RECQL5;RAD51;PARP1;NSMCE1;RPA1;RPA2;POLK;AP5S1
cristae formation (GO:0042407)	0.0341009	0.878642	0	0	3.10067	10.4754	APOO;SAMM50;ATP5A1;ATP5G3;ATP5G1
negative regulation of peptidyl-tyrosine phosphorylation (GO:0050732)	0.0341009	0.878642	0	0	3.10067	10.4754	SH3BP5L;INPP5F;CAV1;SH3BP5;PTPN6
nitric oxide biosynthetic process (GO:0006809)	0.0348646	0.878642	0	0	5.11246	17.1589	GCHFR;NQO1;DDAH2
biotin metabolic process (GO:0006768)	0.0348646	0.878642	0	0	5.11246	17.1589	MCCC2;PDZD11;PCCB
purine nucleobase metabolic process (GO:0006144)	0.0348646	0.878642	0	0	5.11246	17.1589	MTHFD1L;PAICS;PRTFDC1
negative regulation of nucleocytoplasmic transport (GO:0046823)	0.0348646	0.878642	0	0	5.11246	17.1589	SP100;MDFIC;APOD
positive regulation of interferon-gamma biosynthetic process (GO:0045078)	0.0348646	0.878642	0	0	5.11246	17.1589	TLR9;ZFPM1;CD276
regulation of stem cell population maintenance (GO:2000036)	0.0348646	0.878642	0	0	5.11246	17.1589	ZNF706;NCOA3;HMGA2
tRNA aminoacylation for protein translation (GO:0006418)	0.0356177	0.887997	0	0	2.45009	8.17084	DARS;TARSL2;MARS2;MARS;MRPL39;TARS2;EPRS
water-soluble vitamin metabolic process (GO:0006767)	0.0366834	0.887997	0	0	2.03881	6.73915	MCCC2;PRSS1;MTHFD1L;SLC25A19;SHMT2;PDZD11;TPK1;PCCB;ACP5;MMACHC
negative regulation of lymphocyte activation (GO:0051250)	0.0370536	0.887997	0	0	3.63683	11.9848	PTPN22;VTCN1;TIGIT;LAX1
protein ADP-ribosylation (GO:0006471)	0.0370536	0.887997	0	0	3.63683	11.9848	PARP3;PARP1;PARP2;PARP15
nucleosome disassembly (GO:0006337)	0.0370536	0.887997	0	0	3.63683	11.9848	SMARCE1;SMARCD2;SUPT16H;SET
chromatin disassembly (GO:0031498)	0.0370536	0.887997	0	0	3.63683	11.9848	SMARCE1;SMARCD2;SUPT16H;SET
regulation of protein targeting to mitochondrion (GO:1903214)	0.0374717	0.887997	0	0	1.95182	6.41011	UGCG;KAT2A;STARD7;RUVBL1;ATPIF1;RAC2;HPS4;HTRA2;DPH6;GPHA2;IL9R
cellular response to insulin stimulus (GO:0032869)	0.0375619	0.887997	0	0	1.83181	6.01158	ATP6V0E1;PARP1;SOGA1;CEACAM1;MARS;TRIB3;GRB2;GPLD1;SH2B2;ATP6V0A1;ATP6V1C2;PCK2;APPL1
negative regulation of G0 to G1 transition (GO:0070317)	0.0381224	0.887997	0	0	2.64123	8.62878	RAD51;TFDP1;RBBP4;EED;CBX3;EHMT1
nucleotide-excision repair, DNA incision, 5'-to lesion (GO:0006296)	0.0381224	0.887997	0	0	2.64123	8.62878	POLD4;PARP1;NTHL1;POLD2;RPA1;RPA2
regulation of cardiac conduction (GO:1903779)	0.0382404	0.887997	0	0	2.11913	6.91655	CAMK2D;PLN;CAV1;FXYD1;ATP2A3;RANGRF;TNNI3K;SRI;FPGT-TNNI3K
RNA phosphodiester bond hydrolysis (GO:0090501)	0.0392534	0.905056	0	0	2.9657	9.6021	MRPL1;CPSF3;PARN;NHP2;MRPL44
positive regulation of translation (GO:0045727)	0.0396027	0.906678	0	0	2.00872	6.48588	DAZL;CDC123;MRPS27;EIF6;IMP3;UQCC1;POLR2D;POLR2G;PASK;EIF3D
response to calcium ion (GO:0051592)	0.0426775	0.911722	0	0	1.9795	6.24352	CLIC4;MEF2C;CAMK2D;PEF1;CAV1;CAPN3;ANXA11;SLC25A12;GPLD1;TTN
protein processing (GO:0016485)	0.0430079	0.911722	0	0	1.84233	5.79666	IMMP2L;SPCS2;ADAMTS13;PROC;DDI2;HTRA2;CTSH;PMPCA;OMA1;OGT;CLN5;SEC11C
interstrand cross-link repair (GO:0036297)	0.0435912	0.911722	0	0	2.33032	7.30068	DCLRE1A;RAD51;UBE2T;FANCA;RPA1;RPA2;FANCF
vacuolar acidification (GO:0007035)	0.0438855	0.911722	0	0	3.40934	10.6582	ATP6V0E1;DMXL1;CLN5;ATP6V0A1
regulation of cell communication by electrical coupling (GO:0010649)	0.0441752	0.911722	0	0	4.54417	14.1759	CAMK2D;CAV1;SRI
nitric oxide metabolic process (GO:0046209)	0.0441752	0.911722	0	0	4.54417	14.1759	GCHFR;NQO1;DDAH2
regulation of protein localization to cell periphery (GO:1904375)	0.0441752	0.911722	0	0	4.54417	14.1759	VAMP8;STX7;APPL1
regulation of vascular endothelial cell proliferation (GO:1905562)	0.0441752	0.911722	0	0	4.54417	14.1759	MEF2C;FLT1;FGFR1
regulation of antigen receptor-mediated signaling pathway (GO:0050854)	0.0441752	0.911722	0	0	4.54417	14.1759	BLK;PTPN22;PAX5
protein localization to kinetochore (GO:0034501)	0.0441752	0.911722	0	0	4.54417	14.1759	IK;CHAMP1;BUB1B
regulation of IRE1-mediated unfolded protein response (GO:1903894)	0.0441752	0.911722	0	0	4.54417	14.1759	PTPN1;COPS5;BAX
keratan sulfate biosynthetic process (GO:0018146)	0.0448542	0.911722	0	0	2.84198	8.82246	B4GALT2;B4GALT3;PRELP;FMOD;CHST2
B cell proliferation (GO:0042100)	0.0448542	0.911722	0	0	2.84198	8.82246	CD79A;CD40;CR2;MEF2C;MS4A1
cell morphogenesis (GO:0000902)	0.0468439	0.911722	0	0	2.14145	6.55483	MBD4;NCOA3;PTPRO;RAC2;CDH24;VHL;STK4;CDH9
dicarboxylic acid metabolic process (GO:0043648)	0.0468439	0.911722	0	0	2.14145	6.55483	GCLC;ALDH5A1;MTHFD1L;MDH1;SHMT2;GPT2;OGDH;NIT2
post-translational protein modification (GO:0043687)	0.0486649	0.911722	0	0	1.39566	4.2188	PSMD10;CUL7;PSMD13;PRKCSH;ASB14;DCAF4;FBXO22;FBXO44;FBXL20;PSMD3;FBXO4;VHL;MEN1;WSB2;FBXW8;FBXW11;IGFBP4;RHBDD1;FBXL19;LMO7;ESCO2;BTBD6;FBXO10;SGPP2;SUMF2;FBXO30;PSMC5;KBTBD6;COPS5;PROC;VGF;GAN;KBTBD8
positive regulation of protein targeting to mitochondrion (GO:1903955)	0.0493058	0.911722	0	0	1.92354	5.78929	UGCG;KAT2A;STARD7;RUVBL1;RAC2;HPS4;HTRA2;DPH6;GPHA2;IL9R
ATP-dependent chromatin remodeling (GO:0043044)	0.0509073	0.911722	0	0	2.72815	8.12375	SMARCE1;SMARCD2;RBBP4;ANP32E;HNRNPC
positive regulation of B cell proliferation (GO:0030890)	0.0509073	0.911722	0	0	2.72815	8.12375	MEF2C;IL7;FCRL3;TLR9;MIF
negative regulation of endothelial cell proliferation (GO:0001937)	0.0509073	0.911722	0	0	2.72815	8.12375	MEF2C;FLT1;CAV1;ATP5A1;ATPIF1
positive regulation of translational initiation (GO:0045948)	0.0513738	0.911722	0	0	3.20862	9.52519	DAZL;CDC123;POLR2D;POLR2G
protein-DNA complex disassembly (GO:0032986)	0.0513738	0.911722	0	0	3.20862	9.52519	SMARCE1;SMARCD2;SUPT16H;SET
regulation of ruffle assembly (GO:1900027)	0.0513738	0.911722	0	0	3.20862	9.52519	CAV1;STAP1;EPS8L2;FAM98A
nuclear import (GO:0051170)	0.0524164	0.911722	0	0	1.98199	5.84395	RPAIN;GEMIN6;NUP88;SNRPD3;GEMIN7;NXT2;IPO7;KPNB1;RAN
negative regulation of viral genome replication (GO:0045071)	0.0526319	0.911722	0	0	2.2217	6.54164	APOBEC3C;APOBEC3D;APOBEC3G;APOBEC3H;HMGA2;BANF1;AICDA
DNA damage response, signal transduction by p53 class mediator (GO:0030330)	0.0528644	0.911722	0	0	1.89672	5.5764	SP100;TFDP1;CNOT7;PCBP4;CHEK2;PLAGL1;BAX;E2F7;E2F8;TP73
positive regulation of cell cycle arrest (GO:0071158)	0.0528644	0.911722	0	0	1.89672	5.5764	TFDP1;CNOT7;PCBP4;CHEK2;PLAGL1;HMGA2;BAX;E2F7;E2F8;TP73
nucleotide-excision repair, DNA incision (GO:0033683)	0.0530144	0.911722	0	0	2.40779	7.07215	POLD4;PARP1;NTHL1;POLD2;RPA1;RPA2
tRNA aminoacylation (GO:0043039)	0.0530144	0.911722	0	0	2.40779	7.07215	DARS;TARSL2;MARS2;MARS;TARS2;EPRS
neuron projection morphogenesis (GO:0048812)	0.0545042	0.911722	0	0	1.59198	4.63184	CNTNAP1;MAP1S;NCOA3;DOCK7;DTNBP1;PRELP;LRFN4;CTTN;MAP2;RAC2;TLR9;SLIT1;MAP6;TMEM106B;LRRN1;KIF20B;FMOD
mitochondrial genome maintenance (GO:0000002)	0.0545844	0.911722	0	0	4.08953	11.8924	MGME1;PIF1;PARP1
placenta development (GO:0001890)	0.0545844	0.911722	0	0	4.08953	11.8924	CUL7;E2F7;E2F8
tetrahydrofolate metabolic process (GO:0046653)	0.0545844	0.911722	0	0	4.08953	11.8924	MTHFD1L;SHMT2;ATPIF1
regulation of cAMP-dependent protein kinase activity (GO:2000479)	0.0545844	0.911722	0	0	4.08953	11.8924	PRKAR1B;PKIA;PKIG
energy coupled proton transport, down electrochemical gradient (GO:0015985)	0.0545844	0.911722	0	0	4.08953	11.8924	ATP5G3;ATP5G1;ATP6V0A1
ribonucleoprotein complex disassembly (GO:0032988)	0.0545844	0.911722	0	0	4.08953	11.8924	MTIF2;DENR;MRRF
tRNA splicing, via endonucleolytic cleavage and ligation (GO:0006388)	0.0545844	0.911722	0	0	4.08953	11.8924	RTCB;CSTF2;FAM98B
regulation of lymphocyte activation (GO:0051249)	0.0545844	0.911722	0	0	4.08953	11.8924	KAT2A;SIT1;FCRL3
regulation of macromolecule biosynthetic process (GO:0010556)	0.0545844	0.911722	0	0	4.08953	11.8924	MBD4;MTPN;NCOA3
RNA splicing, via transesterification reactions with bulged adenosine as nucleophile (GO:0000377)	0.0553834	0.911722	0	0	1.47756	4.27529	HSPA8;PPIL1;SNRPN;NCBP2;CPSF3;NONO;CSTF2;CSTF2T;ZCRB1;LSM3;NUDT21;POLR2D;IGFLR1;SNRNP27;PPIE;RNPS1;GEMIN6;POLR2G;SNRPD3;HNRNPC;SNRNP25;GEMIN7;SNRPC
anterograde axonal transport (GO:0008089)	0.0574146	0.911722	0	0	2.62308	7.49534	AP3M1;BLOC1S2;BLOC1S3;DTNBP1;HSPB1
gene silencing by miRNA (GO:0035195)	0.0574146	0.911722	0	0	2.62308	7.49534	CNOT7;ZC3H7A;EIF6;PRKRA;RAN
regulation of histone H3-K27 methylation (GO:0061085)	0.058379	0.911722	0	0	6.81309	19.3546	OGT;PHF19
galactosylceramide metabolic process (GO:0006681)	0.058379	0.911722	0	0	6.81309	19.3546	B4GALT3;ALDH5A1
purine ribonucleoside bisphosphate biosynthetic process (GO:0034036)	0.058379	0.911722	0	0	6.81309	19.3546	SLC35B2;PAPSS1
purine nucleobase biosynthetic process (GO:0009113)	0.058379	0.911722	0	0	6.81309	19.3546	MTHFD1L;PAICS
negative regulation of cytokinesis (GO:0032466)	0.058379	0.911722	0	0	6.81309	19.3546	E2F7;E2F8
3'-phosphoadenosine 5'-phosphosulfate biosynthetic process (GO:0050428)	0.058379	0.911722	0	0	6.81309	19.3546	SLC35B2;PAPSS1
platelet dense granule organization (GO:0060155)	0.058379	0.911722	0	0	6.81309	19.3546	BLOC1S2;BLOC1S3
gap junction assembly (GO:0016264)	0.058379	0.911722	0	0	6.81309	19.3546	GJA1;GJD3
regulation of relaxation of cardiac muscle (GO:1901897)	0.058379	0.911722	0	0	6.81309	19.3546	CAMK2D;PLN
pyrimidine deoxyribonucleotide biosynthetic process (GO:0009221)	0.058379	0.911722	0	0	6.81309	19.3546	DCTD;DUT
ribosomal small subunit export from nucleus (GO:0000056)	0.058379	0.911722	0	0	6.81309	19.3546	NUP88;RAN
positive regulation of toll-like receptor 3 signaling pathway (GO:0034141)	0.058379	0.911722	0	0	6.81309	19.3546	CAV1;PTPN22
protein localization to nucleolus (GO:1902570)	0.058379	0.911722	0	0	6.81309	19.3546	RPF2;RAN
nucleoside phosphate catabolic process (GO:1901292)	0.058379	0.911722	0	0	6.81309	19.3546	DCTPP1;ITPA
succinyl-CoA metabolic process (GO:0006104)	0.058379	0.911722	0	0	6.81309	19.3546	OGDH;SUCLG2
snRNA modification (GO:0040031)	0.058379	0.911722	0	0	6.81309	19.3546	MRPL1;NHP2
regulation of cardiac muscle cell apoptotic process (GO:0010665)	0.058379	0.911722	0	0	6.81309	19.3546	CAMK2D;LTK
RNA splicing (GO:0008380)	0.0584351	0.911722	0	0	1.74387	4.9523	DDX19B;SNRPN;RRAGC;NCBP2;NONO;RNPS1;RP9;SNRPD3;ZCRB1;SNRNP25;HNRNPC;DCAF4
double-strand break repair (GO:0006302)	0.059054	0.911722	0	0	1.62701	4.60331	GEN1;DCLRE1A;PARP3;PARP1;NSMCE1;RPA1;LIG4;RPA2;SETX;RAD51B;RECQL5;RAD51;CHEK2;POLK;AP5S1
nuclear transport (GO:0051169)	0.0595134	0.911722	0	0	3.0302	8.54987	SET;ANP32E;BANF1;NXT2
purine-containing compound biosynthetic process (GO:0072522)	0.0595134	0.911722	0	0	3.0302	8.54987	ADAL;MTHFD1L;ADK;PAICS
branched-chain amino acid metabolic process (GO:0009081)	0.0595134	0.911722	0	0	3.0302	8.54987	MCCC2;BCKDHB;PPM1K;HIBCH
protein homotrimerization (GO:0070207)	0.0595134	0.911722	0	0	3.0302	8.54987	HTRA2;BRK1;MIF;CLYBL
DNA damage response, signal transduction by p53 class mediator resulting in cell cycle arrest (GO:0006977)	0.0598355	0.911722	0	0	2.02215	5.69469	TFDP1;CNOT7;PCBP4;CHEK2;PLAGL1;BAX;E2F7;E2F8
second-messenger-mediated signaling (GO:0019932)	0.0598355	0.911722	0	0	2.02215	5.69469	DDAH2;BTK;PLCG2;PLCE1;GPR62;KSR2;MCTP2;SELE
activation of GTPase activity (GO:0090630)	0.0604815	0.911722	0	0	1.84526	5.17671	TBC1D1;RABGAP1L;SIPA1L1;TBC1D9B;TBC1D5;RASGRF1;DOCK7;ADPRH;TBC1D17;TBC1D26
transcription-coupled nucleotide-excision repair (GO:0006283)	0.0606423	0.911722	0	0	1.91984	5.38086	POLD4;COPS5;POLD2;POLR2D;RPA1;PPIE;RPA2;TCEA1;POLR2G
plasma membrane bounded cell projection morphogenesis (GO:0120039)	0.0627665	0.911722	0	0	2.12273	5.87642	CNTNAP1;CTTN;MAP1S;NCOA3;RAC2;DTNBP1;KIF20B
vasculogenesis (GO:0001570)	0.0643757	0.911722	0	0	2.5258	6.92831	CUL7;FLT1;CAV1;WNT7B;RASA1
signal transduction involved in mitotic G1 DNA damage checkpoint (GO:0072431)	0.064622	0.911722	0	0	1.98528	5.43808	TFDP1;CNOT7;PCBP4;CHEK2;PLAGL1;BAX;E2F7;E2F8
glycolipid biosynthetic process (GO:0009247)	0.0646547	0.911722	0	0	2.27378	6.2272	PIGC;UGCG;DPM3;SCCPDH;PGAP2;PIGV
mRNA 3'-end processing (GO:0031124)	0.0650475	0.911722	0	0	1.8902	5.16524	NUDT21;NCBP2;CPSF3;CSTF2;POLR2D;IGFLR1;TUT1;CSTF2T;RNPS1
negative regulation of hemopoiesis (GO:1903707)	0.0660454	0.911722	0	0	3.71756	10.1021	CTR9;WDR61;MIXL1
purine-containing compound salvage (GO:0043101)	0.0660454	0.911722	0	0	3.71756	10.1021	ADAL;ADK;PRTFDC1
metallo-sulfur cluster assembly (GO:0031163)	0.0660454	0.911722	0	0	3.71756	10.1021	NUBPL;MMS19;ISCU
RNA splicing, via endonucleolytic cleavage and ligation (GO:0000394)	0.0660454	0.911722	0	0	3.71756	10.1021	RTCB;CSTF2;FAM98B
purine nucleotide catabolic process (GO:0006195)	0.0660454	0.911722	0	0	3.71756	10.1021	NT5C;DNPH1;ITPA
nucleoside triphosphate metabolic process (GO:0009141)	0.0660454	0.911722	0	0	3.71756	10.1021	AK1;DCTPP1;ITPA
positive regulation of muscle hypertrophy (GO:0014742)	0.0660454	0.911722	0	0	3.71756	10.1021	MTPN;CAMK2D;PARP1
regulation of interferon-gamma biosynthetic process (GO:0045072)	0.0660454	0.911722	0	0	3.71756	10.1021	TLR9;ZFPM1;CD276
purine-containing compound catabolic process (GO:0072523)	0.0660454	0.911722	0	0	3.71756	10.1021	NT5C;DNPH1;ITPA
lipid particle organization (GO:0034389)	0.0660454	0.911722	0	0	3.71756	10.1021	HILPDA;PPIA;RAB3GAP1
mitochondrial respiratory chain complex assembly (GO:0033108)	0.0673334	0.911722	0	0	1.74671	4.7128	NDUFA9;IMMP2L;SAMM50;NDUFA6;NUBPL;UQCC1;SDHAF1;NDUFA2;NDUFS3;NDUFV2;NDUFV1
autophagosome maturation (GO:0097352)	0.0682942	0.911722	0	0	2.87056	7.70439	VAMP8;GABARAPL2;MAP1LC3C;SNX14
regulation of release of sequestered calcium ion into cytosol by sarcoplasmic reticulum (GO:0010880)	0.0682942	0.911722	0	0	2.87056	7.70439	CAMK2D;AKAP6;DMD;SRI
regulation of transcription elongation from RNA polymerase II promoter (GO:0034243)	0.0682942	0.911722	0	0	2.87056	7.70439	SUPT16H;RECQL5;CTR9;WDR61
glutamine family amino acid metabolic process (GO:0009064)	0.0682942	0.911722	0	0	2.87056	7.70439	GCLC;ALDH5A1;DDAH2;NIT2
transcription, DNA-templated (GO:0006351)	0.0696314	0.911722	0	0	1.35236	3.6034	GCM1;BMPR2;CTR9;NRL;WDR61;PMF1;POLR2D;POLR2G;HIVEP2;SUPT16H;RNGTT;PARP1;NCBP2;EAF2;GTF3A;ZBTB32;ARNT;NFATC1;PAX5;ELL3;SETX;KAT2A;COPS5;RRAGC;NFX1;POU2AF1;DRG1;TCEA1;RNPS1;MMS19;TCF4;ZNF831
membrane depolarization (GO:0051899)	0.0709926	0.911722	0	0	2.21221	5.85169	CAV1;ATPIF1;CACNA1D;CACNA1E;SCN3A;YWHAH
regulation of ATP metabolic process (GO:1903578)	0.0709926	0.911722	0	0	2.21221	5.85169	EIF6;ATPIF1;BEND3;NUP88;OGT;NUP37
positive regulation of calcium ion transport (GO:0051928)	0.0717877	0.911722	0	0	2.43546	6.4151	CACNB2;P2RX5;STIM2;CAV1;CACNA1D
transmembrane receptor protein tyrosine kinase signaling pathway (GO:0007169)	0.0724781	0.911722	0	0	1.32783	3.48486	BLK;BMPR2;FLT1;EPHA10;BRK1;HSPB1;SOGA1;SIPA1L1;PDGFD;STMN1;POLR2D;BLNK;STAP1;POLR2G;CSK;SH2B2;APPL1;ATP6V0A1;ATP6V1C2;SRMS;ATP6V0E1;GALNT3;NCBP2;VEGFB;MAPK12;SETX;FIBP;MAPK11;TEC;RASA1;BTK;CLNK;GRB2;GPLD1;FGFR1
action potential (GO:0001508)	0.0740092	0.911722	0	0	2.03218	5.29092	AKAP6;CACNA1D;DMD;SRI;CACNA1E;SCN3A;YWHAH
fatty acid catabolic process (GO:0009062)	0.0748879	0.911722	0	0	1.91541	4.9643	FA2H;GLYATL2;ECHS1;ECI1;PCCB;HSD17B4;HADH;HIBCH
antigen receptor-mediated signaling pathway (GO:0050851)	0.0755164	0.911722	0	0	1.40898	3.63996	BLK;PSMD10;BTNL9;IGHM;MEF2C;FBXW11;PSMD13;PTPN22;VTCN1;CD79B;CD79A;IGLL5;PSMC5;TEC;CD19;PSMD3;BTK;PLCG2;CTLA4;IGLC1;CSK;SKAP1;CARD11;CD276
hexose biosynthetic process (GO:0019319)	0.0776747	0.911722	0	0	2.15388	5.50365	GPI;MDH1;POLR2D;SORD;SLC25A12;PCK2
regulation of T cell activation (GO:0050863)	0.0776747	0.911722	0	0	2.15388	5.50365	KAT2A;SIT1;PTPN22;VTCN1;TIGIT;LAX1
carboxylic acid biosynthetic process (GO:0046394)	0.0776747	0.911722	0	0	2.15388	5.50365	DPAGT1;GPT2;ATPIF1;AKR1A1;ASNS;PYCR1
inorganic anion transport (GO:0015698)	0.0776747	0.911722	0	0	2.15388	5.50365	CLIC4;CLCN4;FXYD1;SLC4A11;SLC26A7;SLC5A5
positive regulation of histone methylation (GO:0031062)	0.0777021	0.911722	0	0	2.72689	6.96685	CTR9;WDR61;OGT;PHF19
positive regulation of DNA-templated transcription, elongation (GO:0032786)	0.0777021	0.911722	0	0	2.72689	6.96685	SUPT16H;CTR9;WDR61;ELL3
protein localization to basolateral plasma membrane (GO:1903361)	0.0780957	0.911722	0	0	5.45018	13.897	PDZD11;CAV1
dolichyl diphosphate biosynthetic process (GO:0006489)	0.0780957	0.911722	0	0	5.45018	13.897	DPAGT1;DOLK
regulation of DNA endoreduplication (GO:0032875)	0.0780957	0.911722	0	0	5.45018	13.897	E2F7;E2F8
hemostasis (GO:0007599)	0.0780957	0.911722	0	0	5.45018	13.897	GPI;HPS4
gas homeostasis (GO:0033483)	0.0780957	0.911722	0	0	5.45018	13.897	CAV1;WNT7B
strand invasion (GO:0042148)	0.0780957	0.911722	0	0	5.45018	13.897	RAD51B;RAD51
positive regulation of B cell differentiation (GO:0045579)	0.0780957	0.911722	0	0	5.45018	13.897	BTK;CD27
response to type I interferon (GO:0034340)	0.0780957	0.911722	0	0	5.45018	13.897	SP100;SHMT2
regulation of high voltage-gated calcium channel activity (GO:1901841)	0.0780957	0.911722	0	0	5.45018	13.897	CACNB2;SRI
thiamine-containing compound metabolic process (GO:0042723)	0.0780957	0.911722	0	0	5.45018	13.897	SLC25A19;TPK1
regulation of toll-like receptor 3 signaling pathway (GO:0034139)	0.0780957	0.911722	0	0	5.45018	13.897	CAV1;PTPN22
activation of signaling protein activity involved in unfolded protein response (GO:0006987)	0.0780957	0.911722	0	0	5.45018	13.897	PTPN1;BAX
protein maturation by iron-sulfur cluster transfer (GO:0097428)	0.0780957	0.911722	0	0	5.45018	13.897	MMS19;ISCU
store-operated calcium entry (GO:0002115)	0.0780957	0.911722	0	0	5.45018	13.897	CRACR2B;STIM2
negative regulation of heart rate (GO:0010459)	0.0780957	0.911722	0	0	5.45018	13.897	PLN;SRI
regulation of cellular response to insulin stimulus (GO:1900076)	0.0780957	0.911722	0	0	5.45018	13.897	OGT;GPLD1
leucine metabolic process (GO:0006551)	0.0780957	0.911722	0	0	5.45018	13.897	MCCC2;HMGCL
rRNA-containing ribonucleoprotein complex export from nucleus (GO:0071428)	0.0780957	0.911722	0	0	5.45018	13.897	EIF6;RAN
mitochondrial DNA metabolic process (GO:0032042)	0.0780957	0.911722	0	0	5.45018	13.897	MGME1;PARP1
regulation of mitochondrial fusion (GO:0010635)	0.0780957	0.911722	0	0	5.45018	13.897	VAT1;OMA1
oxaloacetate metabolic process (GO:0006107)	0.0780957	0.911722	0	0	5.45018	13.897	MDH1;NIT2
positive regulation of cellular senescence (GO:2000774)	0.0780957	0.911722	0	0	5.45018	13.897	HMGA2;YPEL3
melanocyte differentiation (GO:0030318)	0.0780957	0.911722	0	0	5.45018	13.897	USP13;MEF2C
dolichyl diphosphate metabolic process (GO:0046465)	0.0780957	0.911722	0	0	5.45018	13.897	DPAGT1;DOLK
fatty acid beta-oxidation using acyl-CoA oxidase (GO:0033540)	0.0785027	0.911722	0	0	3.40758	8.67099	AMACR;HSD17B4;ACOX3
positive regulation of transcription elongation from RNA polymerase II promoter (GO:0032968)	0.0785027	0.911722	0	0	3.40758	8.67099	SUPT16H;CTR9;WDR61
neural crest cell differentiation (GO:0014033)	0.0785027	0.911722	0	0	3.40758	8.67099	MEF2C;PEF1;KBTBD8
regulation of macrophage chemotaxis (GO:0010758)	0.0785027	0.911722	0	0	3.40758	8.67099	DDT;STAP1;MIF
negative regulation of signal transduction by p53 class mediator (GO:1901797)	0.0785027	0.911722	0	0	3.40758	8.67099	PSMD10;RNF34;MIF
negative regulation of axon extension involved in axon guidance (GO:0048843)	0.0785027	0.911722	0	0	3.40758	8.67099	SEMA4A;SEMA7A;SEMA3E
regulation of T cell mediated cytotoxicity (GO:0001914)	0.0785027	0.911722	0	0	3.40758	8.67099	CEACAM1;RIPK3;STX7
establishment of protein localization to endoplasmic reticulum (GO:0072599)	0.0785027	0.911722	0	0	3.40758	8.67099	SPCS2;RAB3GAP2;RAB3GAP1
protein localization to chromosome, centromeric region (GO:0071459)	0.0785027	0.911722	0	0	3.40758	8.67099	IK;CHAMP1;BUB1B
mitochondrial transport (GO:0006839)	0.0785208	0.911722	0	0	1.58056	4.02155	FIS1;ATP5A1;AIP;TOMM34;ATP5G3;TIMM10;DNAJC15;ATP5G1;GDAP1;SAMM50;ABCB10;SLC25A19;SLC25A45;SLC25A12
ERAD pathway (GO:0036503)	0.0794479	0.911722	0	0	1.80652	4.57529	USP13;PSMC5;NPLOC4;RHBDD1;DNAJC10;SDF2;MAN1B1;UBXN6;DZIP3
apoptotic mitochondrial changes (GO:0008637)	0.0796459	0.911722	0	0	2.35135	5.9493	FIS1;AIFM2;BIK;NAIF1;BAX
negative regulation of T cell activation (GO:0050868)	0.0796459	0.911722	0	0	2.35135	5.9493	CEACAM1;PTPN22;VTCN1;TIGIT;LAX1
ncRNA metabolic process (GO:0034660)	0.0796459	0.911722	0	0	2.35135	5.9493	PRKRA;PARN;BCDIN3D;DTD2;RAN
keratan sulfate metabolic process (GO:0042339)	0.0796459	0.911722	0	0	2.35135	5.9493	B4GALT2;B4GALT3;PRELP;FMOD;CHST2
mitochondrial gene expression (GO:0140053)	0.0846986	0.945324	0	0	2.09854	5.18057	MRPS17;MRPS16;MRPL51;MRPS12;MRPS34;MRPS18B
peptidyl-tyrosine autophosphorylation (GO:0038083)	0.0846986	0.945324	0	0	2.09854	5.18057	BLK;SRMS;TEC;BTK;CSK;GRB2
insulin receptor signaling pathway (GO:0008286)	0.0860808	0.945324	0	0	1.85028	4.53777	ATP6V0E1;GRB2;SOGA1;GPLD1;SH2B2;APPL1;ATP6V0A1;ATP6V1C2
protein tetramerization (GO:0051262)	0.0874376	0.945324	0	0	1.70631	4.15799	ALDH1A3;HMGCL;CD79A;NUDT21;ALDH5A1;SHMT2;ATPIF1;HSD17B8;CUTC;CRYZ
positive regulation of interleukin-12 production (GO:0032735)	0.0877193	0.945324	0	0	2.5969	6.31984	MAPK11;TLR9;IRF5;LTB
regulation of ryanodine-sensitive calcium-release channel activity (GO:0060314)	0.0877193	0.945324	0	0	2.5969	6.31984	CAMK2D;AKAP6;DMD;SRI
nuclear-transcribed mRNA catabolic process, exonucleolytic (GO:0000291)	0.0879435	0.945324	0	0	2.27285	5.52543	CNOT7;EXOSC8;WDR61;POLR2G;LSM3
neural crest cell development (GO:0014032)	0.0879435	0.945324	0	0	2.27285	5.52543	SEMA4A;SEMA7A;PEF1;SEMA3E;KBTBD8
peptidyl-tyrosine phosphorylation (GO:0018108)	0.0900409	0.945324	0	0	1.75472	4.22446	BLK;FLT1;SRMS;TEC;BTK;CSK;PTPN6;GRB2;FGFR1
positive regulation of lymphocyte differentiation (GO:0045621)	0.0918941	0.945324	0	0	3.14529	7.50817	IL7;BTK;CD27
peptidyl-lysine methylation (GO:0018022)	0.0918941	0.945324	0	0	3.14529	7.50817	SETD6;EHMT1;VCPKMT
miRNA metabolic process (GO:0010586)	0.0918941	0.945324	0	0	3.14529	7.50817	PRKRA;BCDIN3D;RAN
activation of protein kinase A activity (GO:0034199)	0.0918941	0.945324	0	0	3.14529	7.50817	PRKAR1B;ADCY4;ADCY3
mitochondrial fusion (GO:0008053)	0.0918941	0.945324	0	0	3.14529	7.50817	FIS1;BAX;GDAP1
epithelial cell development (GO:0002064)	0.0918941	0.945324	0	0	3.14529	7.50817	ACTA2;WNT7B;SIPA1L3
regulation of actin filament polymerization (GO:0030833)	0.092024	0.945324	0	0	1.81935	4.34043	MTPN;FCHSD2;CTTN;NCOA3;RASA1;C15ORF62;RAC2;EPS8L2
termination of RNA polymerase II transcription (GO:0006369)	0.092024	0.945324	0	0	1.81935	4.34043	NUDT21;NCBP2;CPSF3;CSTF2;IGFLR1;CSTF2T;RNPS1;SNRPD3
mitochondrial electron transport, NADH to ubiquinone (GO:0006120)	0.0920607	0.945324	0	0	2.04596	4.88025	NDUFA9;NDUFA6;NDUFA2;NDUFS3;NDUFV2;NDUFV1
regulation of translation (GO:0006417)	0.0937794	0.945324	0	0	1.41636	3.35226	EIF5B;MTPN;CDC123;NCBP2;HSPB1;MTIF2;EPRS;PASK;MIF4GD;C12ORF65;PATL2;CNOT7;EIF6;POLR2D;NUP88;POLR2G;EIF4E2;EIF3D;RAN;NUP37
lymphocyte proliferation (GO:0046651)	0.0966717	0.945324	0	0	2.19941	5.13879	CD79A;CD40;CR2;MEF2C;MS4A1
regulation of response to DNA damage stimulus (GO:2001020)	0.0966717	0.945324	0	0	2.19941	5.13879	ETAA1;NSMCE1;RPA2;HMGA2;WDR76
negative chemotaxis (GO:0050919)	0.0983247	0.945324	0	0	2.47872	5.74935	SEMA4A;SEMA7A;SLIT1;SEMA3E
regulation of supramolecular fiber organization (GO:1902903)	0.0983247	0.945324	0	0	2.47872	5.74935	HSPA8;MAP2;MAP1S;BRK1
regulation of transcription involved in G1/S transition of mitotic cell cycle (GO:0000083)	0.0983247	0.945324	0	0	2.47872	5.74935	CCNA1;TFDP1;CCNE1;E2F7
regulation of muscle contraction (GO:0006937)	0.0983247	0.945324	0	0	2.47872	5.74935	CAV1;MYL2;PLCE1;SRI
positive regulation of release of cytochrome c from mitochondria (GO:0090200)	0.0983247	0.945324	0	0	2.47872	5.74935	MLLT11;FAM162A;BIK;BAX
chromatin remodeling (GO:0006338)	0.099343	0.945324	0	0	1.57534	3.63773	SMARCE1;TOX2;KAT2A;SP100;SMARCD2;RBBP4;CBX3;RUVBL1;ANP32E;HMGA2;HNRNPC;NPM3
DNA recombinase assembly (GO:0000730)	0.0995257	0.945324	0	0	4.54158	10.479	RAD51B;RAD51
cellular response to interleukin-21 (GO:0098757)	0.0995257	0.945324	0	0	4.54158	10.479	IL21R;IL2RG
DNA repair complex assembly (GO:0090735)	0.0995257	0.945324	0	0	4.54158	10.479	RAD51B;RAD51
interleukin-21-mediated signaling pathway (GO:0038114)	0.0995257	0.945324	0	0	4.54158	10.479	IL21R;IL2RG
protein localization to microtubule (GO:0035372)	0.0995257	0.945324	0	0	4.54158	10.479	CHAMP1;KIF20B
positive regulation of IRE1-mediated unfolded protein response (GO:1903896)	0.0995257	0.945324	0	0	4.54158	10.479	PTPN1;BAX
positive regulation of protein localization to cell surface (GO:2000010)	0.0995257	0.945324	0	0	4.54158	10.479	HSP90AB1;RANGRF
protein localization to microtubule cytoskeleton (GO:0072698)	0.0995257	0.945324	0	0	4.54158	10.479	CHAMP1;KIF20B
negative regulation of establishment of protein localization (GO:1904950)	0.0995257	0.945324	0	0	4.54158	10.479	NDFIP2;SNX12
early endosome to Golgi transport (GO:0034498)	0.0995257	0.945324	0	0	4.54158	10.479	EHD3;SNX8
double-strand break repair via synthesis-dependent strand annealing (GO:0045003)	0.0995257	0.945324	0	0	4.54158	10.479	RAD51B;RAD51
positive regulation of mRNA 3'-end processing (GO:0031442)	0.0995257	0.945324	0	0	4.54158	10.479	NUDT21;NCBP2
cardiac muscle hypertrophy (GO:0003300)	0.0995257	0.945324	0	0	4.54158	10.479	INPP5F;TTN
rRNA pseudouridine synthesis (GO:0031118)	0.0995257	0.945324	0	0	4.54158	10.479	MRPL1;NHP2
short-chain fatty acid catabolic process (GO:0019626)	0.0995257	0.945324	0	0	4.54158	10.479	PCCB;PCK2
peptidyl-diphthamide metabolic process (GO:0017182)	0.0995257	0.945324	0	0	4.54158	10.479	DPH2;DPH6
peptidyl-diphthamide biosynthetic process from peptidyl-histidine (GO:0017183)	0.0995257	0.945324	0	0	4.54158	10.479	DPH2;DPH6
peptidyl-lysine monomethylation (GO:0018026)	0.0995257	0.945324	0	0	4.54158	10.479	SETD6;EHMT1
negative regulation of telomerase activity (GO:0051974)	0.0995257	0.945324	0	0	4.54158	10.479	PIF1;MEN1
regulation of vascular associated smooth muscle cell migration (GO:1904752)	0.0995257	0.945324	0	0	4.54158	10.479	MEF2C;DOCK7
positive regulation of cell aging (GO:0090343)	0.0995257	0.945324	0	0	4.54158	10.479	HMGA2;YPEL3
regulation of calcium ion transmembrane transport via high voltage-gated calcium channel (GO:1902514)	0.0995257	0.945324	0	0	4.54158	10.479	CACNB2;CAMK2D
DNA damage induced protein phosphorylation (GO:0006975)	0.0995257	0.945324	0	0	4.54158	10.479	CHEK2;MAPK12
protein homooligomerization (GO:0051260)	0.100986	0.945324	0	0	1.42987	3.27837	FIS1;RIPK3;CAV1;ATPIF1;HTRA2;BRK1;MIF;CLYBL;CRYZ;CD79B;CD79A;ALDH1A3;EHD3;ALDH5A1;RAD51;BEND3;BAX;POLK
positive regulation of binding (GO:0051099)	0.101426	0.945324	0	0	1.70579	3.90357	CAV1;STMN1;TRIB3;NMD3;STK4;RAN;MEN1;NME1;CLN5
regulation of autophagy (GO:0010506)	0.102685	0.945324	0	0	1.411	3.21157	USP13;KDM4A;ATP6V0E1;CISD2;HTRA2;HSPB1;PTPN22;SOGA1;MTDH;KAT2A;RRAGC;RUVBL1;WDR6;VDAC1;LAMTOR2;DEPDC5;SNX5;ATP6V0A1;ATP6V1C2
calcium-mediated signaling (GO:0019722)	0.104597	0.945324	0	0	1.76047	3.9745	SELP;FIS1;BTK;PLCG2;PLCE1;KSR2;MCTP2;SELE
regulation of sodium ion transmembrane transporter activity (GO:2000649)	0.10582	0.945324	0	0	2.13057	4.78529	CAMK2D;FXYD1;RANGRF;DMD;YWHAH
positive regulation of mitochondrial outer membrane permeabilization involved in apoptotic signaling pathway (GO:1901030)	0.10582	0.945324	0	0	2.13057	4.78529	TFDP1;NMT1;BAX;YWHAH;TP73
spindle assembly checkpoint (GO:0071173)	0.106152	0.945324	0	0	2.92047	6.55026	IK;BUB1B;BUB3
maturation of 5.8S rRNA (GO:0000460)	0.106152	0.945324	0	0	2.92047	6.55026	EIF6;WDR12;SKIV2L2
regulation of protein localization to membrane (GO:1905475)	0.106152	0.945324	0	0	2.92047	6.55026	VAMP8;STX7;APPL1
nucleotide catabolic process (GO:0009166)	0.106152	0.945324	0	0	2.92047	6.55026	NT5C;DNPH1;ITPA
serine family amino acid metabolic process (GO:0009069)	0.106152	0.945324	0	0	2.92047	6.55026	GCLC;SHMT2;SEPHS2
mitotic spindle assembly checkpoint (GO:0007094)	0.106152	0.945324	0	0	2.92047	6.55026	IK;BUB1B;BUB3
mitotic spindle checkpoint (GO:0071174)	0.106152	0.945324	0	0	2.92047	6.55026	IK;BUB1B;BUB3
gene expression (GO:0010467)	0.106821	0.945324	0	0	1.27381	2.84901	MRPS17;MRPS16;MRPS12;MRPL35;TSPAN33;MRPL11;MRPL55;MRPL4;MRPL1;POLR2D;IGFLR1;NUP88;POLR2G;RPL15;MRPL9;DARS;RNGTT;NCBP2;CPSF3;MRPL27;MRPS18B;ARNT;MRPL44;SETX;MRPL52;DDX19B;MRPL51;COPS5;RRAGC;NHP2;DRG1;MMS19;RNPS1;MRRF;NUP37
regulation of mitochondrion organization (GO:0010821)	0.10778	0.945324	0	0	1.94833	4.34022	FIS1;KAT2A;RUVBL1;ATPIF1;HTRA2;VDAC1
mitochondrion organization (GO:0007005)	0.108649	0.945324	0	0	1.44726	3.21239	PIF1;FIS1;MGME1;PARP1;BIK;NUBPL;AIP;TOMM34;TIMM10;GDAP1;SIRT3;IMMP2L;SAMM50;MSTO1;AIFM2;BAX
respiratory electron transport chain (GO:0022904)	0.108872	0.945324	0	0	1.62471	3.60292	NDUFA9;ALDH5A1;NDUFA6;NDUFA2;NDUFS3;ETFB;SLC25A12;NDUFV2;COX5A;NDUFV1
ATP synthesis coupled proton transport (GO:0015986)	0.109494	0.945324	0	0	2.37082	5.24399	ATP5A1;ATP5G3;ATP5G1;ATP6V0A1
regulation of double-strand break repair via homologous recombination (GO:0010569)	0.109494	0.945324	0	0	2.37082	5.24399	RAD51;RPA2;MMS19;POLK
regulation of protein transport (GO:0051223)	0.109494	0.945324	0	0	2.37082	5.24399	PTPN1;HSPA8;NDFIP2;SNX12
purine ribonucleoside triphosphate biosynthetic process (GO:0009206)	0.109494	0.945324	0	0	2.37082	5.24399	IMPDH2;ATP5A1;ATP5G3;ATP5G1
regulation of autophagy of mitochondrion (GO:1903146)	0.109494	0.945324	0	0	2.37082	5.24399	KAT2A;RUVBL1;HTRA2;VDAC1
regulation of calcium ion transmembrane transporter activity (GO:1901019)	0.109494	0.945324	0	0	2.37082	5.24399	CACNB2;CAMK2D;PLN;DMD
response to insulin (GO:0032868)	0.111224	0.945324	0	0	1.73243	3.80479	CEACAM1;PARP1;EIF6;MARS;TRIB3;OGT;GPLD1;PCK2
positive regulation of protein binding (GO:0032092)	0.114337	0.945324	0	0	1.80154	3.90683	MEF2C;CAV1;TRIB3;NMD3;STK4;RAN;MEN1
muscle organ development (GO:0007517)	0.114337	0.945324	0	0	1.80154	3.90683	MEF2C;TAGLN;CTF1;CAPN3;DMD;SRI;MAPK12
ribonucleoprotein complex assembly (GO:0022618)	0.114877	0.945324	0	0	1.45275	3.1436	HSP90AB1;ERAL1;RPF2;LSM3;MRPL11;PATL2;SETX;EIF6;POLR2D;LUC7L;DENR;GEMIN6;SNRPD3;GEMIN7;SNRPC
organonitrogen compound biosynthetic process (GO:1901566)	0.11491	0.945324	0	0	1.41587	3.06339	DPAGT1;CSNK2A1;CHKA;STARD7;SLC44A2;ELOVL5;GPT2;AKR1A1;ASNS;PYCR1;SGPP2;SGPP1;GSTZ1;FA2H;PRKD3;ASL;DMD
muscle filament sliding (GO:0030049)	0.115376	0.945324	0	0	2.06589	4.46141	TPM3;MYL2;TNNI2;DMD;TTN
actin-myosin filament sliding (GO:0033275)	0.115376	0.945324	0	0	2.06589	4.46141	TPM3;MYL2;TNNI2;DMD;TTN
establishment of protein localization to mitochondrion (GO:0072655)	0.116125	0.945324	0	0	1.90292	4.09715	FIS1;AIP;TOMM34;TIMM10;DNAJC15;GDAP1
enzyme linked receptor protein signaling pathway (GO:0007167)	0.119567	0.945324	0	0	1.51666	3.22121	BLK;SRMS;BMPR2;FLT1;TEC;BTK;BLNK;STAP1;CLNK;GRB2;CSK;PALM2-AKAP2
cellular amino acid biosynthetic process (GO:0008652)	0.121201	0.945324	0	0	2.27192	4.79444	DPAGT1;GPT2;ASNS;PYCR1
chondrocyte differentiation (GO:0002062)	0.121201	0.945324	0	0	2.27192	4.79444	MEF2C;BMPR2;HMGA2;GPLD1
negative regulation of JNK cascade (GO:0046329)	0.121201	0.945324	0	0	2.27192	4.79444	HDAC3;PTPN22;MEN1;TP73
regulation of fatty acid biosynthetic process (GO:0042304)	0.121201	0.945324	0	0	2.27192	4.79444	CEACAM1;EIF6;ELOVL5;TRIB3
regulation of actin polymerization or depolymerization (GO:0008064)	0.121201	0.945324	0	0	2.27192	4.79444	FCHSD2;RASA1;BRK1;EPS8L2
regulation of telomerase RNA localization to Cajal body (GO:1904872)	0.121207	0.945324	0	0	2.72562	5.75176	RUVBL1;PARN;NHP2
organelle fusion (GO:0048284)	0.121207	0.945324	0	0	2.72562	5.75176	FIS1;BAX;GDAP1
regulation of cardiac muscle cell proliferation (GO:0060043)	0.121207	0.945324	0	0	2.72562	5.75176	MEF2C;POLR2D;TP73
negative regulation of oxidative stress-induced intrinsic apoptotic signaling pathway (GO:1902176)	0.121207	0.945324	0	0	2.72562	5.75176	NONO;HTRA2;HSPB1
negative regulation of protein transport (GO:0051224)	0.121207	0.945324	0	0	2.72562	5.75176	NDFIP2;SNX12;CSK
regulation of microtubule polymerization or depolymerization (GO:0031110)	0.121207	0.945324	0	0	2.72562	5.75176	MAP1S;MAP2;STMN1
regulation of peptidase activity (GO:0052547)	0.121207	0.945324	0	0	2.72562	5.75176	CAV1;CTSH;MAPK12
snRNA metabolic process (GO:0016073)	0.121207	0.945324	0	0	2.72562	5.75176	INTS5;TUT1;INTS7
iron-sulfur cluster assembly (GO:0016226)	0.121207	0.945324	0	0	2.72562	5.75176	NUBPL;MMS19;ISCU
endoplasmic reticulum calcium ion homeostasis (GO:0032469)	0.121207	0.945324	0	0	2.72562	5.75176	FIS1;CAMK2D;BAX
RNA 3'-end processing (GO:0031123)	0.121993	0.945324	0	0	1.76808	3.71968	NUDT21;NCBP2;CPSF3;CSTF2;IGFLR1;CSTF2T;RNPS1
secretory granule organization (GO:0033363)	0.122342	0.945324	0	0	3.89257	8.17802	BLOC1S2;BLOC1S3
positive regulation of immunoglobulin secretion (GO:0051024)	0.122342	0.945324	0	0	3.89257	8.17802	GPI;POLR2D
ATP synthesis coupled electron transport (GO:0042773)	0.122342	0.945324	0	0	3.89257	8.17802	NDUFV1;COA6
regulation of endoplasmic reticulum unfolded protein response (GO:1900101)	0.122342	0.945324	0	0	3.89257	8.17802	COPS5;BAX
response to muscle stretch (GO:0035994)	0.122342	0.945324	0	0	3.89257	8.17802	DMD;TTN
myelin assembly (GO:0032288)	0.122342	0.945324	0	0	3.89257	8.17802	CNTNAP1;NCMAP
endosome to pigment granule transport (GO:0043485)	0.122342	0.945324	0	0	3.89257	8.17802	BLOC1S3;AP1M1
response to muramyl dipeptide (GO:0032495)	0.122342	0.945324	0	0	3.89257	8.17802	IRF5;PTPN22
production of siRNA involved in RNA interference (GO:0030422)	0.122342	0.945324	0	0	3.89257	8.17802	PRKRA;MRPL44
positive regulation of cell activation (GO:0050867)	0.122342	0.945324	0	0	3.89257	8.17802	SELP;CAPN3
engulfment of apoptotic cell (GO:0043652)	0.122342	0.945324	0	0	3.89257	8.17802	NCOA3;RAC2
B cell homeostasis (GO:0001782)	0.122342	0.945324	0	0	3.89257	8.17802	MEF2C;TNFRSF13B
endosome to melanosome transport (GO:0035646)	0.122342	0.945324	0	0	3.89257	8.17802	BLOC1S3;AP1M1
mitral valve morphogenesis (GO:0003183)	0.122342	0.945324	0	0	3.89257	8.17802	BMPR2;ZFPM1
positive regulation of protein homooligomerization (GO:0032464)	0.122342	0.945324	0	0	3.89257	8.17802	BIK;RHOC
mesodermal cell differentiation (GO:0048333)	0.122342	0.945324	0	0	3.89257	8.17802	ITGA3;HMGA2
mitochondrial fragmentation involved in apoptotic process (GO:0043653)	0.122342	0.945324	0	0	3.89257	8.17802	FIS1;BAX
proton-transporting V-type ATPase complex assembly (GO:0070070)	0.122342	0.945324	0	0	3.89257	8.17802	DMXL1;ATP6V0A1
regulation of immunoglobulin secretion (GO:0051023)	0.122342	0.945324	0	0	3.89257	8.17802	GPI;POLR2D
vacuolar proton-transporting V-type ATPase complex assembly (GO:0070072)	0.122342	0.945324	0	0	3.89257	8.17802	DMXL1;ATP6V0A1
megakaryocyte differentiation (GO:0030219)	0.122342	0.945324	0	0	3.89257	8.17802	MBD4;ZFPM1
positive regulation of mitochondrial translation (GO:0070131)	0.122342	0.945324	0	0	3.89257	8.17802	MRPS27;UQCC1
positive regulation of nitric-oxide synthase biosynthetic process (GO:0051770)	0.122342	0.945324	0	0	3.89257	8.17802	FCER2;TLR9
mitochondrion morphogenesis (GO:0070584)	0.122342	0.945324	0	0	3.89257	8.17802	FIS1;NUBPL
lymphocyte differentiation (GO:0030098)	0.125141	0.945324	0	0	1.67895	3.48938	BLK;CD79B;CD79A;CR2;BLNK;PLCG2;PTPN22;AICDA
acyl-CoA metabolic process (GO:0006637)	0.125327	0.945324	0	0	2.00502	4.16409	OXSM;ACOT2;OGDH;SUCLG2;DBI
regulation of type I interferon-mediated signaling pathway (GO:0060338)	0.125327	0.945324	0	0	2.00502	4.16409	PTPN1;HSP90AB1;CNOT7;PTPN6;IFNAR1
mRNA splicing, via spliceosome (GO:0000398)	0.128007	0.945324	0	0	1.32056	2.71464	HSPA8;PPIL1;SNRPN;NCBP2;CPSF3;NONO;CSTF2;CSTF2T;ZCRB1;LSM3;NUDT21;POLR2D;IGFLR1;SNRNP27;PPIE;RNPS1;GEMIN6;POLR2G;SNRPD3;HNRNPC;SNRNP25;GEMIN7;SNRPC
tRNA processing (GO:0008033)	0.129903	0.945324	0	0	1.73584	3.54279	URM1;RTCB;CSTF2;ADAT1;FAM98B;RPP25;KIAA0391
sulfur compound biosynthetic process (GO:0044272)	0.130496	0.945324	0	0	1.48893	3.03207	B4GALT2;GSTZ1;SLC35B2;B4GALT3;GCLC;TPK1;AKR1A1;PRELP;MAT2B;FMOD;CHST2;PAPSS1
macroautophagy (GO:0016236)	0.132026	0.945324	0	0	1.51628	3.0701	VAMP8;GABARAPL2;CSNK2A1;C6ORF106;MAP1LC3C;TBC1D5;FUNDC1;SNX14;VDAC1;STAM;UBXN6
cellular response to peptide hormone stimulus (GO:0071375)	0.132026	0.945324	0	0	1.51628	3.0701	CEACAM1;GNG2;PRKAR1B;PARP1;CAV1;MARS;ADCY4;ADCY3;TRIB3;GPLD1;PCK2
phosphatidylinositol biosynthetic process (GO:0006661)	0.133032	0.945324	0	0	1.55052	3.12766	TPTE2;PIGC;FIG4;PI4K2B;DPM3;PGAP2;INPP5F;PITPNM2;PLCG2;PIGV
regulation of striated muscle contraction (GO:0006942)	0.133416	0.945324	0	0	2.18092	4.39299	MYL2;DMD;SRI;TNNI3K
lysosome localization (GO:0032418)	0.133416	0.945324	0	0	2.18092	4.39299	BLOC1S2;MAP6;TMEM106B;FAM98A
coenzyme biosynthetic process (GO:0009108)	0.133416	0.945324	0	0	2.18092	4.39299	PANK1;TPK1;ATPIF1;MAT2B
striated muscle tissue development (GO:0014706)	0.133416	0.945324	0	0	2.18092	4.39299	MEF2C;CAV1;POLR2D;NDUFV2
coenzyme metabolic process (GO:0006732)	0.133746	0.945324	0	0	1.81815	3.65777	MTHFD1L;PANK1;PDZD11;OXSM;ACOT2;DBI
androgen receptor signaling pathway (GO:0030521)	0.135658	0.945324	0	0	1.94763	3.89063	MBD4;RNF14;CCNE1;NCOA3;RAN
regulation of release of cytochrome c from mitochondria (GO:0090199)	0.135658	0.945324	0	0	1.94763	3.89063	PSMD10;MLLT11;FAM162A;BIK;BAX
positive regulation of cytokine biosynthetic process (GO:0042108)	0.135658	0.945324	0	0	1.94763	3.89063	TLR9;HSPB1;LTB;ZFPM1;CD276
error-free translesion synthesis (GO:0070987)	0.136986	0.945324	0	0	2.55513	5.07929	NPLOC4;RPA1;RPA2
sulfur compound transport (GO:0072348)	0.136986	0.945324	0	0	2.55513	5.07929	SLC35B2;SLC25A19;SLC26A7
Rac protein signal transduction (GO:0016601)	0.136986	0.945324	0	0	2.55513	5.07929	NCOA3;RAC2;BRK1
positive regulation of toll-like receptor signaling pathway (GO:0034123)	0.136986	0.945324	0	0	2.55513	5.07929	CAV1;TLR9;PTPN22
positive regulation of immunoglobulin production (GO:0002639)	0.136986	0.945324	0	0	2.55513	5.07929	GPI;POLR2D;TLR9
drug transport (GO:0015893)	0.136986	0.945324	0	0	2.55513	5.07929	SLC15A2;ATP8B1;NR1I2
histone methylation (GO:0016571)	0.136986	0.945324	0	0	2.55513	5.07929	PRMT6;SETD6;EHMT1
production of small RNA involved in gene silencing by RNA (GO:0070918)	0.136986	0.945324	0	0	2.55513	5.07929	ZC3H7A;PRKRA;MRPL44
regulation of viral genome replication (GO:0045069)	0.138064	0.945324	0	0	1.70475	3.37548	APOBEC3C;CNOT7;APOBEC3G;PPIE;BANF1;ADARB1;PPIA
regulation of proteolysis (GO:0030162)	0.138064	0.945324	0	0	1.70475	3.37548	KBTBD4;FBXW11;CAV1;CAPN3;BTBD6;CLN8;OGT
nuclear-transcribed mRNA catabolic process, deadenylation-dependent decay (GO:0000288)	0.138064	0.945324	0	0	1.70475	3.37548	CNOT7;EXOSC8;POLR2D;PARN;WDR61;LSM3;PATL2
purine ribonucleotide biosynthetic process (GO:0009152)	0.13992	0.945324	0	0	1.62865	3.20304	SLC35B2;IMPDH2;ATP5A1;ADCY4;ADCY3;ATP5G3;ATP5G1;PAPSS1
dephosphorylation (GO:0016311)	0.141957	0.945324	0	0	1.46218	2.85452	NT5C;PPP1CC;PTPN1;FBXW11;PPM1M;PTPRO;PTPN22;PPP2R5D;PTPN6;PTPN7;PPEF1;STYXL1
B cell differentiation (GO:0030183)	0.143004	0.945324	0	0	1.77853	3.45902	CD79B;CD79A;CR2;BLNK;PLCG2;AICDA
negative regulation of DNA biosynthetic process (GO:2000279)	0.14611	0.945324	0	0	2.09693	4.03322	PIF1;BMPR2;HNRNPC;MEN1
positive regulation of protein insertion into mitochondrial membrane involved in apoptotic signaling pathway (GO:1900740)	0.14611	0.945324	0	0	2.09693	4.03322	TFDP1;NMT1;YWHAH;TP73
regulation of protein polymerization (GO:0032271)	0.14611	0.945324	0	0	2.09693	4.03322	FCHSD2;MAP2;RASA1;EPS8L2
regulation of sodium ion transmembrane transport (GO:1902305)	0.14611	0.945324	0	0	2.09693	4.03322	CAMK2D;FXYD1;RANGRF;YWHAH
regulation of protein insertion into mitochondrial membrane involved in apoptotic signaling pathway (GO:1900739)	0.14611	0.945324	0	0	2.09693	4.03322	TFDP1;NMT1;YWHAH;TP73
regulation of phospholipase C activity (GO:1900274)	0.146256	0.945324	0	0	3.40582	6.54733	FLT1;FGFR1
establishment of spindle localization (GO:0051293)	0.146256	0.945324	0	0	3.40582	6.54733	MAP4;KPNB1
regulation of platelet-derived growth factor receptor signaling pathway (GO:0010640)	0.146256	0.945324	0	0	3.40582	6.54733	NDRG4;APOD
I-kappaB phosphorylation (GO:0007252)	0.146256	0.945324	0	0	3.40582	6.54733	PRDX4;TLR9
glutamine metabolic process (GO:0006541)	0.146256	0.945324	0	0	3.40582	6.54733	ALDH5A1;NIT2
positive regulation of lipase activity (GO:0060193)	0.146256	0.945324	0	0	3.40582	6.54733	RHOC;FGFR1
mitotic G1 DNA damage checkpoint (GO:0031571)	0.146256	0.945324	0	0	3.40582	6.54733	RPA2;TP73
telomere maintenance in response to DNA damage (GO:0043247)	0.146256	0.945324	0	0	3.40582	6.54733	DCLRE1A;APEX1
negative regulation of B cell proliferation (GO:0030889)	0.146256	0.945324	0	0	3.40582	6.54733	TNFRSF13B;CTLA4
regulation of natural killer cell mediated cytotoxicity directed against tumor cell target (GO:0002858)	0.146256	0.945324	0	0	3.40582	6.54733	NCR3;CEACAM1
G1 DNA damage checkpoint (GO:0044783)	0.146256	0.945324	0	0	3.40582	6.54733	RPA2;TP73
nucleoside metabolic process (GO:0009116)	0.146256	0.945324	0	0	3.40582	6.54733	OARD1;ERH
IRES-dependent viral translational initiation (GO:0075522)	0.146256	0.945324	0	0	3.40582	6.54733	DENR;EIF3D
maintenance of apical/basal cell polarity (GO:0035090)	0.146256	0.945324	0	0	3.40582	6.54733	PDZD11;ANK1
telomere maintenance via recombination (GO:0000722)	0.146256	0.945324	0	0	3.40582	6.54733	RAD51;SMC6
regulation of mRNA 3'-end processing (GO:0031440)	0.146256	0.945324	0	0	3.40582	6.54733	NUDT21;NCBP2
mitotic G1/S transition checkpoint (GO:0044819)	0.146256	0.945324	0	0	3.40582	6.54733	RPA2;TP73
regulation of immunoglobulin production (GO:0002637)	0.146256	0.945324	0	0	3.40582	6.54733	FCRL3;TLR9
medium-chain fatty acid metabolic process (GO:0051791)	0.146256	0.945324	0	0	3.40582	6.54733	GLYATL2;OXSM
maintenance of epithelial cell apical/basal polarity (GO:0045199)	0.146256	0.945324	0	0	3.40582	6.54733	PDZD11;ANK1
positive regulation of nuclease activity (GO:0032075)	0.146256	0.945324	0	0	3.40582	6.54733	PTPN1;BAX
cellular response to thyroid hormone stimulus (GO:0097067)	0.146256	0.945324	0	0	3.40582	6.54733	MBD4;CTSH
regulation of coagulation (GO:0050818)	0.146256	0.945324	0	0	3.40582	6.54733	PROC;CAV1
glucosamine-containing compound catabolic process (GO:1901072)	0.146256	0.945324	0	0	3.40582	6.54733	CHIT1;GNPDA2
regulation of cytoplasmic translational elongation (GO:1900247)	0.146256	0.945324	0	0	3.40582	6.54733	DPH2;DPH6
aspartate family amino acid metabolic process (GO:0009066)	0.146256	0.945324	0	0	3.40582	6.54733	ADI1;NIT2
regulation of actin filament-based movement (GO:1903115)	0.146256	0.945324	0	0	3.40582	6.54733	PLN;SRI
positive regulation of cardiac muscle cell differentiation (GO:2000727)	0.146256	0.945324	0	0	3.40582	6.54733	MEF2C;AKAP6
gluconeogenesis (GO:0006094)	0.146352	0.945324	0	0	1.89343	3.63869	GPI;MDH1;POLR2D;SLC25A12;PCK2
NADH dehydrogenase complex assembly (GO:0010257)	0.146467	0.945324	0	0	1.67476	3.21713	NDUFA9;NDUFA6;NUBPL;NDUFA2;NDUFS3;NDUFV2;NDUFV1
mitochondrial respiratory chain complex I biogenesis (GO:0097031)	0.146467	0.945324	0	0	1.67476	3.21713	NDUFA9;NDUFA6;NUBPL;NDUFA2;NDUFS3;NDUFV2;NDUFV1
mitochondrial respiratory chain complex I assembly (GO:0032981)	0.146467	0.945324	0	0	1.67476	3.21713	NDUFA9;NDUFA6;NUBPL;NDUFA2;NDUFS3;NDUFV2;NDUFV1
positive regulation of apoptotic signaling pathway (GO:2001235)	0.147623	0.945324	0	0	1.60462	3.06978	MLLT11;FIS1;FAM162A;BIK;CAV1;CTSH;HTRA2;BAX
protein dephosphorylation (GO:0006470)	0.147883	0.945324	0	0	1.44916	2.76983	PDP1;PPP1CC;PTPN1;FBXW11;PPM1M;PTPRO;PTPN22;PPP2R5D;PTPN6;PTPN7;PPEF1;STYXL1
T cell receptor signaling pathway (GO:0050852)	0.149014	0.945324	0	0	1.38351	2.63381	PSMD10;BTNL9;FBXW11;PSMD13;PTPN22;VTCN1;PSMC5;TEC;PSMD3;BTK;PLCG2;CSK;SKAP1;CARD11;CD276
purine nucleotide metabolic process (GO:0006163)	0.153415	0.945324	0	0	2.4047	4.50787	NT5C;DNPH1;ITPA
organelle disassembly (GO:1903008)	0.153415	0.945324	0	0	2.4047	4.50787	MTIF2;DENR;MRRF
inositol phosphate-mediated signaling (GO:0048016)	0.153415	0.945324	0	0	2.4047	4.50787	PLCE1;NFATC1;GPR62
mesoderm formation (GO:0001707)	0.153415	0.945324	0	0	2.4047	4.50787	BMPR2;ITGA3;HMGA2
negative regulation of intracellular protein transport (GO:0090317)	0.153415	0.945324	0	0	2.4047	4.50787	SP100;MDFIC;APOD
regulation of myeloid cell differentiation (GO:0045637)	0.155106	0.945324	0	0	1.64579	3.06718	PRMT6;MEF2C;EIF6;CTR9;DPY30;WDR61;ZFPM1
response to ionizing radiation (GO:0010212)	0.155527	0.945324	0	0	1.58128	2.94265	RAD51B;RAD51;LIG4;INTS7;GRB2;MEN1;RHNO1;TP73
translesion synthesis (GO:0019985)	0.157392	0.945324	0	0	1.84216	3.40618	POLD4;NPLOC4;POLD2;RPA1;RPA2
cellular response to calcium ion (GO:0071277)	0.157392	0.945324	0	0	1.84216	3.40618	CAMK2D;CLIC4;MEF2C;CAPN3;GPLD1
positive regulation of viral genome replication (GO:0045070)	0.15925	0.945324	0	0	2.01916	3.70976	CNOT7;PPIE;ADARB1;PPIA
cofactor biosynthetic process (GO:0051188)	0.15925	0.945324	0	0	2.01916	3.70976	PANK1;NUBPL;MMS19;ISCU
regulation of protein tyrosine kinase activity (GO:0061097)	0.15925	0.945324	0	0	2.01916	3.70976	PTPN1;SH3BP5L;CAV1;SH3BP5
RNA metabolic process (GO:0016070)	0.161137	0.945324	0	0	1.33378	2.43482	DDX28;PARP3;RNGTT;PARP1;NCBP2;PARP2;PARN;LIG4;SND1;MRPL44;SETX;DDX19B;POLR2D;POLR2G;HNRNPC;SKIV2L2;SIDT2
mRNA processing (GO:0006397)	0.16312	0.945324	0	0	1.26574	2.29513	HSPA8;PPIL1;SNRPN;RNGTT;NCBP2;CPSF3;NONO;CSTF2;CSTF2T;ZCRB1;LSM3;NUDT21;POLR2D;IGFLR1;SNRNP27;PPIE;RNPS1;GEMIN6;POLR2G;SNRPD3;HNRNPC;SNRNP25;GEMIN7;SNRPC
protein polyubiquitination (GO:0000209)	0.16312	0.945324	0	0	1.26574	2.29513	PSMD10;LRSAM1;ANKIB1;RNF34;FBXW8;FBXW11;PSMD13;RNF14;FBXL19;UBE2G1;LMO7;FBXO10;FBXO22;FBXO44;FBXO30;FBXL20;PSMC5;CDC23;UBE2T;PSMD3;FBXO4;LONRF3;THOP1;DZIP3
fibroblast growth factor receptor signaling pathway (GO:0008543)	0.163628	0.945324	0	0	1.5586	2.82132	SETX;FIBP;GALNT3;NCBP2;POLR2D;POLR2G;GRB2;FGFR1
sphingolipid biosynthetic process (GO:0030148)	0.163973	0.945324	0	0	1.61781	2.92509	UGCG;FA2H;ELOVL5;PRKD3;CLN8;SGPP2;SGPP1
transcription from RNA polymerase II promoter (GO:0006366)	0.166614	0.945324	0	0	1.19562	2.14263	GCM1;BMPR2;NR1I2;CTR9;CSTF2;NRL;CSTF2T;WDR61;PMF1;POLR2D;IGFLR1;POLR2G;SNRPD3;HIVEP2;MBD4;SUPT16H;RNGTT;PARP1;NCBP2;CPSF3;ZBTB32;EAF2;ARNT;NFATC1;PAX5;ELL3;MED7;NUDT21;KAT2A;COPS5;NFX1;POU2AF1;INTS5;TCEA1;BAX;RNPS1;INTS7;TCF4;ZNF831
regulation of cardiac muscle hypertrophy (GO:0010611)	0.170422	0.945324	0	0	2.27099	4.01845	MTPN;CAMK2D;PARP1
protein O-linked glycosylation via threonine (GO:0018243)	0.170422	0.945324	0	0	2.27099	4.01845	GALNT5;GALNT14;GALNT3
negative regulation of protein tyrosine kinase activity (GO:0061099)	0.170422	0.945324	0	0	2.27099	4.01845	SH3BP5L;CAV1;SH3BP5
mitochondrial ATP synthesis coupled proton transport (GO:0042776)	0.170422	0.945324	0	0	2.27099	4.01845	ATP5A1;ATP5G3;ATP5G1
nucleotide-excision repair, preincision complex stabilization (GO:0006293)	0.170422	0.945324	0	0	2.27099	4.01845	PARP1;RPA1;RPA2
meiosis I (GO:0007127)	0.170422	0.945324	0	0	2.27099	4.01845	CCNA1;MEI1;SCIMP
RNA-dependent DNA biosynthetic process (GO:0006278)	0.170422	0.945324	0	0	2.27099	4.01845	HSP90AB1;NHP2;PPIA
neuron projection development (GO:0031175)	0.170739	0.945324	0	0	1.34681	2.38065	CNTNAP1;MAP1S;NCOA3;DOCK7;RASGRF1;DTNBP1;CTTN;MAP2;BLOC1S2;STMN1;BLOC1S3;RAC2;MAP4;ATXN10;KIF20B
atrial septum morphogenesis (GO:0060413)	0.17101	0.945324	0	0	3.02723	5.34619	BMPR2;ZFPM1
regulation of leukocyte cell-cell adhesion (GO:1903037)	0.17101	0.945324	0	0	3.02723	5.34619	KAT2A;SIT1
immune response-regulating cell surface receptor signaling pathway (GO:0002768)	0.17101	0.945324	0	0	3.02723	5.34619	PIGR;NCR3
negative regulation of JUN kinase activity (GO:0043508)	0.17101	0.945324	0	0	3.02723	5.34619	PTPN22;TP73
positive regulation of nuclear-transcribed mRNA poly(A) tail shortening (GO:0060213)	0.17101	0.945324	0	0	3.02723	5.34619	CNOT7;POLR2G
T cell differentiation in thymus (GO:0033077)	0.17101	0.945324	0	0	3.02723	5.34619	RIPK3;LIG4
negative regulation of fatty acid biosynthetic process (GO:0045717)	0.17101	0.945324	0	0	3.02723	5.34619	CEACAM1;TRIB3
relaxation of cardiac muscle (GO:0055119)	0.17101	0.945324	0	0	3.02723	5.34619	CAMK2D;PLN
negative regulation of amyloid precursor protein catabolic process (GO:1902992)	0.17101	0.945324	0	0	3.02723	5.34619	BIN1;FLOT2
renal filtration (GO:0097205)	0.17101	0.945324	0	0	3.02723	5.34619	MYO1E;ITGA3
regulation of nuclear-transcribed mRNA poly(A) tail shortening (GO:0060211)	0.17101	0.945324	0	0	3.02723	5.34619	CNOT7;POLR2G
negative regulation of cell division (GO:0051782)	0.17101	0.945324	0	0	3.02723	5.34619	E2F7;E2F8
relaxation of muscle (GO:0090075)	0.17101	0.945324	0	0	3.02723	5.34619	CAMK2D;PLN
cytoplasmic mRNA processing body assembly (GO:0033962)	0.17101	0.945324	0	0	3.02723	5.34619	LSM3;PATL2
cell part morphogenesis (GO:0032990)	0.17101	0.945324	0	0	3.02723	5.34619	FIS1;NUBPL
negative regulation of heart contraction (GO:0045822)	0.17101	0.945324	0	0	3.02723	5.34619	PLN;SRI
response to thyroid hormone (GO:0097066)	0.17101	0.945324	0	0	3.02723	5.34619	MBD4;CTSH
protein O-linked mannosylation (GO:0035269)	0.17101	0.945324	0	0	3.02723	5.34619	DPM3;TMEM5
regulation of mRNA polyadenylation (GO:1900363)	0.17101	0.945324	0	0	3.02723	5.34619	NUDT21;CTR9
microtubule anchoring at microtubule organizing center (GO:0072393)	0.17101	0.945324	0	0	3.02723	5.34619	CCDC68;BICD2
negative regulation of protein localization to nucleus (GO:1900181)	0.17101	0.945324	0	0	3.02723	5.34619	MDFIC;APOD
proteasome assembly (GO:0043248)	0.17101	0.945324	0	0	3.02723	5.34619	PSMD10;PSMD13
RNA processing (GO:0006396)	0.171428	0.945324	0	0	1.31848	2.32526	SNRPN;RNGTT;NCBP2;NONO;ZCRB1;DCAF4;LSM3;MRPL44;SETX;NUDT21;DDX19B;RRAGC;RNPS1;RP9;SNRPD3;HNRNPC;SNRNP25
regulation of cellular catabolic process (GO:0031329)	0.172444	0.945324	0	0	1.66937	2.93422	USP13;RRAGC;CISD2;HSPB1;DEPDC5;SOGA1
long-chain fatty acid metabolic process (GO:0001676)	0.172444	0.945324	0	0	1.66937	2.93422	FA2H;GLYATL2;ELOVL5;ACOT2;HSD17B4;ACSBG1
cellular response to glucagon stimulus (GO:0071377)	0.172803	0.945324	0	0	1.94694	3.41805	GNG2;PRKAR1B;ADCY4;ADCY3
protein trimerization (GO:0070206)	0.172803	0.945324	0	0	1.94694	3.41805	HTRA2;BRK1;MIF;CLYBL
7-methylguanosine RNA capping (GO:0009452)	0.172803	0.945324	0	0	1.94694	3.41805	RNGTT;NCBP2;POLR2D;POLR2G
ATP biosynthetic process (GO:0006754)	0.172803	0.945324	0	0	1.94694	3.41805	ATP5A1;ATP5G3;ATP5G1;ATP6V0A1
GPI anchor biosynthetic process (GO:0006506)	0.172803	0.945324	0	0	1.94694	3.41805	PIGC;DPM3;PGAP2;PIGV
positive regulation of tumor necrosis factor superfamily cytokine production (GO:1903557)	0.172803	0.945324	0	0	1.94694	3.41805	ARFGEF2;DDT;TLR9;MIF
7-methylguanosine mRNA capping (GO:0006370)	0.172803	0.945324	0	0	1.94694	3.41805	RNGTT;NCBP2;POLR2D;POLR2G
positive regulation of calcium ion transport into cytosol (GO:0010524)	0.172803	0.945324	0	0	1.94694	3.41805	P2RX5;CAV1;CAPN3;AKAP6
phosphatidylcholine biosynthetic process (GO:0006656)	0.172803	0.945324	0	0	1.94694	3.41805	CSNK2A1;CHKA;SLC44A2;STARD7
nucleic acid metabolic process (GO:0090304)	0.180396	0.945324	0	0	1.51514	2.59484	RECQL5;NCBP2;IGFBP4;POLR2D;POLR2G;MMS19;HNRNPC;RAN
amide biosynthetic process (GO:0043604)	0.180438	0.945324	0	0	1.7475	2.99237	ATPIF1;ASNS;ASL;DMD;CLN8
regulation of dendrite morphogenesis (GO:0048814)	0.180438	0.945324	0	0	1.7475	2.99237	ARHGAP44;CUL7;SIPA1L1;FBXW8;YWHAH
microtubule cytoskeleton organization involved in mitosis (GO:1902850)	0.180438	0.945324	0	0	1.7475	2.99237	STMN1;KIF11;MAP4;KPNB1;RAN
sprouting angiogenesis (GO:0002040)	0.180438	0.945324	0	0	1.7475	2.99237	FLT1;SEMA3E;E2F7;GPLD1;E2F8
negative regulation of programmed cell death (GO:0043069)	0.181056	0.945324	0	0	1.20249	2.055	PSMD10;AVEN;TNFAIP8;LTK;FLT1;HDAC3;ARL6IP1;EPHA10;GLO1;HSPB1;VTCN1;MTDH;CTSH;CAPN3;VHL;TMEM14A;MBD4;RHBDD1;ASNS;HMGA2;PA2G4;MIF;SETX;PSMC5;GCLC;COPS5;PROC;IL7;DDAH2;RASA1;CD27;ATF5;FGFR1
organonitrogen compound catabolic process (GO:1901565)	0.182774	0.945324	0	0	1.63589	2.7802	LRSAM1;ADAMTS13;GGACT;CLN8;CLPX;CLN5
protein import (GO:0017038)	0.182774	0.945324	0	0	1.63589	2.7802	RPAIN;NUP88;NXT2;IPO7;KPNB1;RAN
ATP metabolic process (GO:0046034)	0.182774	0.945324	0	0	1.63589	2.7802	HSPA8;PARP1;ATP5A1;ATP5G3;ATP5G1;CLPX
negative regulation of mitochondrion organization (GO:0010823)	0.186737	0.945324	0	0	1.8797	3.15424	PSMD10;VAT1;OMA1;TMEM14A
exonucleolytic nuclear-transcribed mRNA catabolic process involved in deadenylation-dependent decay (GO:0043928)	0.186737	0.945324	0	0	1.8797	3.15424	CNOT7;EXOSC8;WDR61;LSM3
positive regulation of organelle organization (GO:0010638)	0.186737	0.945324	0	0	1.8797	3.15424	HTRA2;LIG4;RAB3GAP2;RAB3GAP1
intracellular pH reduction (GO:0051452)	0.186737	0.945324	0	0	1.8797	3.15424	ATP6V0E1;DMXL1;ATP6V0A1;ATP6V1C2
stem cell differentiation (GO:0048863)	0.186737	0.945324	0	0	1.8797	3.15424	MEF2C;SETD6;HMGA2;ELL3
regulation of vascular endothelial growth factor receptor signaling pathway (GO:0030947)	0.187934	0.945324	0	0	2.15134	3.59632	PTPN1;FLT1;ARNT
nucleotide-excision repair, DNA incision, 3'-to lesion (GO:0006295)	0.187934	0.945324	0	0	2.15134	3.59632	PARP1;RPA1;RPA2
sulfur amino acid metabolic process (GO:0000096)	0.187934	0.945324	0	0	2.15134	3.59632	GCLC;ADI1;ADO
histone lysine methylation (GO:0034968)	0.187934	0.945324	0	0	2.15134	3.59632	WDR82;SETD6;DPY30
protein O-linked glycosylation via serine (GO:0018242)	0.187934	0.945324	0	0	2.15134	3.59632	GALNT5;GALNT14;GALNT3
response to endoplasmic reticulum stress (GO:0034976)	0.188979	0.945324	0	0	1.4207	2.36705	RHBDD1;TMEM117;DNAJC10;RASGRF1;UFC1;BAX;TRIB3;EIF2S1;UBXN6;MAP3K5
positive regulation of blood vessel endothelial cell migration (GO:0043536)	0.192405	0.945324	0	0	1.70372	2.80799	CD40;ATP5A1;HSPB1;HDAC7;FGFR1
negative regulation of ossification (GO:0030279)	0.192405	0.945324	0	0	1.70372	2.80799	MEF2C;KREMEN2;TMEM64;HDAC7;MEN1
hexose metabolic process (GO:0019318)	0.192405	0.945324	0	0	1.70372	2.80799	ALDH5A1;AKR1A1;SORD;APOD;OMA1
response to retinoic acid (GO:0032526)	0.193342	0.945324	0	0	1.60373	2.6354	SETX;LTK;WNT7B;POLR2D;CTSH;HTRA2
regulation of nitric-oxide synthase biosynthetic process (GO:0051769)	0.196377	0.945324	0	0	2.72436	4.4345	FCER2;TLR9
positive regulation of keratinocyte differentiation (GO:0045618)	0.196377	0.945324	0	0	2.72436	4.4345	MBD4;NCOA3
positive regulation of ruffle assembly (GO:1900029)	0.196377	0.945324	0	0	2.72436	4.4345	EPS8L2;FAM98A
tRNA 5'-leader removal (GO:0001682)	0.196377	0.945324	0	0	2.72436	4.4345	RPP25;KIAA0391
cellular response to fluid shear stress (GO:0071498)	0.196377	0.945324	0	0	2.72436	4.4345	MEF2C;HDAC3
cytoplasmic translational initiation (GO:0002183)	0.196377	0.945324	0	0	2.72436	4.4345	DENR;EIF3D
positive regulation of peptidase activity (GO:0010952)	0.196377	0.945324	0	0	2.72436	4.4345	CTSH;MAPK12
positive regulation of DNA-dependent DNA replication (GO:2000105)	0.196377	0.945324	0	0	2.72436	4.4345	E2F7;E2F8
positive regulation of endoplasmic reticulum unfolded protein response (GO:1900103)	0.196377	0.945324	0	0	2.72436	4.4345	PTPN1;BAX
aromatic compound biosynthetic process (GO:0019438)	0.196377	0.945324	0	0	2.72436	4.4345	TPK1;NR1I2
regulation of blood vessel size (GO:0050880)	0.196377	0.945324	0	0	2.72436	4.4345	GCLC;UTS2
negative regulation of DNA damage response, signal transduction by p53 class mediator (GO:0043518)	0.196377	0.945324	0	0	2.72436	4.4345	PSMD10;MIF
establishment of protein localization to mitochondrial membrane (GO:0090151)	0.196377	0.945324	0	0	2.72436	4.4345	SAMM50;TIMM10
PERK-mediated unfolded protein response (GO:0036499)	0.196377	0.945324	0	0	2.72436	4.4345	ASNS;EIF2S1
positive regulation of mRNA metabolic process (GO:1903313)	0.196377	0.945324	0	0	2.72436	4.4345	NUDT21;CNOT7
keratan sulfate catabolic process (GO:0042340)	0.196377	0.945324	0	0	2.72436	4.4345	PRELP;FMOD
protein kinase C-activating G-protein coupled receptor signaling pathway (GO:0007205)	0.196377	0.945324	0	0	2.72436	4.4345	PRKD3;PLCE1
positive regulation of vascular endothelial growth factor receptor signaling pathway (GO:0030949)	0.196377	0.945324	0	0	2.72436	4.4345	FLT1;ARNT
negative regulation of fatty acid metabolic process (GO:0045922)	0.196377	0.945324	0	0	2.72436	4.4345	CEACAM1;TRIB3
mitochondrial outer membrane permeabilization (GO:0097345)	0.196377	0.945324	0	0	2.72436	4.4345	BLOC1S2;BAX
endochondral bone morphogenesis (GO:0060350)	0.196377	0.945324	0	0	2.72436	4.4345	MEF2C;BMPR2
epithelial structure maintenance (GO:0010669)	0.196377	0.945324	0	0	2.72436	4.4345	POLR2D;TLR9
regulation of response to external stimulus (GO:0032101)	0.196626	0.945324	0	0	1.40598	2.28676	SEMA7A;CASP12;NLRP4;CAV1;SETD6;BCL6B;NMT1;PDE6B;PPEF1;SELE
cellular response to starvation (GO:0009267)	0.196626	0.945324	0	0	1.40598	2.28676	GABARAPL2;HSPA8;BMPR2;RRAGC;MAP1LC3C;MARS;ASNS;DEPDC5;EIF2S1;MAP3K5
retrograde transport, endosome to Golgi (GO:0042147)	0.197876	0.945324	0	0	1.47404	2.38811	EHD3;HEATR5B;TBC1D5;FAM109B;TBC1D17;SNX8;SNX5;CLN5
regulation of JUN kinase activity (GO:0043506)	0.201015	0.945324	0	0	1.81695	2.91506	TLR9;PTPN22;MAP3K5;TP73
response to glucagon (GO:0033762)	0.201015	0.945324	0	0	1.81695	2.91506	GNG2;PRKAR1B;ADCY4;ADCY3
macromolecule catabolic process (GO:0009057)	0.201015	0.945324	0	0	1.81695	2.91506	LRSAM1;CLN8;CLPX;CLN5
vascular endothelial growth factor receptor signaling pathway (GO:0048010)	0.201557	0.945324	0	0	1.51477	2.42617	MAPK11;BMPR2;FLT1;VEGFB;BRK1;HSPB1;MAPK12
transcription elongation from RNA polymerase II promoter (GO:0006368)	0.201849	0.945324	0	0	1.42703	2.28358	SUPT16H;NCBP2;CTR9;POLR2D;EAF2;TCEA1;WDR61;POLR2G;ELL3
protein complex disassembly (GO:0043241)	0.204642	0.945324	0	0	1.66208	2.63687	VAMP8;GABARAPL2;MAP1LC3C;CAV1;SNX14
cellular nitrogen compound biosynthetic process (GO:0044271)	0.20588	0.945324	0	0	2.04367	3.22994	GCHFR;NQO1;DDAH2
regulation of smooth muscle contraction (GO:0006940)	0.20588	0.945324	0	0	2.04367	3.22994	CTTN;CAV1;PLCE1
folic acid-containing compound metabolic process (GO:0006760)	0.20588	0.945324	0	0	2.04367	3.22994	MTHFD1L;SHMT2;ATPIF1
regulation of monooxygenase activity (GO:0032768)	0.20588	0.945324	0	0	2.04367	3.22994	DDAH2;CAV1;ZDHHC21
regulation of microtubule cytoskeleton organization (GO:0070507)	0.20588	0.945324	0	0	2.04367	3.22994	STMN1;ATF5;BICD2
negative regulation of axon extension (GO:0030517)	0.20588	0.945324	0	0	2.04367	3.22994	SEMA4A;SEMA7A;SEMA3E
regulation of axon extension involved in axon guidance (GO:0048841)	0.20588	0.945324	0	0	2.04367	3.22994	SEMA4A;SEMA7A;SEMA3E
positive regulation of protein oligomerization (GO:0032461)	0.20588	0.945324	0	0	2.04367	3.22994	BIK;BAX;RHOC
protein maturation (GO:0051604)	0.206866	0.945324	0	0	1.4543	2.29153	LIPT1;ADAMTS13;DDI2;PMPCA;MMS19;TSPAN33;OGT;ISCU
cellular protein metabolic process (GO:0044267)	0.210187	0.945324	0	0	1.16408	1.81569	MRPS17;LIPT1;MRPS16;PRKCSH;MRPS12;HTRA2;OMA1;MRPL35;FBXO22;MRPL11;MRPL55;CLN5;MRPL4;IMMP2L;MRPL1;CHEK2;CTSH;RPL15;MRPL9;MEN1;SEC11C;SFTPB;DARS;RIPK3;IGFBP4;MRPL27;MRPS18B;UBE2G1;SGPP2;MRPL52;SPCS2;MRPL51;COPS5;PROC;VGF;ADPRH;NHP2;MRRF
negative regulation of ubiquitin-protein ligase activity involved in mitotic cell cycle (GO:0051436)	0.211438	0.945324	0	0	1.49102	2.31678	PSMD10;PSMC5;CDC23;PSMD13;PSMD3;BUB1B;BUB3
positive regulation of lymphocyte proliferation (GO:0050671)	0.211438	0.945324	0	0	1.49102	2.31678	MEF2C;IL7;FCRL3;TLR9;CLECL1;MIF;CD276
regulation of cell communication (GO:0010646)	0.211438	0.945324	0	0	1.49102	2.31678	PTPN1;KBTBD4;CAMK2D;PXK;PSMC5;RANGRF;SRI
negative regulation of protein kinase activity (GO:0006469)	0.212309	0.945324	0	0	1.37742	2.13461	PTPN1;CEACAM1;SH3BP5L;PPP1R1A;CAV1;SH3BP5;HSPB1;TRIB3;ADARB1;LRRC66
negative regulation of apoptotic process (GO:0043066)	0.213891	0.945324	0	0	1.16142	1.79124	PSMD10;AVEN;TNFAIP8;LTK;SET;FLT1;HDAC3;ARL6IP1;EPHA10;GLO1;HSPB1;VTCN1;MTDH;CTSH;CAPN3;VHL;TMEM14A;MBD4;MEF2C;CSNK2A1;RHBDD1;CAV1;ASNS;LIG4;HMGA2;PA2G4;MIF;SETX;GCLC;COPS5;PROC;IL7;DDAH2;RASA1;CD27;ATF5;TP73;FGFR1
positive regulation of RNA metabolic process (GO:0051254)	0.215605	0.945324	0	0	1.75824	2.69768	SETX;MYCN;HEATR1;NMD3
regulation of heart rate by cardiac conduction (GO:0086091)	0.215605	0.945324	0	0	1.75824	2.69768	CACNB2;CAMK2D;CAV1;CACNA1D
regulation of cell growth (GO:0001558)	0.215804	0.945324	0	0	1.26061	1.933	PSMD10;MTPN;CAMK2D;BMPR2;CSNK2A1;NAIF1;AKAP6;DNPH1;IL17RB;GJA1;CEACAM1;NME6;MYL2;NDUFS3;PLCE1;LAMTOR2;EBAG9
positive regulation of tumor necrosis factor production (GO:0032760)	0.217128	0.945324	0	0	1.62242	2.47786	ARFGEF2;DDT;TLR9;HSPB1;MIF
postreplication repair (GO:0006301)	0.217128	0.945324	0	0	1.62242	2.47786	POLD4;POLD2;NSMCE1;RPA1;RPA2
positive regulation of organelle assembly (GO:1902117)	0.217128	0.945324	0	0	1.62242	2.47786	PLK4;CCDC88A;LRSAM1;RAB3GAP2;RAB3GAP1
protein autophosphorylation (GO:0046777)	0.218624	0.945324	0	0	1.27892	1.94447	BLK;CAMK2D;SRMS;FLT1;RIPK3;PASK;STK4;TEC;PEAK1;CHEK2;BTK;GRB2;CSK;MAP3K9;FGFR1
cellular protein modification process (GO:0006464)	0.219148	0.945324	0	0	1.10818	1.68223	GMFB;PRKCSH;PTPRO;NGLY1;PTPN22;FBXO22;DCAF4;PPP1CC;CHEK2;PSMD3;FBXO4;MAP3K9;NEK3;SDF2;MAP3K5;MEN1;CSNK2A1;RIPK3;FBXW8;WSB2;FBXW11;IGFBP4;LMO7;PPP2R5D;TNNI3K;KSR2;FBXO10;PASK;SUMF2;PRKAR1B;VGF;GAN;CCNE1;DAD1;PEAK1;ADPRH;BMP2K;BTK;TSSK4;PPEF1;PSMD10;LIPT1;CUL7;CAMK2D;LTK;PPM1M;PSMD13;ASB14;STK4;FBXO44;STYXL1;FBXL20;CSK;FPGT-TNNI3K;VHL;PLK4;PTPN1;FBXL19;RHBDD1;DOLK;PHKB;BTBD6;SGPP2;FBXO30;PSMC5;PROC…
response to metal ion (GO:0010038)	0.221492	0.945324	0	0	1.468	2.21281	PEF1;HVCN1;CAV1;CAPN3;ANXA11;SLC25A12;TTN
Rho protein signal transduction (GO:0007266)	0.221492	0.945324	0	0	1.468	2.21281	NCOA3;C15ORF62;RAC2;PAK6;EPS8L2;RHOC;RHOBTB2
SCF-dependent proteasomal ubiquitin-dependent protein catabolic process (GO:0031146)	0.221492	0.945324	0	0	1.468	2.21281	PSMD10;FBXL20;PSMC5;FBXW11;PSMD13;PSMD3;FBXO4
regulation of ubiquitin-protein ligase activity involved in mitotic cell cycle (GO:0051439)	0.221492	0.945324	0	0	1.468	2.21281	PSMD10;PSMC5;CDC23;PSMD13;PSMD3;BUB1B;BUB3
positive regulation of histone H3-K4 methylation (GO:0051571)	0.222157	0.945324	0	0	2.47656	3.72566	CTR9;WDR61
atrial cardiac muscle cell action potential (GO:0086014)	0.222157	0.945324	0	0	2.47656	3.72566	CACNB2;GJA1
cellular response to nitrogen starvation (GO:0006995)	0.222157	0.945324	0	0	2.47656	3.72566	GABARAPL2;MAP1LC3C
maintenance of gastrointestinal epithelium (GO:0030277)	0.222157	0.945324	0	0	2.47656	3.72566	POLR2D;TLR9
positive regulation of T cell mediated cytotoxicity (GO:0001916)	0.222157	0.945324	0	0	2.47656	3.72566	NCR3;STX7
myelination in peripheral nervous system (GO:0022011)	0.222157	0.945324	0	0	2.47656	3.72566	CNTNAP1;NCMAP
atrial septum development (GO:0003283)	0.222157	0.945324	0	0	2.47656	3.72566	BMPR2;ZFPM1
positive regulation of endothelial cell chemotaxis (GO:2001028)	0.222157	0.945324	0	0	2.47656	3.72566	HSPB1;FGFR1
alpha-linolenic acid metabolic process (GO:0036109)	0.222157	0.945324	0	0	2.47656	3.72566	ELOVL5;HSD17B4
copper ion homeostasis (GO:0055070)	0.222157	0.945324	0	0	2.47656	3.72566	ATOX1;CUTC
cellular response to interleukin-15 (GO:0071350)	0.222157	0.945324	0	0	2.47656	3.72566	GRB2;IL2RG
positive regulation of lamellipodium assembly (GO:0010592)	0.222157	0.945324	0	0	2.47656	3.72566	RAC2;BRK1
positive regulation of ERAD pathway (GO:1904294)	0.222157	0.945324	0	0	2.47656	3.72566	USP13;CAV1
RNA interference (GO:0016246)	0.222157	0.945324	0	0	2.47656	3.72566	PRKRA;MRPL44
nucleotide metabolic process (GO:0009117)	0.222157	0.945324	0	0	2.47656	3.72566	DCTD;CTPS2
interleukin-15-mediated signaling pathway (GO:0035723)	0.222157	0.945324	0	0	2.47656	3.72566	GRB2;IL2RG
glomerular visceral epithelial cell differentiation (GO:0072112)	0.222157	0.945324	0	0	2.47656	3.72566	MYO1E;PTPRO
cellular response to nitrogen levels (GO:0043562)	0.222157	0.945324	0	0	2.47656	3.72566	GABARAPL2;MAP1LC3C
pre-miRNA processing (GO:0031054)	0.222157	0.945324	0	0	2.47656	3.72566	PRKRA;MRPL44
DNA replication-independent nucleosome organization (GO:0034724)	0.222157	0.945324	0	0	2.47656	3.72566	SUPT16H;RBBP4
chromatin assembly or disassembly (GO:0006333)	0.222157	0.945324	0	0	2.47656	3.72566	SUPT16H;RBBP4
viral translation (GO:0019081)	0.222157	0.945324	0	0	2.47656	3.72566	DENR;EIF3D
DNA damage response, signal transduction by p53 class mediator resulting in transcription of p21 class mediator (GO:0006978)	0.222157	0.945324	0	0	2.47656	3.72566	SP100;TP73
negative regulation of oxidative stress-induced cell death (GO:1903202)	0.224191	0.945324	0	0	1.94625	2.91013	PYCR1;HTRA2;HSPB1
mRNA splice site selection (GO:0006376)	0.224191	0.945324	0	0	1.94625	2.91013	SETX;LUC7L;SNRPC
regulation of cardiac muscle cell action potential (GO:0098901)	0.224191	0.945324	0	0	1.94625	2.91013	CAMK2D;CAV1;RANGRF
histone mRNA metabolic process (GO:0008334)	0.224191	0.945324	0	0	1.94625	2.91013	NCBP2;CPSF3;SNRPD3
membrane lipid biosynthetic process (GO:0046467)	0.226336	0.945324	0	0	1.51439	2.24998	FA2H;SCCPDH;ELOVL5;PRKD3;SGPP2;SGPP1
intrinsic apoptotic signaling pathway in response to DNA damage (GO:0008630)	0.229843	0.945324	0	0	1.5846	2.32993	CHEK2;HTRA2;BAX;CDIP1;TP73
regulation of cell cycle arrest (GO:0071156)	0.229843	0.945324	0	0	1.5846	2.32993	HSP90AB1;BIN1;HMGA2;MIF;TP73
histone exchange (GO:0043486)	0.230472	0.945324	0	0	1.70321	2.49967	RBBP4;RUVBL1;CENPL;ANP32E
regulation of blood circulation (GO:1903522)	0.230472	0.945324	0	0	1.70321	2.49967	CAMK2D;PLN;FXYD1;SRI
cardiac muscle contraction (GO:0060048)	0.230472	0.945324	0	0	1.70321	2.49967	CAMK2D;TNNI2;DMD;TTN
axonal transport (GO:0098930)	0.230472	0.945324	0	0	1.70321	2.49967	AP3M1;BLOC1S2;BLOC1S3;DTNBP1
cardiac muscle tissue development (GO:0048738)	0.230472	0.945324	0	0	1.70321	2.49967	POLR2D;NDUFV2;ZFPM1;TTN
regulation of muscle cell differentiation (GO:0051147)	0.230472	0.945324	0	0	1.70321	2.49967	MAPK11;MEF2C;FLOT2;MAPK12
regulation of nitric-oxide synthase activity (GO:0050999)	0.230472	0.945324	0	0	1.70321	2.49967	FCER2;DDAH2;CAV1;ZDHHC21
protein oligomerization (GO:0051259)	0.231397	0.945324	0	0	1.23406	1.80619	MCCC2;DPAGT1;FIS1;CAMK2D;RIPK3;SHMT2;CAV1;ATPIF1;CD79B;NUDT21;GRHPR;HMGCL;EHD3;RAD51;BEND3;BAX;POLK;CUTC
regulation of signal transduction by p53 class mediator (GO:1901796)	0.235718	0.945324	0	0	1.29873	1.87682	MAPK11;SUPT16H;RNF34;CSNK2A1;RBBP4;CHEK2;RPA1;EHMT1;RPA2;RPF2;RHNO1;TP73
regulation of vesicle fusion (GO:0031338)	0.237719	0.945324	0	0	1.48677	2.13599	TBC1D1;RABGAP1L;TBC1D9B;TBC1D5;TBC1D17;TBC1D26
regulation of cellular ketone metabolic process (GO:0010565)	0.237719	0.945324	0	0	1.48677	2.13599	PSMD10;NQO1;PSMC5;PSMD13;CAV1;PSMD3
regulation of tumor necrosis factor production (GO:0032680)	0.237719	0.945324	0	0	1.48677	2.13599	ARFGEF2;DDT;TLR9;PTPN22;MIF;LILRA4
actin cytoskeleton reorganization (GO:0031532)	0.237719	0.945324	0	0	1.48677	2.13599	PTPN1;SIPA1L1;CTTN;NCOA3;RAC2;DTNBP1
mitotic spindle organization (GO:0007052)	0.242085	0.945324	0	0	1.42403	2.01993	PRC1;CHEK2;STMN1;KIF11;MAP4;KPNB1;RAN
glutathione metabolic process (GO:0006749)	0.242766	0.945324	0	0	1.5485	2.19215	GSTZ1;GCLC;ALDH5A1;GDAP1;MMACHC
regulation of megakaryocyte differentiation (GO:0045652)	0.242766	0.945324	0	0	1.5485	2.19215	PRMT6;MEF2C;EIF6;DPY30;ZFPM1
regulation of release of sequestered calcium ion into cytosol (GO:0051279)	0.242766	0.945324	0	0	1.5485	2.19215	CAMK2D;CAPN3;AKAP6;DMD;SRI
protein import into nucleus, translocation (GO:0000060)	0.242801	0.945324	0	0	1.85768	2.62957	OR1D2;KPNB1;RAN
lamellipodium organization (GO:0097581)	0.242801	0.945324	0	0	1.85768	2.62957	CCDC88A;CTTN;PTPRO
negative regulation of gene expression, epigenetic (GO:0045814)	0.242801	0.945324	0	0	1.85768	2.62957	RBBP4;EED;PHF19
positive regulation of leukocyte mediated cytotoxicity (GO:0001912)	0.242801	0.945324	0	0	1.85768	2.62957	NCR3;STX7;STAP1
monocarboxylic acid catabolic process (GO:0072329)	0.242801	0.945324	0	0	1.85768	2.62957	FA2H;ALDH5A1;PCCB
respiratory tube development (GO:0030323)	0.242801	0.945324	0	0	1.85768	2.62957	ITGA3;WNT7B;POLR2D
peptidyl-tyrosine dephosphorylation (GO:0035335)	0.242801	0.945324	0	0	1.85768	2.62957	PTPN1;PTPRO;PTPN6
positive regulation of calcium ion transmembrane transport (GO:1904427)	0.242801	0.945324	0	0	1.85768	2.62957	CACNB2;CAPN3;AKAP6
L-amino acid transport (GO:0015807)	0.242801	0.945324	0	0	1.85768	2.62957	SLC1A4;SLC25A12;SLC38A5
signal transduction in response to DNA damage (GO:0042770)	0.242801	0.945324	0	0	1.85768	2.62957	CHEK2;GRB2;E2F7
regulation of voltage-gated calcium channel activity (GO:1901385)	0.242801	0.945324	0	0	1.85768	2.62957	CACNB2;DMD;SRI
neutral amino acid transport (GO:0015804)	0.242801	0.945324	0	0	1.85768	2.62957	SLC38A1;SLC1A4;SLC38A5
misfolded or incompletely synthesized protein catabolic process (GO:0006515)	0.242801	0.945324	0	0	1.85768	2.62957	NGLY1;OMA1;SDF2
regulation of organelle organization (GO:0033043)	0.245111	0.945324	0	0	1.32365	1.86111	FIS1;TBC1D1;RABGAP1L;EHD3;CLIC4;TBC1D9B;TBC1D5;STMN1;TBC1D17;TBC1D26
spliceosomal snRNP assembly (GO:0000387)	0.245581	0.945324	0	0	1.6515	2.31892	GEMIN6;SNRPD3;GEMIN7;SNRPC
positive regulation of receptor activity (GO:2000273)	0.245581	0.945324	0	0	1.6515	2.31892	MBD4;EPGN;NCOA3;AKAP6
regulation of carbohydrate catabolic process (GO:0043470)	0.245581	0.945324	0	0	1.6515	2.31892	EIF6;NUP88;OGT;NUP37
regulation of metal ion transport (GO:0010959)	0.245581	0.945324	0	0	1.6515	2.31892	PLN;IL16;SRI;YWHAH
response to steroid hormone (GO:0048545)	0.245581	0.945324	0	0	1.6515	2.31892	MBD4;PAQR7;CAV1;SOX30
establishment or maintenance of actin cytoskeleton polarity (GO:0030950)	0.248176	0.945324	0	0	2.27006	3.16359	RHOC;RHOBTB2
retrograde transport, endosome to plasma membrane (GO:1990126)	0.248176	0.945324	0	0	2.27006	3.16359	SDCCAG3;VPS39
N-acetylglucosamine metabolic process (GO:0006044)	0.248176	0.945324	0	0	2.27006	3.16359	GNPDA2;CHST2
copper ion transport (GO:0006825)	0.248176	0.945324	0	0	2.27006	3.16359	ATOX1;CUTC
regulation of lymphocyte differentiation (GO:0045619)	0.248176	0.945324	0	0	2.27006	3.16359	FCRL3;TLR9
regulation of fatty acid metabolic process (GO:0019217)	0.248176	0.945324	0	0	2.27006	3.16359	EIF6;CAV1
cAMP biosynthetic process (GO:0006171)	0.248176	0.945324	0	0	2.27006	3.16359	ADCY4;ADCY3
DNA damage response, signal transduction resulting in transcription (GO:0042772)	0.248176	0.945324	0	0	2.27006	3.16359	SP100;TP73
epiboly involved in wound healing (GO:0090505)	0.248176	0.945324	0	0	2.27006	3.16359	CEACAM1;RHOC
negative regulation of smooth muscle cell migration (GO:0014912)	0.248176	0.945324	0	0	2.27006	3.16359	NDRG4;MEF2C
estrogen metabolic process (GO:0008210)	0.248176	0.945324	0	0	2.27006	3.16359	HSD17B4;HSD17B8
negative regulation of T cell receptor signaling pathway (GO:0050860)	0.248176	0.945324	0	0	2.27006	3.16359	CEACAM1;PTPN22
negative regulation of cation transmembrane transport (GO:1904063)	0.248176	0.945324	0	0	2.27006	3.16359	CAMK2D;CAV1
ncRNA transcription (GO:0098781)	0.248176	0.945324	0	0	2.27006	3.16359	MARS;GTF3A
stem cell development (GO:0048864)	0.248176	0.945324	0	0	2.27006	3.16359	PEF1;KBTBD8
establishment of protein localization to organelle (GO:0072594)	0.249271	0.945324	0	0	1.46015	2.02845	RPAIN;NUP88;NXT2;IPO7;KPNB1;RAN
vesicle organization (GO:0016050)	0.252382	0.945324	0	0	1.29288	1.78005	VAMP8;PI4K2B;ARFGEF2;CAV1;STX7;SNX12;FAM109B;LRMP;SNX8;SNX5;SYT17
regulation of defense response (GO:0031347)	0.252602	0.945324	0	0	1.40301	1.93046	SEMA7A;CASP12;SETD6;NLRP4;BCL6B;PTPN22;SELE
intrinsic apoptotic signaling pathway (GO:0097193)	0.254211	0.945324	0	0	1.33353	1.82639	MLLT11;CHEK2;TMEM117;DNAJC10;HTRA2;BAX;TRIB3;MAP3K5;TP73
regulation of blood vessel endothelial cell migration (GO:0043535)	0.255875	0.945324	0	0	1.51401	2.0637	CD40;MEF2C;ATP5A1;HSPB1;FGFR1
fatty acid oxidation (GO:0019395)	0.255875	0.945324	0	0	1.51401	2.0637	ECHS1;ECI1;HSD17B4;HADH;HIBCH
regulation of mRNA stability (GO:0043488)	0.260464	0.945324	0	0	1.28176	1.72434	PSMD10;HSPA8;PSMC5;SET;PSMD13;PCBP4;APEX1;PSMD3;EXOSC8;PARN;HSPB1
mitochondrion disassembly (GO:0061726)	0.2609	0.945324	0	0	1.60284	2.15361	FIS1;GABARAPL2;MAP1LC3C;FUNDC1
membrane depolarization during action potential (GO:0086010)	0.2609	0.945324	0	0	1.60284	2.15361	CACNA1D;CACNA1E;SCN3A;YWHAH
DNA damage checkpoint (GO:0000077)	0.2609	0.945324	0	0	1.60284	2.15361	CHEK2;INTS7;STK4;RHNO1
regulation of ossification (GO:0030278)	0.2609	0.945324	0	0	1.60284	2.15361	MEF2C;BMPR2;BMP2K;KREMEN2
chemical homeostasis (GO:0048878)	0.2609	0.945324	0	0	1.60284	2.15361	VGF;NR1I2;PNPLA4;ACOX3
T cell differentiation (GO:0030217)	0.2609	0.945324	0	0	1.60284	2.15361	BLK;RIPK3;LIG4;PTPN22
negative regulation of neuron apoptotic process (GO:0043524)	0.260977	0.945324	0	0	1.43445	1.92693	MEF2C;SET;RASA1;NONO;LIG4;TP73
response to gamma radiation (GO:0010332)	0.261646	0.945324	0	0	1.77682	2.38229	LIG4;MEN1;TP73
regulation of T cell receptor signaling pathway (GO:0050856)	0.261646	0.945324	0	0	1.77682	2.38229	CEACAM1;TESPA1;PTPN22
regulation of rhodopsin mediated signaling pathway (GO:0022400)	0.261646	0.945324	0	0	1.77682	2.38229	NMT1;PDE6B;PPEF1
RNA biosynthetic process (GO:0032774)	0.261646	0.945324	0	0	1.77682	2.38229	SETX;TCF4;ELL3
negative regulation of telomere maintenance via telomere lengthening (GO:1904357)	0.261646	0.945324	0	0	1.77682	2.38229	PIF1;PARP1;HNRNPC
snRNA processing (GO:0016180)	0.261646	0.945324	0	0	1.77682	2.38229	INTS5;TUT1;INTS7
regulation of centrosome cycle (GO:0046605)	0.261646	0.945324	0	0	1.77682	2.38229	GEN1;KIF11;ATF5
positive regulation of ubiquitin-protein ligase activity involved in regulation of mitotic cell cycle transition (GO:0051437)	0.263252	0.945324	0	0	1.3826	1.84528	PSMD10;PSMC5;CDC23;PSMD13;PSMD3;BUB1B;BUB3
nucleic acid-templated transcription (GO:0097659)	0.263252	0.945324	0	0	1.3826	1.84528	RRAGC;POLR2D;DRG1;ARNT;POLR2G;RNPS1;MMS19
regulation of cellular amine metabolic process (GO:0033238)	0.26915	0.945324	0	0	1.48102	1.94382	PSMD10;NQO1;PSMC5;PSMD13;PSMD3
regulation of cellular amino acid metabolic process (GO:0006521)	0.26915	0.945324	0	0	1.48102	1.94382	PSMD10;NQO1;PSMC5;PSMD13;PSMD3
peptidyl-tyrosine modification (GO:0018212)	0.26915	0.945324	0	0	1.48102	1.94382	FLT1;TEC;BTK;PTPN6;FGFR1
MAPK cascade (GO:0000165)	0.270024	0.945324	0	0	1.17231	1.53484	PSMD10;MBD4;MEF2C;CAMK2D;FBXW11;PSMD13;RASGRF1;PEBP1;IL2RG;RASGRP3;SETX;MAPK11;PSMC5;RASA1;PSMD3;CTSH;GRB2;LAMTOR2;SPTBN2;MAP3K5;MEN1;FGFR1
intracellular protein transport (GO:0006886)	0.271359	0.945324	0	0	1.15126	1.5016	RPAIN;TBC1D9B;AKAP6;NXT2;IPO7;TMED3;NUP88;AP4S1;TBC1D17;SNX8;YWHAH;RABGAP1L;OR1D2;STX7;HPS4;RABL2B;TBC1D1;RAB30;CTTN;TBC1D5;ADPRH;RAB3GAP2;RANGRF;KDELR2;TBC1D26;KPNB1;RAN
homophilic cell adhesion via plasma membrane adhesion molecules (GO:0007156)	0.272823	0.945324	0	0	1.40964	1.83103	NCR3;CEACAM1;CDH24;TIGIT;CDH9;CD200
regulation of cell cycle process (GO:0010564)	0.273763	0.945324	0	0	1.32965	1.72255	SDCCAG3;CUL7;CSNK2A1;BIN1;PRC1;HMGA2;KIF20B;ATF5
regulation of Ras protein signal transduction (GO:0046578)	0.273763	0.945324	0	0	1.32965	1.72255	ARHGAP44;RASA1;RASGRF1;PLCE1;ARHGAP17;EPS8L2;OGT;APPL1
negative regulation of ubiquitin protein ligase activity (GO:1904667)	0.274024	0.945324	0	0	1.36278	1.76417	PSMD10;PSMC5;CDC23;PSMD13;PSMD3;BUB1B;BUB3
pseudouridine synthesis (GO:0001522)	0.274279	0.945324	0	0	2.09532	2.71053	MRPL1;NHP2
ubiquinone biosynthetic process (GO:0006744)	0.274279	0.945324	0	0	2.09532	2.71053	NDUFA9;UBIAD1
regulation of protein homooligomerization (GO:0032462)	0.274279	0.945324	0	0	2.09532	2.71053	BIK;RHOC
negative regulation of platelet-derived growth factor receptor signaling pathway (GO:0010642)	0.274279	0.945324	0	0	2.09532	2.71053	NDRG4;APOD
L-alpha-amino acid transmembrane transport (GO:1902475)	0.274279	0.945324	0	0	2.09532	2.71053	SLC25A12;SLC7A1
positive regulation of telomerase RNA localization to Cajal body (GO:1904874)	0.274279	0.945324	0	0	2.09532	2.71053	RUVBL1;NHP2
regulation of centriole replication (GO:0046599)	0.274279	0.945324	0	0	2.09532	2.71053	PLK4;KAT2A
negative regulation of cell aging (GO:0090344)	0.274279	0.945324	0	0	2.09532	2.71053	HMGA2;MIF
pyrimidine nucleoside metabolic process (GO:0006213)	0.274279	0.945324	0	0	2.09532	2.71053	NT5C;ERH
mitotic chromosome condensation (GO:0007076)	0.274279	0.945324	0	0	2.09532	2.71053	PHF13;TTN
positive regulation of phosphoprotein phosphatase activity (GO:0032516)	0.274279	0.945324	0	0	2.09532	2.71053	HSP90AB1;AKAP6
fatty acid beta-oxidation using acyl-CoA dehydrogenase (GO:0033539)	0.274279	0.945324	0	0	2.09532	2.71053	ETFB;ACOX3
response to cholesterol (GO:0070723)	0.274279	0.945324	0	0	2.09532	2.71053	PMVK;GPLD1
regulation of exit from mitosis (GO:0007096)	0.274279	0.945324	0	0	2.09532	2.71053	CDC23;KNTC1
mesenchymal cell development (GO:0014031)	0.274279	0.945324	0	0	2.09532	2.71053	PEF1;KBTBD8
regulation of delayed rectifier potassium channel activity (GO:1902259)	0.274279	0.945324	0	0	2.09532	2.71053	KCNG1;AKAP6
regulation of mitochondrial translation (GO:0070129)	0.274279	0.945324	0	0	2.09532	2.71053	MRPS27;UQCC1
atrioventricular valve morphogenesis (GO:0003181)	0.274279	0.945324	0	0	2.09532	2.71053	BMPR2;ZFPM1
positive regulation of vasoconstriction (GO:0045907)	0.274279	0.945324	0	0	2.09532	2.71053	TBXA2R;CAV1
response to X-ray (GO:0010165)	0.274279	0.945324	0	0	2.09532	2.71053	LIG4;TP73
transport along microtubule (GO:0010970)	0.274279	0.945324	0	0	2.09532	2.71053	HSPA8;ARHGAP21
inositol lipid-mediated signaling (GO:0048017)	0.276394	0.945324	0	0	1.55696	2.00215	INPP5F;PITPNM2;OGT;FGFR1
mitotic DNA damage checkpoint (GO:0044773)	0.276394	0.945324	0	0	1.55696	2.00215	CHEK2;RPA2;HMGA2;TP73
cellular response to amino acid starvation (GO:0034198)	0.276394	0.945324	0	0	1.55696	2.00215	RRAGC;DEPDC5;EIF2S1;MAP3K5
DNA biosynthetic process (GO:0071897)	0.276394	0.945324	0	0	1.55696	2.00215	RAD51B;POLD4;RAD51;PPIA
regulation of coenzyme metabolic process (GO:0051196)	0.276394	0.945324	0	0	1.55696	2.00215	EIF6;NUP88;OGT;NUP37
mRNA polyadenylation (GO:0006378)	0.280665	0.945324	0	0	1.70269	2.16343	NUDT21;CPSF3;TUT1
phagosome acidification (GO:0090383)	0.280665	0.945324	0	0	1.70269	2.16343	ATP6V0E1;ATP6V0A1;ATP6V1C2
negative regulation of myeloid leukocyte differentiation (GO:0002762)	0.280665	0.945324	0	0	1.70269	2.16343	CEACAM1;TCTA;ZFPM1
negative regulation of cell-matrix adhesion (GO:0001953)	0.280665	0.945324	0	0	1.70269	2.16343	RASA1;SEMA3E;APOD
negative regulation of osteoblast differentiation (GO:0045668)	0.280665	0.945324	0	0	1.70269	2.16343	TMEM64;HDAC7;MEN1
protein localization to chromosome (GO:0034502)	0.280665	0.945324	0	0	1.70269	2.16343	PARP3;RPA1;RPA2
telomere maintenance via telomere lengthening (GO:0010833)	0.280665	0.945324	0	0	1.70269	2.16343	HSP90AB1;RAD51;NHP2
negative regulation of smooth muscle cell proliferation (GO:0048662)	0.280665	0.945324	0	0	1.70269	2.16343	NDRG4;MEF2C;APOD
leukocyte cell-cell adhesion (GO:0007159)	0.280665	0.945324	0	0	1.70269	2.16343	SELP;CLECL1;SELE
lipid transport (GO:0006869)	0.283791	0.945324	0	0	1.31356	1.65445	CEACAM1;CHKA;STARD7;ABCA6;ATP8B1;CAV1;ABCA12;CLN8
DNA synthesis involved in DNA repair (GO:0000731)	0.284794	0.945324	0	0	1.38568	1.74039	RAD51B;POLD4;RAD51;POLD2;RPA1;RPA2
regulation of cellular response to heat (GO:1900034)	0.284908	0.945324	0	0	1.34351	1.68689	HSPA8;CAMK2D;HSP90AB1;RPA1;RPA2;NUP88;NUP37
plasma membrane bounded cell projection organization (GO:0120036)	0.288383	0.945324	0	0	1.26203	1.56928	CTTN;MAP2;BLOC1S2;STMN1;BLOC1S3;DOCK7;RASGRF1;DTNBP1;MAP4;ATXN10
regulation of cellular localization (GO:0060341)	0.292031	0.945324	0	0	1.51363	1.86313	CAMK2D;MEF2C;PARP1;STXBP4
cognition (GO:0050890)	0.292031	0.945324	0	0	1.51363	1.86313	DOPEY2;SLC1A4;RP9;SOBP
sensory organ development (GO:0007423)	0.292031	0.945324	0	0	1.51363	1.86313	WNT10A;BLOC1S3;POLR2D;SIPA1L3
negative regulation of transport (GO:0051051)	0.292031	0.945324	0	0	1.51363	1.86313	PXK;LRSAM1;NDFIP2;SNX12
autophagy of mitochondrion (GO:0000422)	0.292031	0.945324	0	0	1.51363	1.86313	FIS1;GABARAPL2;MAP1LC3C;FUNDC1
anaphase-promoting complex-dependent catabolic process (GO:0031145)	0.295893	0.945324	0	0	1.32478	1.61326	PSMD10;PSMC5;CDC23;PSMD13;PSMD3;BUB1B;BUB3
positive regulation of phosphatidylinositol 3-kinase signaling (GO:0014068)	0.296114	0.945324	0	0	1.41916	1.72713	SELP;FLT1;PDGFD;PTPN6;FGFR1
embryonic organ development (GO:0048568)	0.296114	0.945324	0	0	1.41916	1.72713	ALDH1A3;NDRG4;WNT7B;POLR2D;ZFPM1
negative regulation of epithelial cell proliferation (GO:0050680)	0.296877	0.945324	0	0	1.36251	1.65468	MBD4;CEACAM1;MAGED1;CAV1;ATPIF1;ATP5A1
cellular response to light stimulus (GO:0071482)	0.296877	0.945324	0	0	1.36251	1.65468	PARP1;RHBDD1;PDE6B;EIF2S1;RHNO1;TP73
positive regulation of B cell activation (GO:0050871)	0.297287	0.945324	0	0	1.25038	1.51678	IGHM;IGLL5;MEF2C;IL7;FCRL3;BTK;TLR9;CD27;IGLC1;MIF
protein ubiquitination (GO:0016567)	0.298518	0.945324	0	0	1.10802	1.33951	PSMD10;LRSAM1;CUL7;RNF34;RNF14;PSMD13;CTR9;KLHL32;KLHL33;WDR61;UBE2Z;FBXO22;FBXO44;KLHL31;FBXL20;PSMD3;FBXO4;LONRF3;VHL;ANKUB1;ANKIB1;FBXW8;FBXW11;FBXL19;UBE2G1;LMO7;BTBD6;FBXO10;FBXO30;PJA1;KBTBD4;PSMC5;KBTBD6;GAN;UBE2T;KBTBD8;THOP1;DZIP3
cellular response to ketone (GO:1901655)	0.299801	0.945324	0	0	1.63449	1.96897	GNG2;ADCY3;PCK2
hydrogen ion transmembrane transport (GO:1902600)	0.299801	0.945324	0	0	1.63449	1.96897	ATP6V0E1;HVCN1;SLC4A11
cellular response to alcohol (GO:0097306)	0.299801	0.945324	0	0	1.63449	1.96897	GNG2;RAD51;GPLD1
positive regulation of protein tyrosine kinase activity (GO:0061098)	0.299801	0.945324	0	0	1.63449	1.96897	PTPN1;EPGN;STAP1
production of miRNAs involved in gene silencing by miRNA (GO:0035196)	0.299801	0.945324	0	0	1.63449	1.96897	ZC3H7A;PRKRA;MRPL44
neural crest cell migration (GO:0001755)	0.299801	0.945324	0	0	1.63449	1.96897	SEMA4A;SEMA7A;SEMA3E
calcium ion import (GO:0070509)	0.299801	0.945324	0	0	1.63449	1.96897	CACNB2;CACNA1D;CACNA1E
protein K63-linked deubiquitination (GO:0070536)	0.299801	0.945324	0	0	1.63449	1.96897	USP13;STAMBPL1;SHMT2
RNA polyadenylation (GO:0043631)	0.299801	0.945324	0	0	1.63449	1.96897	NUDT21;CPSF3;TUT1
carboxylic acid catabolic process (GO:0046395)	0.299801	0.945324	0	0	1.63449	1.96897	GNPDA2;HYAL3;HMMR
negative regulation of proteasomal protein catabolic process (GO:1901799)	0.299801	0.945324	0	0	1.63449	1.96897	GABARAPL2;HSP90AB1;OGT
positive regulation of nuclear-transcribed mRNA catabolic process, deadenylation-dependent decay (GO:1900153)	0.300334	0.945324	0	0	1.94555	2.34023	CNOT7;POLR2G
regulation of membrane depolarization (GO:0003254)	0.300334	0.945324	0	0	1.94555	2.34023	CAMK2D;RANGRF
positive regulation of dendrite morphogenesis (GO:0050775)	0.300334	0.945324	0	0	1.94555	2.34023	CUL7;FBXW8
negative regulation of response to wounding (GO:1903035)	0.300334	0.945324	0	0	1.94555	2.34023	INPP5F;SIGLEC10
protein deacylation (GO:0035601)	0.300334	0.945324	0	0	1.94555	2.34023	HDAC3;SIRT3
leukocyte adhesion to vascular endothelial cell (GO:0061756)	0.300334	0.945324	0	0	1.94555	2.34023	SELP;SELE
positive regulation of antigen receptor-mediated signaling pathway (GO:0050857)	0.300334	0.945324	0	0	1.94555	2.34023	TESPA1;STAP1
heme biosynthetic process (GO:0006783)	0.300334	0.945324	0	0	1.94555	2.34023	ATPIF1;HMBS
DNA methylation or demethylation (GO:0044728)	0.300334	0.945324	0	0	1.94555	2.34023	BEND3;EHMT1
cellular response to pH (GO:0071467)	0.300334	0.945324	0	0	1.94555	2.34023	HVCN1;GPLD1
rRNA transcription (GO:0009303)	0.300334	0.945324	0	0	1.94555	2.34023	MARS;GTF3A
regulation of protein homodimerization activity (GO:0043496)	0.300334	0.945324	0	0	1.94555	2.34023	MEF2C;BAX
mRNA transcription from RNA polymerase II promoter (GO:0042789)	0.300334	0.945324	0	0	1.94555	2.34023	MBD4;ARNT
regulation of membrane repolarization (GO:0060306)	0.300334	0.945324	0	0	1.94555	2.34023	CAV1;AKAP6
regulation of glucose transport (GO:0010827)	0.300334	0.945324	0	0	1.94555	2.34023	TRIB3;APPL1
mesenchyme development (GO:0060485)	0.300334	0.945324	0	0	1.94555	2.34023	BMPR2;HMGA2
positive regulation of response to endoplasmic reticulum stress (GO:1905898)	0.300334	0.945324	0	0	1.94555	2.34023	USP13;BAX
regulation of interferon-alpha production (GO:0032647)	0.300334	0.945324	0	0	1.94555	2.34023	IRF5;LILRA4
lipopolysaccharide-mediated signaling pathway (GO:0031663)	0.300334	0.945324	0	0	1.94555	2.34023	PTPN22;MTDH
positive regulation of cardiac muscle tissue growth (GO:0055023)	0.300334	0.945324	0	0	1.94555	2.34023	MEF2C;AKAP6
DNA alkylation (GO:0006305)	0.300334	0.945324	0	0	1.94555	2.34023	BEND3;EHMT1
leukocyte tethering or rolling (GO:0050901)	0.300334	0.945324	0	0	1.94555	2.34023	SELP;SELE
hyaluronan catabolic process (GO:0030214)	0.300334	0.945324	0	0	1.94555	2.34023	HYAL3;HMMR
histone H2A acetylation (GO:0043968)	0.300334	0.945324	0	0	1.94555	2.34023	NAA40;RUVBL1
regulation of histone H3-K4 methylation (GO:0051569)	0.300334	0.945324	0	0	1.94555	2.34023	CTR9;WDR61
positive regulation of mRNA processing (GO:0050685)	0.300334	0.945324	0	0	1.94555	2.34023	NUDT21;NCBP2
guanosine-containing compound metabolic process (GO:1901068)	0.300334	0.945324	0	0	1.94555	2.34023	PDE6B;RAN
DNA-templated transcription, termination (GO:0006353)	0.300829	0.945324	0	0	1.26445	1.51887	SETX;NUDT21;NCBP2;CPSF3;CSTF2;IGFLR1;CSTF2T;RNPS1;SNRPD3
protein targeting (GO:0006605)	0.302067	0.945324	0	0	1.2289	1.47112	FIS1;SPCS2;AIP;TOMM34;HPS4;AP4S1;AKAP6;ZDHHC21;TIMM10;GDAP1;ZDHHC4
DNA duplex unwinding (GO:0032508)	0.30778	0.945324	0	0	1.47265	1.73532	PIF1;RECQL5;RAD51;PARP1
negative regulation of protein serine/threonine kinase activity (GO:0071901)	0.309055	0.945324	0	0	1.3401	1.57359	PTPN1;PRKAR1B;PKIA;PKIG;IPO7;MEN1
cellular response to UV (GO:0034644)	0.309055	0.945324	0	0	1.3401	1.57359	PARP1;RHBDD1;HYAL3;EIF2S1;RHNO1;TP73
regulation of protein localization to plasma membrane (GO:1903076)	0.309055	0.945324	0	0	1.3401	1.57359	VAMP8;ITGA3;STX7;RANGRF;AKAP5;APPL1
positive regulation of response to stimulus (GO:0048584)	0.309762	0.945324	0	0	1.39012	1.62915	MYCN;NSMCE1;HMGA2;GPLD1;YPEL3
cellular response to nutrient levels (GO:0031669)	0.309762	0.945324	0	0	1.39012	1.62915	HSPA8;BMPR2;RRAGC;MAP1LC3C;MARS
regulated exocytosis (GO:0045055)	0.314094	0.945324	0	0	1.20259	1.39267	SELP;ABCC4;SYNGR2;SCCPDH;ENDOD1;VEGFB;ARHGAP17;FAM3C;ABCA12;SYNGR3;SGPP2;TTN
axon development (GO:0061564)	0.3144	0.945324	0	0	1.26754	1.46665	LRFN4;MAP1S;DOCK7;TLR9;SLIT1;PRELP;LRRN1;FMOD
cellular response to fibroblast growth factor stimulus (GO:0044344)	0.3144	0.945324	0	0	1.26754	1.46665	SETX;FIBP;GALNT3;NCBP2;POLR2D;POLR2G;GRB2;FGFR1
nucleotide-excision repair, preincision complex assembly (GO:0006294)	0.318999	0.945324	0	0	1.57155	1.7956	PARP1;RPA1;RPA2
regulation of vasoconstriction (GO:0019229)	0.318999	0.945324	0	0	1.57155	1.7956	BMPR2;TBXA2R;CAV1
negative regulation of lymphocyte proliferation (GO:0050672)	0.318999	0.945324	0	0	1.57155	1.7956	TNFRSF13B;CTLA4;VTCN1
semaphorin-plexin signaling pathway (GO:0071526)	0.318999	0.945324	0	0	1.57155	1.7956	SEMA4A;SEMA7A;SEMA3E
respiratory system development (GO:0060541)	0.318999	0.945324	0	0	1.57155	1.7956	ITGA3;WNT7B;POLR2D
regulation of cellular biosynthetic process (GO:0031326)	0.318999	0.945324	0	0	1.57155	1.7956	MBD4;EIF6;NCOA3
very long-chain fatty acid metabolic process (GO:0000038)	0.318999	0.945324	0	0	1.57155	1.7956	ELOVL5;ACOT2;ACSBG1
lung development (GO:0030324)	0.318999	0.945324	0	0	1.57155	1.7956	ITGA3;WNT7B;POLR2D
regulation of cytokine production (GO:0001817)	0.320035	0.945324	0	0	1.23877	1.41136	BTNL9;AFAP1L2;RIPK3;NLRP4;HILPDA;CSK;VTCN1;CARD11;CD276
DNA-templated transcription, elongation (GO:0006354)	0.320035	0.945324	0	0	1.23877	1.41136	SUPT16H;NCBP2;CTR9;POLR2D;EAF2;TCEA1;WDR61;POLR2G;ELL3
heart development (GO:0007507)	0.322286	0.945324	0	0	1.19375	1.3517	GJA1;MEF2C;NDRG4;KAT2A;BMPR2;T;MYL2;POLR2D;PLCE1;NDUFV2;ZFPM1;MIXL1
regulation of gene silencing by RNA (GO:0060966)	0.323494	0.945324	0	0	1.36224	1.5374	POLR2D;NUP88;POLR2G;RAN;NUP37
regulation of posttranscriptional gene silencing (GO:0060147)	0.323494	0.945324	0	0	1.36224	1.5374	POLR2D;NUP88;POLR2G;RAN;NUP37
cellular response to radiation (GO:0071478)	0.323611	0.945324	0	0	1.43382	1.61765	RAD51;INTS7;GRB2;RHNO1
regulation of ion transmembrane transporter activity (GO:0032412)	0.323611	0.945324	0	0	1.43382	1.61765	FXYD1;RANGRF;CACNA1D;YWHAH
regulation of telomerase activity (GO:0051972)	0.323611	0.945324	0	0	1.43382	1.61765	PIF1;HSP90AB1;PARN;MEN1
cellular response to retinoic acid (GO:0071300)	0.323611	0.945324	0	0	1.43382	1.61765	SETX;LTK;WNT7B;HTRA2
positive regulation of protein localization to membrane (GO:1905477)	0.324749	0.945324	0	0	1.2529	1.40914	FIS1;TFDP1;ITGA3;NMT1;RANGRF;AKAP5;YWHAH;TP73
regulation of cytoskeleton organization (GO:0051493)	0.324749	0.945324	0	0	1.2529	1.40914	ARHGAP44;CCDC88A;CLIC4;STMN1;ARHGAP17;RHOC;BICD2;RHOBTB2
cardiac myofibril assembly (GO:0055003)	0.326225	0.945324	0	0	1.81575	2.03395	MYL2;TTN
positive regulation of epidermal cell differentiation (GO:0045606)	0.326225	0.945324	0	0	1.81575	2.03395	MBD4;NCOA3
negative regulation of B cell activation (GO:0050869)	0.326225	0.945324	0	0	1.81575	2.03395	TNFRSF13B;CTLA4
mRNA cis splicing, via spliceosome (GO:0045292)	0.326225	0.945324	0	0	1.81575	2.03395	NCBP2;SNRPC
regulation of mitochondrial outer membrane permeabilization involved in apoptotic signaling pathway (GO:1901028)	0.326225	0.945324	0	0	1.81575	2.03395	BAX;TMEM14A
positive regulation of response to biotic stimulus (GO:0002833)	0.326225	0.945324	0	0	1.81575	2.03395	LRSAM1;CD180
negative regulation of lipid biosynthetic process (GO:0051055)	0.326225	0.945324	0	0	1.81575	2.03395	CEACAM1;TRIB3
positive regulation of dendrite extension (GO:1903861)	0.326225	0.945324	0	0	1.81575	2.03395	CPNE5;SYT17
protein mannosylation (GO:0035268)	0.326225	0.945324	0	0	1.81575	2.03395	DPM3;TMEM5
negative regulation of interleukin-8 production (GO:0032717)	0.326225	0.945324	0	0	1.81575	2.03395	TLR9;PTPN22
cardiac atrium morphogenesis (GO:0003209)	0.326225	0.945324	0	0	1.81575	2.03395	BMPR2;ZFPM1
N-glycan processing (GO:0006491)	0.326225	0.945324	0	0	1.81575	2.03395	MGAT4B;MAN1B1
negative regulation of intracellular transport (GO:0032387)	0.326225	0.945324	0	0	1.81575	2.03395	PLN;TMEM14A
3'-UTR-mediated mRNA stabilization (GO:0070935)	0.326225	0.945324	0	0	1.81575	2.03395	DAZL;HNRNPC
long-term memory (GO:0007616)	0.326225	0.945324	0	0	1.81575	2.03395	KAT2A;RASGRF1
regulation of transcription from RNA polymerase I promoter (GO:0006356)	0.326225	0.945324	0	0	1.81575	2.03395	MBD4;HEATR1
virion assembly (GO:0019068)	0.326225	0.945324	0	0	1.81575	2.03395	LRSAM1;PPIA
heterocycle biosynthetic process (GO:0018130)	0.326225	0.945324	0	0	1.81575	2.03395	NR1I2;PYCR1
regulation of cardiac muscle contraction by regulation of the release of sequestered calcium ion (GO:0010881)	0.326225	0.945324	0	0	1.81575	2.03395	CAMK2D;DMD
nucleobase-containing compound biosynthetic process (GO:0034654)	0.326225	0.945324	0	0	1.81575	2.03395	ADAL;ADK
platelet-derived growth factor receptor signaling pathway (GO:0048008)	0.326225	0.945324	0	0	1.81575	2.03395	PTPN1;PDGFD
membrane depolarization during cardiac muscle cell action potential (GO:0086012)	0.326225	0.945324	0	0	1.81575	2.03395	CACNB2;CACNA1D
2-oxoglutarate metabolic process (GO:0006103)	0.326225	0.945324	0	0	1.81575	2.03395	GPT2;OGDH
cardiac muscle cell contraction (GO:0086003)	0.326225	0.945324	0	0	1.81575	2.03395	CAMK2D;CACNA1D
preassembly of GPI anchor in ER membrane (GO:0016254)	0.326225	0.945324	0	0	1.81575	2.03395	PIGC;PIGV
negative regulation of binding (GO:0051100)	0.329346	0.945324	0	0	1.27158	1.41228	SP100;PLN;BTAF1;CAV1;HMGA2;BAX;ZFPM1
positive regulation of ubiquitin protein ligase activity (GO:1904668)	0.329346	0.945324	0	0	1.27158	1.41228	PSMD10;PSMC5;CDC23;PSMD13;PSMD3;BUB1B;BUB3
tumor necrosis factor-mediated signaling pathway (GO:0033209)	0.333545	0.945324	0	0	1.20586	1.324	PSMD10;CD40;PSMC5;TNFRSF13B;PSMD13;PSMD3;CDIP1;TNFRSF17;CD27;LTB
regulation of osteoblast differentiation (GO:0045667)	0.333645	0.945324	0	0	1.29742	1.42415	MEF2C;BMPR2;WNT7B;TMEM64;MEN1;HDAC7
positive regulation of plasma membrane bounded cell projection assembly (GO:0120034)	0.333645	0.945324	0	0	1.29742	1.42415	CCDC88A;C15ORF62;RAC2;BRK1;EPS8L2;FAM98A
protein localization to nucleus (GO:0034504)	0.335158	0.945324	0	0	1.23859	1.35397	RPAIN;TOR1AIP2;NUP88;NXT2;RPF2;IPO7;KPNB1;RAN
phosphatidylinositol-mediated signaling (GO:0048015)	0.33729	0.945324	0	0	1.33546	1.4514	LTK;INPP5F;PITPNM2;OGT;FGFR1
activation of JUN kinase activity (GO:0007257)	0.338209	0.945324	0	0	1.51326	1.64051	MDFIC;MAP3K9;MAP3K5
fatty-acyl-CoA biosynthetic process (GO:0046949)	0.338209	0.945324	0	0	1.51326	1.64051	ELOVL5;ACSBG1;HSD17B8
positive regulation of phospholipase C activity (GO:0010863)	0.338209	0.945324	0	0	1.51326	1.64051	FLT1;SELE;FGFR1
regulation of blood coagulation (GO:0030193)	0.338209	0.945324	0	0	1.51326	1.64051	TEC;PROC;CAV1
CENP-A containing nucleosome assembly (GO:0034080)	0.338209	0.945324	0	0	1.51326	1.64051	RBBP4;RUVBL1;CENPL
CENP-A containing chromatin organization (GO:0061641)	0.338209	0.945324	0	0	1.51326	1.64051	RBBP4;RUVBL1;CENPL
ribosomal large subunit assembly (GO:0000027)	0.338209	0.945324	0	0	1.51326	1.64051	DDX28;RPF2;MRPL11
negative regulation of stress-activated MAPK cascade (GO:0032873)	0.338209	0.945324	0	0	1.51326	1.64051	HDAC3;PTPN22;MEN1
replication fork processing (GO:0031297)	0.338209	0.945324	0	0	1.51326	1.64051	ETAA1;RAD51;BOD1L1
eye development (GO:0001654)	0.339493	0.945324	0	0	1.39698	1.50916	BLOC1S3;POLR2D;SIPA1L3;RAB3GAP1
response to unfolded protein (GO:0006986)	0.339493	0.945324	0	0	1.39698	1.50916	HSPA8;HSP90AB1;RHBDD1;HSPB1
substantia nigra development (GO:0021762)	0.339493	0.945324	0	0	1.39698	1.50916	NDUFS3;SYNGR3;INA;YWHAH
nucleobase-containing compound catabolic process (GO:0034655)	0.339493	0.945324	0	0	1.39698	1.50916	TATDN3;SND1;SKIV2L2;SIDT2
positive regulation of interferon-gamma production (GO:0032729)	0.339493	0.945324	0	0	1.39698	1.50916	TLR9;PTPN22;ZFPM1;CD276
negative regulation of macromolecule metabolic process (GO:0010605)	0.342742	0.945324	0	0	1.19522	1.27981	KDM4A;MEF2C;NDFIP2;MYCN;CNOT7;SNX12;FLOT2;PTPN22;MIF;VHL
regulation of apoptotic process (GO:0042981)	0.344522	0.945324	0	0	1.06489	1.13475	AVEN;CD40;TNFAIP8;FLT1;ARL6IP1;HSPB1;UBE2Z;AIFM2;FAM162A;CHEK2;CTLA4;CTSH;CAPN3;TMEM14A;MAP3K5;MEF2C;ARHGEF12;MIF;FBXO10;NME1;BIN1;DDAH2;RASA1;IRF5;ATF5;GPLD1;PSMD10;LTK;HDAC3;EPHA10;MAGED1;GLO1;HTRA2;OMA1;VTCN1;STK4;MTDH;C3ORF38;PAK6;VHL;MBD4;RHBDD1;HMGA2;ASNS;PA2G4;MLLT11;SETX;GCLC;PROC;COPS5;TP53I3;IL7;APEX1;ANP32E;CD27;BAX;RNPS1;TP73;FGFR1
positive regulation of endothelial cell migration (GO:0010595)	0.346028	0.945324	0	0	1.27708	1.35528	CD40;BMPR2;ATP5A1;HSPB1;GPLD1;FGFR1
positive regulation of proteasomal ubiquitin-dependent protein catabolic process (GO:0032436)	0.346028	0.945324	0	0	1.27708	1.35528	PSMD10;ANKIB1;RNF14;CAV1;TRIB3;LONRF3
snRNA transcription (GO:0009301)	0.346028	0.945324	0	0	1.27708	1.35528	NCBP2;POLR2D;INTS5;POLR2G;INTS7;ELL3
snRNA transcription from RNA polymerase II promoter (GO:0042795)	0.346028	0.945324	0	0	1.27708	1.35528	NCBP2;POLR2D;INTS5;POLR2G;INTS7;ELL3
hindlimb morphogenesis (GO:0035137)	0.346548	0.945324	0	0	2.7231	2.88576	AFF3
regulation of oxidative stress-induced neuron intrinsic apoptotic signaling pathway (GO:1903376)	0.346548	0.945324	0	0	2.7231	2.88576	NONO
embryonic camera-type eye development (GO:0031076)	0.346548	0.945324	0	0	2.7231	2.88576	ALDH1A3
arginine biosynthetic process (GO:0006526)	0.346548	0.945324	0	0	2.7231	2.88576	ASL
histone-serine phosphorylation (GO:0035404)	0.346548	0.945324	0	0	2.7231	2.88576	HMGA2
nuclear polyadenylation-dependent ncRNA catabolic process (GO:0071046)	0.346548	0.945324	0	0	2.7231	2.88576	EXOSC8
negative regulation of transforming growth factor beta production (GO:0071635)	0.346548	0.945324	0	0	2.7231	2.88576	HSP90AB1
regulation of lymphocyte apoptotic process (GO:0070228)	0.346548	0.945324	0	0	2.7231	2.88576	BTK
vitamin K metabolic process (GO:0042373)	0.346548	0.945324	0	0	2.7231	2.88576	UBIAD1
intracellular pH elevation (GO:0051454)	0.346548	0.945324	0	0	2.7231	2.88576	NOX1
regulation of extent of cell growth (GO:0061387)	0.346548	0.945324	0	0	2.7231	2.88576	CTTN
SRP-dependent cotranslational protein targeting to membrane, translocation (GO:0006616)	0.346548	0.945324	0	0	2.7231	2.88576	SRP72
viral release from host cell (GO:0019076)	0.346548	0.945324	0	0	2.7231	2.88576	PPIA
positive regulation of myelination (GO:0031643)	0.346548	0.945324	0	0	2.7231	2.88576	NCMAP
regulation of phagocytosis, engulfment (GO:0060099)	0.346548	0.945324	0	0	2.7231	2.88576	STAP1
chromatin silencing at telomere (GO:0006348)	0.346548	0.945324	0	0	2.7231	2.88576	DPY30
negative regulation of type I interferon-mediated signaling pathway (GO:0060339)	0.346548	0.945324	0	0	2.7231	2.88576	CNOT7
astral microtubule organization (GO:0030953)	0.346548	0.945324	0	0	2.7231	2.88576	KPNB1
N-acetylneuraminate catabolic process (GO:0019262)	0.346548	0.945324	0	0	2.7231	2.88576	GNPDA2
nuclear polyadenylation-dependent rRNA catabolic process (GO:0071035)	0.346548	0.945324	0	0	2.7231	2.88576	EXOSC8
cardiac ventricle formation (GO:0003211)	0.346548	0.945324	0	0	2.7231	2.88576	MEF2C
negative regulation of endoplasmic reticulum calcium ion concentration (GO:0032471)	0.346548	0.945324	0	0	2.7231	2.88576	FIS1
renal system process involved in regulation of blood volume (GO:0001977)	0.346548	0.945324	0	0	2.7231	2.88576	PTPRO
positive regulation of cardiac muscle tissue development (GO:0055025)	0.346548	0.945324	0	0	2.7231	2.88576	MEF2C
amino sugar catabolic process (GO:0046348)	0.346548	0.945324	0	0	2.7231	2.88576	GNPDA2
choline catabolic process (GO:0042426)	0.346548	0.945324	0	0	2.7231	2.88576	CHDH
glomerular epithelial cell differentiation (GO:0072311)	0.346548	0.945324	0	0	2.7231	2.88576	PTPRO
renal filtration cell differentiation (GO:0061318)	0.346548	0.945324	0	0	2.7231	2.88576	PTPRO
exit from host cell (GO:0035891)	0.346548	0.945324	0	0	2.7231	2.88576	PPIA
azole transport (GO:0045117)	0.346548	0.945324	0	0	2.7231	2.88576	SLC25A19
queuosine metabolic process (GO:0046116)	0.346548	0.945324	0	0	2.7231	2.88576	TXNDC9
oxygen homeostasis (GO:0032364)	0.346548	0.945324	0	0	2.7231	2.88576	WNT7B
regulation of histone deacetylase activity (GO:1901725)	0.346548	0.945324	0	0	2.7231	2.88576	CAMK2D
membrane raft assembly (GO:0001765)	0.346548	0.945324	0	0	2.7231	2.88576	FLOT2
rescue of stalled ribosome (GO:0072344)	0.346548	0.945324	0	0	2.7231	2.88576	C12ORF65
centromeric sister chromatid cohesion (GO:0070601)	0.346548	0.945324	0	0	2.7231	2.88576	BUB1B
citrulline metabolic process (GO:0000052)	0.346548	0.945324	0	0	2.7231	2.88576	DDAH2
regulation of protein K63-linked ubiquitination (GO:1900044)	0.346548	0.945324	0	0	2.7231	2.88576	PTPN22
forebrain regionalization (GO:0021871)	0.346548	0.945324	0	0	2.7231	2.88576	WNT7B
regulation of blood vessel remodeling (GO:0060312)	0.346548	0.945324	0	0	2.7231	2.88576	CEACAM1
lens fiber cell development (GO:0070307)	0.346548	0.945324	0	0	2.7231	2.88576	WNT7B
negative regulation of leukocyte degranulation (GO:0043301)	0.346548	0.945324	0	0	2.7231	2.88576	CEACAM1
chemical homeostasis within a tissue (GO:0048875)	0.346548	0.945324	0	0	2.7231	2.88576	CTSH
positive regulation of blood pressure (GO:0045777)	0.346548	0.945324	0	0	2.7231	2.88576	TBXA2R
lymphoid progenitor cell differentiation (GO:0002320)	0.346548	0.945324	0	0	2.7231	2.88576	LIG4
carbohydrate transport (GO:0008643)	0.346548	0.945324	0	0	2.7231	2.88576	SLC50A1
positive regulation of myeloid leukocyte cytokine production involved in immune response (GO:0061081)	0.346548	0.945324	0	0	2.7231	2.88576	SEMA7A
regulation of interleukin-12 secretion (GO:2001182)	0.346548	0.945324	0	0	2.7231	2.88576	MAPK11
positive regulation of RNA export from nucleus (GO:0046833)	0.346548	0.945324	0	0	2.7231	2.88576	NCBP2
mRNA 5'-splice site recognition (GO:0000395)	0.346548	0.945324	0	0	2.7231	2.88576	SNRPC
corticosteroid receptor signaling pathway (GO:0031958)	0.346548	0.945324	0	0	2.7231	2.88576	YWHAH
protein insertion into mitochondrial membrane involved in apoptotic signaling pathway (GO:0001844)	0.346548	0.945324	0	0	2.7231	2.88576	BAX
ribonucleoside biosynthetic process (GO:0042455)	0.346548	0.945324	0	0	2.7231	2.88576	TXNDC9
positive regulation of T cell differentiation in thymus (GO:0033089)	0.346548	0.945324	0	0	2.7231	2.88576	TESPA1
dosage compensation by inactivation of X chromosome (GO:0009048)	0.346548	0.945324	0	0	2.7231	2.88576	PCGF5
folic acid-containing compound biosynthetic process (GO:0009396)	0.346548	0.945324	0	0	2.7231	2.88576	ATPIF1
NADH metabolic process (GO:0006734)	0.346548	0.945324	0	0	2.7231	2.88576	MDH1
positive regulation of microglial cell activation (GO:1903980)	0.346548	0.945324	0	0	2.7231	2.88576	STAP1
negative regulation of systemic arterial blood pressure (GO:0003085)	0.346548	0.945324	0	0	2.7231	2.88576	BMPR2
aggrephagy (GO:0035973)	0.346548	0.945324	0	0	2.7231	2.88576	MAP1LC3C
positive regulation of sodium ion transmembrane transport (GO:1902307)	0.346548	0.945324	0	0	2.7231	2.88576	DMD
heart trabecula formation (GO:0060347)	0.346548	0.945324	0	0	2.7231	2.88576	POLR2D
queuosine biosynthetic process (GO:0008616)	0.346548	0.945324	0	0	2.7231	2.88576	TXNDC9
regulation of natural killer cell proliferation (GO:0032817)	0.346548	0.945324	0	0	2.7231	2.88576	PTPN22
response to catecholamine (GO:0071869)	0.346548	0.945324	0	0	2.7231	2.88576	GNG2
endosome to lysosome transport via multivesicular body sorting pathway (GO:0032510)	0.346548	0.945324	0	0	2.7231	2.88576	UBXN6
mitochondrial RNA processing (GO:0000963)	0.346548	0.945324	0	0	2.7231	2.88576	KIAA0391
surfactant homeostasis (GO:0043129)	0.346548	0.945324	0	0	2.7231	2.88576	CTSH
regulation of extracellular exosome assembly (GO:1903551)	0.346548	0.945324	0	0	2.7231	2.88576	STAM
collecting duct development (GO:0072044)	0.346548	0.945324	0	0	2.7231	2.88576	WNT7B
negative regulation of cell cycle phase transition (GO:1901988)	0.346548	0.945324	0	0	2.7231	2.88576	ATF5
tRNA catabolic process (GO:0016078)	0.346548	0.945324	0	0	2.7231	2.88576	EXOSC8
regulation of cytokine production involved in immune response (GO:0002718)	0.346548	0.945324	0	0	2.7231	2.88576	BTK
chondrocyte development (GO:0002063)	0.346548	0.945324	0	0	2.7231	2.88576	BMPR2
negative regulation of interleukin-6 secretion (GO:1900165)	0.346548	0.945324	0	0	2.7231	2.88576	PTPN22
glutamate catabolic process (GO:0006538)	0.346548	0.945324	0	0	2.7231	2.88576	ALDH5A1
single strand break repair (GO:0000012)	0.346548	0.945324	0	0	2.7231	2.88576	LIG4
amine metabolic process (GO:0009308)	0.346548	0.945324	0	0	2.7231	2.88576	AOC3
glucocorticoid receptor signaling pathway (GO:0042921)	0.346548	0.945324	0	0	2.7231	2.88576	YWHAH
endoplasmic reticulum membrane organization (GO:0090158)	0.346548	0.945324	0	0	2.7231	2.88576	ARL6IP1
negative regulation of glycogen biosynthetic process (GO:0045719)	0.346548	0.945324	0	0	2.7231	2.88576	PASK
regulation of microtubule nucleation (GO:0010968)	0.346548	0.945324	0	0	2.7231	2.88576	RANGRF
positive regulation of nucleobase-containing compound transport (GO:0032241)	0.346548	0.945324	0	0	2.7231	2.88576	NCBP2
pyrimidine-containing compound biosynthetic process (GO:0072528)	0.346548	0.945324	0	0	2.7231	2.88576	TPK1
regulation of glomerular filtration (GO:0003093)	0.346548	0.945324	0	0	2.7231	2.88576	PTPRO
positive regulation of interferon-gamma secretion (GO:1902715)	0.346548	0.945324	0	0	2.7231	2.88576	PTPN22
regulation of fat cell proliferation (GO:0070344)	0.346548	0.945324	0	0	2.7231	2.88576	TFDP1
regulation of macrophage apoptotic process (GO:2000109)	0.346548	0.945324	0	0	2.7231	2.88576	MEF2C
protein localization to nuclear envelope (GO:0090435)	0.346548	0.945324	0	0	2.7231	2.88576	TOR1AIP2
positive regulation of RNA binding (GO:1905216)	0.346548	0.945324	0	0	2.7231	2.88576	EIF3D
regulation of protein depolymerization (GO:1901879)	0.346548	0.945324	0	0	2.7231	2.88576	MAP1S
regulation of non-motile cilium assembly (GO:1902855)	0.346548	0.945324	0	0	2.7231	2.88576	MAP4
regulation of hydrogen peroxide metabolic process (GO:0010310)	0.346548	0.945324	0	0	2.7231	2.88576	RAC2
positive regulation of hormone metabolic process (GO:0032352)	0.346548	0.945324	0	0	2.7231	2.88576	ARNT
negative regulation of translation in response to stress (GO:0032055)	0.346548	0.945324	0	0	2.7231	2.88576	EIF2S1
regulation of translational initiation in response to stress (GO:0043558)	0.346548	0.945324	0	0	2.7231	2.88576	EIF2S1
mitochondrial ribosome assembly (GO:0061668)	0.346548	0.945324	0	0	2.7231	2.88576	DDX28
striated muscle hypertrophy (GO:0014897)	0.346548	0.945324	0	0	2.7231	2.88576	TTN
establishment of mitochondrion localization, microtubule-mediated (GO:0034643)	0.346548	0.945324	0	0	2.7231	2.88576	MAP1S
aldehyde catabolic process (GO:0046185)	0.346548	0.945324	0	0	2.7231	2.88576	AKR1A1
response to gonadotropin (GO:0034698)	0.346548	0.945324	0	0	2.7231	2.88576	SLC5A5
cellular response to monoamine stimulus (GO:0071868)	0.346548	0.945324	0	0	2.7231	2.88576	GNG2
negative regulation of lymphocyte migration (GO:2000402)	0.346548	0.945324	0	0	2.7231	2.88576	APOD
collagen biosynthetic process (GO:0032964)	0.346548	0.945324	0	0	2.7231	2.88576	TRAM2
regulation of protein targeting (GO:1903533)	0.346548	0.945324	0	0	2.7231	2.88576	ATPIF1
regulation of skeletal muscle contraction (GO:0014819)	0.346548	0.945324	0	0	2.7231	2.88576	DMD
positive regulation of intracellular protein transport (GO:0090316)	0.347138	0.945324	0	0	1.16798	1.23576	UGCG;FIS1;KAT2A;STARD7;RUVBL1;HPS4;RAC2;HTRA2;DPH6;KIF20B;GPHA2;IL9R
cellular respiration (GO:0045333)	0.351131	0.945324	0	0	1.30971	1.37074	ALDH5A1;NDUFS3;ETFB;NDUFV2;SIRT3
protein homotetramerization (GO:0051289)	0.351131	0.945324	0	0	1.30971	1.37074	ALDH1A3;CD79A;ALDH5A1;ATPIF1;CRYZ
regulation of glycolytic process (GO:0006110)	0.351131	0.945324	0	0	1.30971	1.37074	EIF6;ARNT;NUP88;OGT;NUP37
chloride transmembrane transport (GO:1902476)	0.351131	0.945324	0	0	1.30971	1.37074	CLIC4;CLCN4;GABRA6;CLCNKA;SLC26A7
epidermal growth factor receptor signaling pathway (GO:0007173)	0.351131	0.945324	0	0	1.30971	1.37074	PIGR;EPGN;PLCE1;CSK;GRB2
long-chain fatty-acyl-CoA biosynthetic process (GO:0035338)	0.351852	0.945324	0	0	1.70218	1.778	ELOVL5;ACSBG1
regulation of viral process (GO:0050792)	0.351852	0.945324	0	0	1.70218	1.778	APOBEC3G;APOBEC3H
posttranscriptional gene silencing by RNA (GO:0035194)	0.351852	0.945324	0	0	1.70218	1.778	CNOT7;EIF6
regulation of keratinocyte proliferation (GO:0010837)	0.351852	0.945324	0	0	1.70218	1.778	MBD4;STXBP4
positive regulation of cyclic nucleotide biosynthetic process (GO:0030804)	0.351852	0.945324	0	0	1.70218	1.778	GPR161;GPHA2
regulation of chemokine production (GO:0032642)	0.351852	0.945324	0	0	1.70218	1.778	IL7;TLR9
regulation of oxidative stress-induced intrinsic apoptotic signaling pathway (GO:1902175)	0.351852	0.945324	0	0	1.70218	1.778	HTRA2;HSPB1
prostaglandin biosynthetic process (GO:0001516)	0.351852	0.945324	0	0	1.70218	1.778	PTGES2;MIF
retrograde protein transport, ER to cytosol (GO:0030970)	0.351852	0.945324	0	0	1.70218	1.778	NPLOC4;RHBDD1
tRNA metabolic process (GO:0006399)	0.351852	0.945324	0	0	1.70218	1.778	ADAT1;DTD2
negative regulation of peptidyl-serine phosphorylation (GO:0033137)	0.351852	0.945324	0	0	1.70218	1.778	CAV1;DMD
dolichol-linked oligosaccharide biosynthetic process (GO:0006488)	0.351852	0.945324	0	0	1.70218	1.778	DPAGT1;DOLK
regulation of epithelial cell differentiation (GO:0030856)	0.351852	0.945324	0	0	1.70218	1.778	CEACAM1;CAV1
DNA methylation (GO:0006306)	0.351852	0.945324	0	0	1.70218	1.778	BEND3;EHMT1
regulation of dendrite extension (GO:1903859)	0.351852	0.945324	0	0	1.70218	1.778	CPNE5;SYT17
porphyrin-containing compound biosynthetic process (GO:0006779)	0.351852	0.945324	0	0	1.70218	1.778	ATPIF1;HMBS
release of cytochrome c from mitochondria (GO:0001836)	0.351852	0.945324	0	0	1.70218	1.778	FIS1;BAX
calcium-mediated signaling using intracellular calcium source (GO:0035584)	0.351852	0.945324	0	0	1.70218	1.778	SELP;FIS1
regulation of mitotic nuclear division (GO:0007088)	0.351956	0.945324	0	0	1.23842	1.29322	CUL7;EPGN;CDC23;NME6;KNTC1;KIF11;KIF20B
regulation of neuron differentiation (GO:0045664)	0.351956	0.945324	0	0	1.23842	1.29322	MBD4;CCDC88A;MEF2C;BIN1;TCF4;YWHAH;FGFR1
positive regulation of macroautophagy (GO:0016239)	0.355398	0.945324	0	0	1.36198	1.40899	EPM2A;LRSAM1;RAB3GAP2;RAB3GAP1
heart contraction (GO:0060047)	0.355398	0.945324	0	0	1.36198	1.40899	MYL2;TNNI2;DMD;TTN
positive regulation of viral life cycle (GO:1903902)	0.355398	0.945324	0	0	1.36198	1.40899	CNOT7;PPIE;ADARB1;PPIA
positive regulation of cell growth (GO:0030307)	0.35612	0.945324	0	0	1.21094	1.25028	PSMD10;MTPN;SEMA7A;CPNE5;CSNK2A1;AKAP6;DNPH1;SYT17
response to molecule of bacterial origin (GO:0002237)	0.35612	0.945324	0	0	1.21094	1.25028	SELP;CD40;TLR9;CD27;PTPN22;IRF5;SELE;IFNAR1
regulation of dendritic spine development (GO:0060998)	0.357383	0.945324	0	0	1.45914	1.50137	ARHGAP44;MEF2C;SIPA1L1
organelle transport along microtubule (GO:0072384)	0.357383	0.945324	0	0	1.45914	1.50137	ARHGAP21;MAP1S;BICD2
renal water homeostasis (GO:0003091)	0.357383	0.945324	0	0	1.45914	1.50137	PRKAR1B;ADCY4;ADCY3
positive regulation of insulin secretion (GO:0032024)	0.357383	0.945324	0	0	1.45914	1.50137	BLK;POLR2D;GPLD1
liver development (GO:0001889)	0.357383	0.945324	0	0	1.45914	1.50137	E2F7;PCK2;E2F8
protein destabilization (GO:0031648)	0.357383	0.945324	0	0	1.45914	1.50137	FBXW11;CTSH;ISOC2
proton transport (GO:0015992)	0.357383	0.945324	0	0	1.45914	1.50137	ATP6V0E1;HVCN1;SLC4A11
vesicle-mediated transport to the plasma membrane (GO:0098876)	0.357383	0.945324	0	0	1.45914	1.50137	ARFGEF2;SDCCAG3;VPS39
positive regulation of protein dephosphorylation (GO:0035307)	0.357383	0.945324	0	0	1.45914	1.50137	CDCA2;HSP90AB1;AKAP6
phosphatidylcholine metabolic process (GO:0046470)	0.358452	0.945324	0	0	1.25736	1.29	CSNK2A1;CHKA;SLC44A2;STARD7;DBI;GPLD1
negative regulation of cellular process (GO:0048523)	0.359735	0.945324	0	0	1.07436	1.09841	ADAMDEC1;SP100;TP53I13;BMPR2;NAIF1;SNX12;HTRA2;ADARB1;GJA1;RBBP4;WDR6;LPXN;CSK;VHL;TP53I11;E2F7;MEN1;APOBEC3C;APOBEC3D;APOBEC3G;APOBEC3H;CAV1;IFNLR1;MIF;SSTR3;AICDA;NME1;VAMP8;DUS2;CNOT7;NME6;TMEM115;PRKRA;MYL2;RASA1;NDUFS3;PTPN6;ATF5;GPLD1
response to lipid (GO:0033993)	0.362802	0.945324	0	0	1.16177	1.17792	SELP;CD40;PAQR7;NR1I2;POLR2D;CD27;CTSH;PTPN22;SELE;IFNAR1;PCK2
positive regulation of Wnt signaling pathway (GO:0030177)	0.362802	0.945324	0	0	1.16177	1.17792	PSMD10;PSMC5;CSNK2A1;TBL1XR1;PSMD13;CAV1;RUVBL1;PSMD3;LRRK1;ATP6V1C2;TMEM198
regulation of cellular component organization (GO:0051128)	0.362802	0.945324	0	0	1.16177	1.17792	HSPA8;PTPN1;CEACAM1;CAMK2D;ZMYM6;SNX12;BMP2K;PLCE1;LAMTOR2;EBAG9;IL17RB
mitochondrial ATP synthesis coupled electron transport (GO:0042775)	0.363321	0.945324	0	0	1.22248	1.23772	NDUFA9;NDUFA6;NDUFA2;NDUFS3;NDUFV2;COX5A;NDUFV1
receptor metabolic process (GO:0043112)	0.364998	0.945324	0	0	1.28493	1.29503	ARFGEF2;EHD3;CAV1;FAM109B;GRB2
ubiquitin-dependent ERAD pathway (GO:0030433)	0.364998	0.945324	0	0	1.28493	1.29503	PSMC5;NPLOC4;DNAJC10;MAN1B1;DZIP3
regulation of intracellular signal transduction (GO:1902531)	0.367467	0.945324	0	0	1.08082	1.08203	EHMT1;HSPB1;PTPN22;AKAP6;ARHGAP17;AKAP5;RPF2;AKAP3;RHOBTB2;ARHGAP44;ARHGAP21;AKAP11;RBBP4;CHEK2;NLRP4;RAC2;PAK6;CAPN3;NEK8;SUPT16H;ARHGEF12;CSNK2A1;NCOA3;RPA1;RPA2;RHOC;MAPK11;CEACAM1;RRAGC;RHNO1;TP73
positive regulation of canonical Wnt signaling pathway (GO:0090263)	0.368969	0.945324	0	0	1.1789	1.17541	PSMD10;PSMC5;TBL1XR1;PSMD13;CAV1;RUVBL1;PSMD3;LRRK1;TMEM198
Fc receptor signaling pathway (GO:0038093)	0.372841	0.945324	0	0	1.12871	1.11358	PSMD10;PIGR;FBXW11;PSMD13;NFATC1;LILRA4;PSMC5;TEC;PSMD3;BTK;PLCG2;GRB2;IGLC1;CARD11
negative regulation of calcium ion transmembrane transporter activity (GO:1901020)	0.376477	0.945324	0	0	1.40874	1.3762	PLN;TLR9;SRI
dendrite morphogenesis (GO:0048813)	0.376477	0.945324	0	0	1.40874	1.3762	MAP2;MAP6;TMEM106B
regulation of potassium ion transmembrane transport (GO:1901379)	0.376477	0.945324	0	0	1.40874	1.3762	CAV1;AKAP6;CACNA1D
phagosome maturation (GO:0090382)	0.376477	0.945324	0	0	1.40874	1.3762	ATP6V0E1;ATP6V0A1;ATP6V1C2
positive regulation of TOR signaling (GO:0032008)	0.376477	0.945324	0	0	1.40874	1.3762	HDAC3;RRAGC;LAMTOR2
endodermal cell differentiation (GO:0035987)	0.376477	0.945324	0	0	1.40874	1.3762	CTR9;HMGA2;MIXL1
purine ribonucleoside triphosphate metabolic process (GO:0009205)	0.376477	0.945324	0	0	1.40874	1.3762	HSPA8;CLPX;RAN
regulation of erythrocyte differentiation (GO:0045646)	0.376477	0.945324	0	0	1.40874	1.3762	MBD4;ARNT;ZFPM1
regulation of nitric oxide biosynthetic process (GO:0045428)	0.376477	0.945324	0	0	1.40874	1.3762	HSP90AB1;DDAH2;CAV1
protein deacetylation (GO:0006476)	0.376477	0.945324	0	0	1.40874	1.3762	HDAC3;TBL1XR1;SIRT3
chromatin remodeling at centromere (GO:0031055)	0.376477	0.945324	0	0	1.40874	1.3762	RBBP4;RUVBL1;CENPL
positive regulation of transforming growth factor beta receptor signaling pathway (GO:0030511)	0.377131	0.945324	0	0	1.60196	1.56217	HSP90AB1;MEN1
protein targeting to lysosome (GO:0006622)	0.377131	0.945324	0	0	1.60196	1.56217	HSPA8;AP3M1
maturation of 5.8S rRNA from tricistronic rRNA transcript (SSU-rRNA, 5.8S rRNA, LSU-rRNA) (GO:0000466)	0.377131	0.945324	0	0	1.60196	1.56217	EXOSC8;WDR12
muscle tissue morphogenesis (GO:0060415)	0.377131	0.945324	0	0	1.60196	1.56217	ZFPM1;TTN
cyclic nucleotide biosynthetic process (GO:0009190)	0.377131	0.945324	0	0	1.60196	1.56217	ADCY4;ADCY3
excitatory postsynaptic potential (GO:0060079)	0.377131	0.945324	0	0	1.60196	1.56217	MEF2C;RAB3GAP1
negative regulation of lipid metabolic process (GO:0045833)	0.377131	0.945324	0	0	1.60196	1.56217	CEACAM1;APOD
extrinsic apoptotic signaling pathway in absence of ligand (GO:0097192)	0.377131	0.945324	0	0	1.60196	1.56217	BAX;APPL1
gamma-aminobutyric acid signaling pathway (GO:0007214)	0.377131	0.945324	0	0	1.60196	1.56217	GABRR3;GABRA6
positive regulation of interferon-alpha production (GO:0032727)	0.377131	0.945324	0	0	1.60196	1.56217	TLR9;IRF5
folic acid metabolic process (GO:0046655)	0.377131	0.945324	0	0	1.60196	1.56217	MTHFD1L;SHMT2
cellular response to interleukin-7 (GO:0098761)	0.377131	0.945324	0	0	1.60196	1.56217	IL7;IL2RG
histone deubiquitination (GO:0016578)	0.377131	0.945324	0	0	1.60196	1.56217	KAT2A;SUPT3H
fatty-acyl-CoA metabolic process (GO:0035337)	0.377131	0.945324	0	0	1.60196	1.56217	HSD17B4;HSD17B8
regulation of platelet activation (GO:0010543)	0.377131	0.945324	0	0	1.60196	1.56217	SELP;TEC
positive regulation of phospholipase activity (GO:0010518)	0.377131	0.945324	0	0	1.60196	1.56217	FLT1;FGFR1
interleukin-7-mediated signaling pathway (GO:0038111)	0.377131	0.945324	0	0	1.60196	1.56217	IL7;IL2RG
protein heterotetramerization (GO:0051290)	0.377131	0.945324	0	0	1.60196	1.56217	NUDT21;HSD17B8
regulation of cAMP biosynthetic process (GO:0030817)	0.377131	0.945324	0	0	1.60196	1.56217	GPR161;GPHA2
positive regulation of cellular response to transforming growth factor beta stimulus (GO:1903846)	0.377131	0.945324	0	0	1.60196	1.56217	HSP90AB1;MEN1
regulation of gluconeogenesis (GO:0006111)	0.377131	0.945324	0	0	1.60196	1.56217	SOGA1;OGT
NADP metabolic process (GO:0006739)	0.377131	0.945324	0	0	1.60196	1.56217	TP53I3;NOX1
negative regulation of double-strand break repair (GO:2000780)	0.377131	0.945324	0	0	1.60196	1.56217	HMGA2;POLK
protein exit from endoplasmic reticulum (GO:0032527)	0.377131	0.945324	0	0	1.60196	1.56217	NPLOC4;RANGRF
mitotic cytokinesis (GO:0000281)	0.378874	0.945324	0	0	1.26106	1.22393	CUL7;RASA1;STMN1;CKAP2;RHOC
chloride transport (GO:0006821)	0.383368	0.945324	0	0	1.2197	1.1694	CLIC4;CLCN4;GABRA6;FXYD1;CLCNKA;SLC26A7
positive regulation of proteasomal protein catabolic process (GO:1901800)	0.383368	0.945324	0	0	1.2197	1.1694	PSMD10;USP13;ANKIB1;RNF14;TRIB3;LONRF3
regulation of MAP kinase activity (GO:0043405)	0.386123	0.945324	0	0	1.19179	1.1341	PTPN1;CD40;EPGN;FLT1;PDGFD;TRIB3;FGFR1
positive regulation of protein ubiquitination involved in ubiquitin-dependent protein catabolic process (GO:2000060)	0.386123	0.945324	0	0	1.19179	1.1341	PSMD10;PSMC5;CDC23;PSMD13;PSMD3;BUB1B;BUB3
cartilage development (GO:0051216)	0.387172	0.945324	0	0	1.29698	1.23069	MEF2C;HYAL3;HMGA2;GPLD1
regulation of generation of precursor metabolites and energy (GO:0043467)	0.387172	0.945324	0	0	1.29698	1.23069	EIF6;NUP88;OGT;NUP37
positive regulation of ion transport (GO:0043270)	0.387172	0.945324	0	0	1.29698	1.23069	VAMP8;CACNB2;STIM2;CACNA1D
cellular response to ionizing radiation (GO:0071479)	0.387172	0.945324	0	0	1.29698	1.23069	RAD51;INTS7;GRB2;RHNO1
cellular response to oxidative stress (GO:0034599)	0.388768	0.945324	0	0	1.15653	1.09265	SETX;PARP1;PRDX1;HTRA2;PYCR1;GPX7;ARNT;ROMO1;TXN2
angiotensin-activated signaling pathway (GO:0038166)	0.391291	0.945324	0	0	2.26913	2.12913	CAV1
modulation by symbiont of host cellular process (GO:0044068)	0.391291	0.945324	0	0	2.26913	2.12913	KPNB1
negative regulation of keratinocyte proliferation (GO:0010839)	0.391291	0.945324	0	0	2.26913	2.12913	MBD4
AV node cell action potential (GO:0086016)	0.391291	0.945324	0	0	2.26913	2.12913	CACNB2
cellular response to interferon-alpha (GO:0035457)	0.391291	0.945324	0	0	2.26913	2.12913	IFNAR1
protein C-linked glycosylation via tryptophan (GO:0018317)	0.391291	0.945324	0	0	2.26913	2.12913	DPM3
flavin-containing compound metabolic process (GO:0042726)	0.391291	0.945324	0	0	2.26913	2.12913	ACP5
positive regulation of calcineurin-NFAT signaling cascade (GO:0070886)	0.391291	0.945324	0	0	2.26913	2.12913	AKAP6
negative regulation of interleukin-8 secretion (GO:2000483)	0.391291	0.945324	0	0	2.26913	2.12913	PTPN22
negative regulation of transcription elongation from RNA polymerase II promoter (GO:0034244)	0.391291	0.945324	0	0	2.26913	2.12913	RECQL5
ornithine transport (GO:0015822)	0.391291	0.945324	0	0	2.26913	2.12913	SLC7A1
cellular ion homeostasis (GO:0006873)	0.391291	0.945324	0	0	2.26913	2.12913	SLC4A11
regulation of mitochondrial membrane permeability involved in apoptotic process (GO:1902108)	0.391291	0.945324	0	0	2.26913	2.12913	NAIF1
mitral valve development (GO:0003174)	0.391291	0.945324	0	0	2.26913	2.12913	BMPR2
positive regulation of protein kinase C signaling (GO:0090037)	0.391291	0.945324	0	0	2.26913	2.12913	CD40
cytoplasmic sequestering of NF-kappaB (GO:0007253)	0.391291	0.945324	0	0	2.26913	2.12913	PSMD10
protein import into mitochondrial inner membrane (GO:0045039)	0.391291	0.945324	0	0	2.26913	2.12913	TIMM10
regulation of transcription from RNA polymerase II promoter involved in myocardial precursor cell differentiation (GO:0003256)	0.391291	0.945324	0	0	2.26913	2.12913	T
negative regulation of synapse organization (GO:1905809)	0.391291	0.945324	0	0	2.26913	2.12913	SLIT1
L-alanine transport (GO:0015808)	0.391291	0.945324	0	0	2.26913	2.12913	SLC1A4
lymphatic endothelial cell differentiation (GO:0060836)	0.391291	0.945324	0	0	2.26913	2.12913	BMPR2
negative regulation of dendrite morphogenesis (GO:0050774)	0.391291	0.945324	0	0	2.26913	2.12913	YWHAH
chitin metabolic process (GO:0006030)	0.391291	0.945324	0	0	2.26913	2.12913	CHIT1
formation of translation preinitiation complex (GO:0001731)	0.391291	0.945324	0	0	2.26913	2.12913	DENR
box C/D snoRNP assembly (GO:0000492)	0.391291	0.945324	0	0	2.26913	2.12913	RUVBL1
negative regulation of calcium ion import (GO:0090281)	0.391291	0.945324	0	0	2.26913	2.12913	PLN
fatty acid elongation, saturated fatty acid (GO:0019367)	0.391291	0.945324	0	0	2.26913	2.12913	ELOVL5
regulation of interleukin-18 production (GO:0032661)	0.391291	0.945324	0	0	2.26913	2.12913	TLR9
fatty acid elongation, polyunsaturated fatty acid (GO:0034626)	0.391291	0.945324	0	0	2.26913	2.12913	ELOVL5
phosphorylated carbohydrate dephosphorylation (GO:0046838)	0.391291	0.945324	0	0	2.26913	2.12913	INPP1
positive regulation of ER-associated ubiquitin-dependent protein catabolic process (GO:1903071)	0.391291	0.945324	0	0	2.26913	2.12913	CAV1
fructose metabolic process (GO:0006000)	0.391291	0.945324	0	0	2.26913	2.12913	SORD
negative regulation of protein kinase activity by regulation of protein phosphorylation (GO:0044387)	0.391291	0.945324	0	0	2.26913	2.12913	ADARB1
positive regulation of killing of cells of other organism (GO:0051712)	0.391291	0.945324	0	0	2.26913	2.12913	FCER2
adenine nucleotide transport (GO:0051503)	0.391291	0.945324	0	0	2.26913	2.12913	SLC35B2
protein C-linked glycosylation via 2'-alpha-mannosyl-L-tryptophan (GO:0018406)	0.391291	0.945324	0	0	2.26913	2.12913	DPM3
glycosylceramide metabolic process (GO:0006677)	0.391291	0.945324	0	0	2.26913	2.12913	ALDH5A1
regulation of atrial cardiac muscle cell membrane repolarization (GO:0060372)	0.391291	0.945324	0	0	2.26913	2.12913	CACNA1D
lysosomal lumen acidification (GO:0007042)	0.391291	0.945324	0	0	2.26913	2.12913	CLN5
membrane fusion involved in viral entry into host cell (GO:0039663)	0.391291	0.945324	0	0	2.26913	2.12913	PPIA
inositol phosphate dephosphorylation (GO:0046855)	0.391291	0.945324	0	0	2.26913	2.12913	INPP1
positive regulation of protein kinase A signaling (GO:0010739)	0.391291	0.945324	0	0	2.26913	2.12913	MIF
negative regulation of nitric oxide metabolic process (GO:1904406)	0.391291	0.945324	0	0	2.26913	2.12913	CAV1
peptidyl-lysine deacetylation (GO:0034983)	0.391291	0.945324	0	0	2.26913	2.12913	SIRT3
negative regulation of T cell mediated immunity (GO:0002710)	0.391291	0.945324	0	0	2.26913	2.12913	CEACAM1
regulation of pinocytosis (GO:0048548)	0.391291	0.945324	0	0	2.26913	2.12913	CAV1
protection from non-homologous end joining at telomere (GO:0031848)	0.391291	0.945324	0	0	2.26913	2.12913	DCLRE1A
purine ribonucleotide transport (GO:0015868)	0.391291	0.945324	0	0	2.26913	2.12913	SLC35B2
female genitalia development (GO:0030540)	0.391291	0.945324	0	0	2.26913	2.12913	POLR2D
positive regulation of mRNA binding (GO:1902416)	0.391291	0.945324	0	0	2.26913	2.12913	EIF3D
negative regulation of axon regeneration (GO:0048681)	0.391291	0.945324	0	0	2.26913	2.12913	INPP5F
V(D)J recombination (GO:0033151)	0.391291	0.945324	0	0	2.26913	2.12913	LIG4
positive regulation of cell migration by vascular endothelial growth factor signaling pathway (GO:0038089)	0.391291	0.945324	0	0	2.26913	2.12913	HSPB1
negative regulation of transporter activity (GO:0032410)	0.391291	0.945324	0	0	2.26913	2.12913	NDFIP2
pharyngeal arch artery morphogenesis (GO:0061626)	0.391291	0.945324	0	0	2.26913	2.12913	BMPR2
fusion of virus membrane with host plasma membrane (GO:0019064)	0.391291	0.945324	0	0	2.26913	2.12913	PPIA
negative regulation of glycogen metabolic process (GO:0070874)	0.391291	0.945324	0	0	2.26913	2.12913	PASK
activation of cysteine-type endopeptidase activity involved in apoptotic process by cytochrome c (GO:0008635)	0.391291	0.945324	0	0	2.26913	2.12913	BAX
epithelial cell differentiation involved in kidney development (GO:0035850)	0.391291	0.945324	0	0	2.26913	2.12913	MEF2C
positive regulation of mitotic cell cycle spindle assembly checkpoint (GO:0090267)	0.391291	0.945324	0	0	2.26913	2.12913	GEN1
adenylate cyclase-activating dopamine receptor signaling pathway (GO:0007191)	0.391291	0.945324	0	0	2.26913	2.12913	GNG2
tetrahydrofolate interconversion (GO:0035999)	0.391291	0.945324	0	0	2.26913	2.12913	ATPIF1
G-quadruplex DNA unwinding (GO:0044806)	0.391291	0.945324	0	0	2.26913	2.12913	PIF1
fatty acid elongation, monounsaturated fatty acid (GO:0034625)	0.391291	0.945324	0	0	2.26913	2.12913	ELOVL5
proline metabolic process (GO:0006560)	0.391291	0.945324	0	0	2.26913	2.12913	PYCR1
negative regulation of nitric oxide biosynthetic process (GO:0045019)	0.391291	0.945324	0	0	2.26913	2.12913	CAV1
xenobiotic catabolic process (GO:0042178)	0.391291	0.945324	0	0	2.26913	2.12913	CRYZ
SA node cell action potential (GO:0086015)	0.391291	0.945324	0	0	2.26913	2.12913	CACNA1D
positive regulation of membrane depolarization (GO:1904181)	0.391291	0.945324	0	0	2.26913	2.12913	MLLT11
lens fiber cell differentiation (GO:0070306)	0.391291	0.945324	0	0	2.26913	2.12913	WNT7B
cellular response to platelet-derived growth factor stimulus (GO:0036120)	0.391291	0.945324	0	0	2.26913	2.12913	MARS
regulation of microglial cell activation (GO:1903978)	0.391291	0.945324	0	0	2.26913	2.12913	STAP1
positive regulation of myeloid cell apoptotic process (GO:0033034)	0.391291	0.945324	0	0	2.26913	2.12913	MEF2C
outer mitochondrial membrane organization (GO:0007008)	0.391291	0.945324	0	0	2.26913	2.12913	SAMM50
negative regulation of RIG-I signaling pathway (GO:0039536)	0.391291	0.945324	0	0	2.26913	2.12913	NPLOC4
kidney epithelium development (GO:0072073)	0.391291	0.945324	0	0	2.26913	2.12913	WNT7B
amino acid import across plasma membrane (GO:0089718)	0.391291	0.945324	0	0	2.26913	2.12913	SLC7A1
chitin catabolic process (GO:0006032)	0.391291	0.945324	0	0	2.26913	2.12913	CHIT1
glyoxylate metabolic process (GO:0046487)	0.391291	0.945324	0	0	2.26913	2.12913	GRHPR
regulation of protein heterodimerization activity (GO:0043497)	0.391291	0.945324	0	0	2.26913	2.12913	BAX
negative regulation of dendrite development (GO:2000171)	0.391291	0.945324	0	0	2.26913	2.12913	YWHAH
metanephric nephron tubule development (GO:0072234)	0.391291	0.945324	0	0	2.26913	2.12913	WNT7B
cellular response to cholesterol (GO:0071397)	0.391291	0.945324	0	0	2.26913	2.12913	GPLD1
malate metabolic process (GO:0006108)	0.391291	0.945324	0	0	2.26913	2.12913	MDH1
long-chain fatty acid catabolic process (GO:0042758)	0.391291	0.945324	0	0	2.26913	2.12913	GLYATL2
L-methionine salvage (GO:0071267)	0.391291	0.945324	0	0	2.26913	2.12913	ADI1
positive regulation of neurological system process (GO:0031646)	0.391291	0.945324	0	0	2.26913	2.12913	NCMAP
cellular response to gonadotropin stimulus (GO:0071371)	0.391291	0.945324	0	0	2.26913	2.12913	SLC5A5
skeletal muscle myosin thick filament assembly (GO:0030241)	0.391291	0.945324	0	0	2.26913	2.12913	TTN
histone H3-K4 demethylation (GO:0034720)	0.391291	0.945324	0	0	2.26913	2.12913	KDM5B
positive regulation of keratinocyte proliferation (GO:0010838)	0.391291	0.945324	0	0	2.26913	2.12913	STXBP4
axon regeneration (GO:0031103)	0.391291	0.945324	0	0	2.26913	2.12913	APOD
regulation of entry of bacterium into host cell (GO:2000535)	0.391291	0.945324	0	0	2.26913	2.12913	CAV1
negative regulation of mitochondrial outer membrane permeabilization involved in apoptotic signaling pathway (GO:1901029)	0.391291	0.945324	0	0	2.26913	2.12913	TMEM14A
venous blood vessel development (GO:0060841)	0.391291	0.945324	0	0	2.26913	2.12913	BMPR2
negative regulation of production of miRNAs involved in gene silencing by miRNA (GO:1903799)	0.391291	0.945324	0	0	2.26913	2.12913	BCDIN3D
erythrocyte development (GO:0048821)	0.391291	0.945324	0	0	2.26913	2.12913	MBD4
regulation of hormone biosynthetic process (GO:0046885)	0.391291	0.945324	0	0	2.26913	2.12913	ARNT
exonucleolytic trimming to generate mature 3'-end of 5.8S rRNA from tricistronic rRNA transcript (SSU-rRNA, 5.8S rRNA, LSU-rRNA) (GO:0000467)	0.391291	0.945324	0	0	2.26913	2.12913	EXOSC8
regulation of chromatin assembly or disassembly (GO:0001672)	0.391291	0.945324	0	0	2.26913	2.12913	MAP1S
regulation of monocyte chemotactic protein-1 production (GO:0071637)	0.391291	0.945324	0	0	2.26913	2.12913	APOD
exonucleolytic trimming involved in rRNA processing (GO:0000459)	0.391291	0.945324	0	0	2.26913	2.12913	EXOSC8
regulation of endocytic recycling (GO:2001135)	0.391291	0.945324	0	0	2.26913	2.12913	INPP5F
fatty acid elongation, unsaturated fatty acid (GO:0019368)	0.391291	0.945324	0	0	2.26913	2.12913	ELOVL5
bone cell development (GO:0098751)	0.391291	0.945324	0	0	2.26913	2.12913	MBD4
positive regulation of mast cell degranulation (GO:0043306)	0.391291	0.945324	0	0	2.26913	2.12913	VAMP8
regulation of endothelial cell chemotaxis to fibroblast growth factor (GO:2000544)	0.391291	0.945324	0	0	2.26913	2.12913	FGFR1
regulation of tube diameter (GO:0035296)	0.391291	0.945324	0	0	2.26913	2.12913	UTS2
riboflavin metabolic process (GO:0006771)	0.391291	0.945324	0	0	2.26913	2.12913	ACP5
nucleoside diphosphate metabolic process (GO:0009132)	0.391291	0.945324	0	0	2.26913	2.12913	AK1
ribosomal protein import into nucleus (GO:0006610)	0.391291	0.945324	0	0	2.26913	2.12913	KPNB1
leukocyte aggregation (GO:0070486)	0.391291	0.945324	0	0	2.26913	2.12913	RAC2
nucleic acid transport (GO:0050657)	0.391291	0.945324	0	0	2.26913	2.12913	SIDT2
pteridine-containing compound biosynthetic process (GO:0042559)	0.391291	0.945324	0	0	2.26913	2.12913	ATPIF1
positive regulation of autophagy of mitochondrion (GO:1903599)	0.391291	0.945324	0	0	2.26913	2.12913	ATPIF1
protein acetylation (GO:0006473)	0.395452	0.945324	0	0	1.36171	1.2633	NAT6;NAA40;ESCO2
chemical synaptic transmission, postsynaptic (GO:0099565)	0.395452	0.945324	0	0	1.36171	1.2633	MEF2C;GABRA6;RAB3GAP1
regulation of T cell differentiation (GO:0045580)	0.395452	0.945324	0	0	1.36171	1.2633	KAT2A;IL7;CTLA4
oligosaccharide biosynthetic process (GO:0009312)	0.395452	0.945324	0	0	1.36171	1.2633	GALNT14;GALNT5;GALNT3
entry into host cell (GO:0030260)	0.395452	0.945324	0	0	1.36171	1.2633	VAMP8;GRB2;PPIA
tRNA-containing ribonucleoprotein complex export from nucleus (GO:0071431)	0.395452	0.945324	0	0	1.36171	1.2633	NUP88;RAN;NUP37
tRNA export from nucleus (GO:0006409)	0.395452	0.945324	0	0	1.36171	1.2633	NUP88;RAN;NUP37
regulation of autophagosome assembly (GO:2000785)	0.395452	0.945324	0	0	1.36171	1.2633	LRSAM1;RAB3GAP2;RAB3GAP1
positive regulation of intrinsic apoptotic signaling pathway (GO:2001244)	0.395452	0.945324	0	0	1.36171	1.2633	FIS1;CAV1;BAX
regulation of postsynaptic membrane potential (GO:0060078)	0.395452	0.945324	0	0	1.36171	1.2633	MEF2C;GABRA6;RAB3GAP1
regulation of interleukin-12 production (GO:0032655)	0.395452	0.945324	0	0	1.36171	1.2633	TLR9;IRF5;TIGIT
regulation of G-protein coupled receptor protein signaling pathway (GO:0008277)	0.395834	0.945324	0	0	1.2017	1.11368	DTNBP1;NMT1;PLCE1;PDE6B;RGS11;PPEF1
regulation of proteasomal ubiquitin-dependent protein catabolic process (GO:0032434)	0.39754	0.945324	0	0	1.17701	1.08574	PSMD10;HSP90AB1;ANKIB1;RNF14;TRIB3;LONRF3;OGT
neuron development (GO:0048666)	0.39825	0.945324	0	0	1.12659	1.03722	MEF2C;MAP2;BLOC1S2;STMN1;BLOC1S3;DOCK7;RASGRF1;DTNBP1;MAP4;ATXN10;CLN5
protein glycosylation (GO:0006486)	0.398605	0.945324	0	0	1.13509	1.04403	DPAGT1;DPM3;PARP3;TMEM115;PARP1;PARP2;DAD1;DOLK;SDF2;OGT
hydrogen peroxide metabolic process (GO:0042743)	0.401988	0.945324	0	0	1.51288	1.37874	PRDX1;NOX1
regulation of regulatory T cell differentiation (GO:0045589)	0.401988	0.945324	0	0	1.51288	1.37874	KAT2A;CTLA4
negative regulation of ion transport (GO:0043271)	0.401988	0.945324	0	0	1.51288	1.37874	PXK;PLN
regulation of DNA-templated transcription, elongation (GO:0032784)	0.401988	0.945324	0	0	1.51288	1.37874	SUPT16H;ELL3
intrinsic apoptotic signaling pathway in response to DNA damage by p53 class mediator (GO:0042771)	0.401988	0.945324	0	0	1.51288	1.37874	CDIP1;TP73
androgen metabolic process (GO:0008209)	0.401988	0.945324	0	0	1.51288	1.37874	MBD4;HSD17B4
striated muscle cell development (GO:0055002)	0.401988	0.945324	0	0	1.51288	1.37874	CAPN3;DMD
negative regulation of telomere maintenance via telomerase (GO:0032211)	0.401988	0.945324	0	0	1.51288	1.37874	PIF1;HNRNPC
aromatic amino acid family catabolic process (GO:0009074)	0.401988	0.945324	0	0	1.51288	1.37874	GSTZ1;KMO
regulation of toll-like receptor signaling pathway (GO:0034121)	0.401988	0.945324	0	0	1.51288	1.37874	FCRL3;TLR9
inactivation of MAPK activity (GO:0000188)	0.401988	0.945324	0	0	1.51288	1.37874	CAV1;LAX1
telomere maintenance via telomerase (GO:0007004)	0.401988	0.945324	0	0	1.51288	1.37874	HSP90AB1;NHP2
immune response-activating cell surface receptor signaling pathway (GO:0002429)	0.401988	0.945324	0	0	1.51288	1.37874	NCR3;GPLD1
positive regulation of cAMP biosynthetic process (GO:0030819)	0.401988	0.945324	0	0	1.51288	1.37874	GPR161;GPHA2
cell projection assembly (GO:0030031)	0.401988	0.945324	0	0	1.51288	1.37874	NCOA3;RAC2
wound healing, spreading of cells (GO:0044319)	0.401988	0.945324	0	0	1.51288	1.37874	CEACAM1;RHOC
error-prone translesion synthesis (GO:0042276)	0.401988	0.945324	0	0	1.51288	1.37874	RPA1;RPA2
regulation of intrinsic apoptotic signaling pathway (GO:2001242)	0.40299	0.945324	0	0	1.26675	1.15128	FIS1;CAV1;NDUFS3;BAX
negative regulation of cellular biosynthetic process (GO:0031327)	0.40299	0.945324	0	0	1.26675	1.15128	CEACAM1;CAV1;TRIB3;SOGA1
negative regulation of JAK-STAT cascade (GO:0046426)	0.40299	0.945324	0	0	1.26675	1.15128	INPP5F;CAV1;VHL;LRRC66
histone H4 acetylation (GO:0043967)	0.40299	0.945324	0	0	1.26675	1.15128	NAA40;RUVBL1;BEND3;OGT
heterophilic cell-cell adhesion via plasma membrane cell adhesion molecules (GO:0007157)	0.40299	0.945324	0	0	1.26675	1.15128	NCR3;TIGIT;SELE;CD200
negative regulation of MAP kinase activity (GO:0043407)	0.406583	0.945324	0	0	1.2159	1.09427	PTPN1;CAV1;PTPN22;LAX1;TP73
negative regulation of cellular amide metabolic process (GO:0034249)	0.408289	0.945324	0	0	1.18422	1.0608	CNOT7;BIN1;ORMDL1;EPRS;EIF4E2;PATL2
regulation of actin cytoskeleton organization (GO:0032956)	0.408289	0.945324	0	0	1.18422	1.0608	ARHGAP44;CCDC88A;SEMA3E;ARHGAP17;RHOC;RHOBTB2
protein localization to cell periphery (GO:1990778)	0.408618	0.945324	0	0	1.13499	1.01579	CACNB2;EHD3;PDZD11;CAV1;FLOT2;ABCA12;ANK1;FAM126A;TSPAN33
peptidyl-threonine modification (GO:0018210)	0.408953	0.945324	0	0	1.16259	1.03954	GALNT14;CAMK2D;GALNT5;CSNK2A1;GALNT3;CHEK2;DCLK2
positive regulation of muscle cell differentiation (GO:0051149)	0.414268	0.945324	0	0	1.31772	1.16123	MAPK11;MEF2C;MAPK12
regulation of alcohol biosynthetic process (GO:1902930)	0.414268	0.945324	0	0	1.31772	1.16123	PMVK;KPNB1;RAN
endoplasmic reticulum organization (GO:0007029)	0.414268	0.945324	0	0	1.31772	1.16123	DOPEY2;TOR1AIP2;TRAM2
cellular macromolecular complex assembly (GO:0034622)	0.414268	0.945324	0	0	1.31772	1.16123	BIN1;DMD;TCF4
regulation of double-strand break repair (GO:2000779)	0.414268	0.945324	0	0	1.31772	1.16123	RAD51;WDR70;RPA2
apoptotic process (GO:0006915)	0.414516	0.945324	0	0	1.08212	0.952967	FIS1;PARP1;BIK;LIG4;STK4;CASP12;RRAGC;AIFM2;PLAGL1;CDIP1;PAK6;CAPN3;BAX;VDAC1;PTPN6;OGT;MCM2
protein localization to membrane (GO:0072657)	0.414686	0.945324	0	0	1.10436	0.972098	CACNB2;PIGR;EHD3;PDZD11;CAV1;CAPN3;FLOT2;ABCA12;ANK1;ARL5A;FAM126A;TSPAN33
skeletal system development (GO:0001501)	0.416054	0.945324	0	0	1.10978	0.973212	IGFBP4;PRDX1;HYAL3;POLR2D;PRELP;COL9A2;SGPP2;COL19A1;FGFR1;PAPSS1;DLL3
regulation of MAPK cascade (GO:0043408)	0.417928	0.945324	0	0	1.08679	0.948166	PSMD10;CD40;LTK;FLT1;EPHA10;FCRL3;CAV1;KSR2;CEACAM1;TLR9;CD27;PAK6;TRIB3;PTPN6;FGFR1
positive regulation of protein serine/threonine kinase activity (GO:0071902)	0.418546	0.945324	0	0	1.12451	0.979417	PSMD10;ETAA1;CD40;EPGN;FLT1;CMC4;PDGFD;FGFR1;CKS1B
glycoprotein metabolic process (GO:0009100)	0.418731	0.945324	0	0	1.2379	1.07762	ADAMTS13;NGLY1;MGAT4B;MAN1B1
amino acid transport (GO:0006865)	0.418731	0.945324	0	0	1.2379	1.07762	SLC38A1;SLC1A4;SLC7A1;SLC38A5
positive regulation of vasculature development (GO:1904018)	0.419577	0.945324	0	0	1.13489	0.98566	CD40;CEACAM1;FLT1;VEGFB;HMGA2;HSPB1;CTSH;MTDH
regulation of JNK cascade (GO:0046328)	0.420355	0.945324	0	0	1.14852	0.995375	HDAC3;COPS5;WNT7B;TLR9;CD27;MAP3K5;MEN1
regulation of actin filament-based process (GO:0032970)	0.420382	0.945324	0	0	1.1945	1.03514	ARHGAP44;CCDC88A;ARHGAP17;RHOC;RHOBTB2
cellular protein catabolic process (GO:0044257)	0.420382	0.945324	0	0	1.1945	1.03514	CHEK2;CTSH;HTRA2;UBE2G1;CLPX
hyaluronan metabolic process (GO:0030212)	0.426363	0.945324	0	0	1.43318	1.22173	HYAL3;HMMR
positive regulation of transcription from RNA polymerase I promoter (GO:0045943)	0.426363	0.945324	0	0	1.43318	1.22173	MARS;HEATR1
mRNA transcription (GO:0009299)	0.426363	0.945324	0	0	1.43318	1.22173	MBD4;ARNT
GTP metabolic process (GO:0046039)	0.426363	0.945324	0	0	1.43318	1.22173	IMPDH2;RAN
regulation of cardiac muscle contraction by calcium ion signaling (GO:0010882)	0.426363	0.945324	0	0	1.43318	1.22173	CAMK2D;DMD
histone lysine demethylation (GO:0070076)	0.426363	0.945324	0	0	1.43318	1.22173	KDM5B;KDM4A
mesoderm development (GO:0007498)	0.426363	0.945324	0	0	1.43318	1.22173	T;BTK
mitochondrial fission (GO:0000266)	0.426363	0.945324	0	0	1.43318	1.22173	FIS1;GDAP1
positive regulation of lamellipodium organization (GO:1902745)	0.426363	0.945324	0	0	1.43318	1.22173	RAC2;BRK1
regulation of nuclear division (GO:0051783)	0.426363	0.945324	0	0	1.43318	1.22173	CUL7;KIF20B
ventricular septum morphogenesis (GO:0060412)	0.426363	0.945324	0	0	1.43318	1.22173	BMPR2;ZFPM1
negative regulation of viral process (GO:0048525)	0.426363	0.945324	0	0	1.43318	1.22173	APOBEC3G;APOBEC3H
negative regulation of cyclin-dependent protein kinase activity (GO:1904030)	0.426363	0.945324	0	0	1.43318	1.22173	IPO7;MEN1
positive regulation of receptor internalization (GO:0002092)	0.426363	0.945324	0	0	1.43318	1.22173	TBC1D5;SELE
ERK1 and ERK2 cascade (GO:0070371)	0.426363	0.945324	0	0	1.43318	1.22173	MBD4;CTSH
negative regulation of cell cycle arrest (GO:0071157)	0.426363	0.945324	0	0	1.43318	1.22173	HSP90AB1;MIF
glutamate metabolic process (GO:0006536)	0.426363	0.945324	0	0	1.43318	1.22173	GCLC;ALDH5A1
cobalamin metabolic process (GO:0009235)	0.426363	0.945324	0	0	1.43318	1.22173	PRSS1;MMACHC
tetrapyrrole metabolic process (GO:0033013)	0.426363	0.945324	0	0	1.43318	1.22173	PRSS1;MMACHC
negative regulation of ion transmembrane transporter activity (GO:0032413)	0.426363	0.945324	0	0	1.43318	1.22173	CAMK2D;PLN
positive regulation of macromolecule metabolic process (GO:0010604)	0.429059	0.945324	0	0	1.06416	0.900449	MBD4;MTPN;PTPN1;MEF2C;NCOA3;DTNBP1;HMGA2;PTPN22;SELE;TTN;ACTA2;MAPK11;MYCN;INPP5F;TBC1D5;TLR9;CTSH;STAP1;FAM98B;FAM98A
G1/S transition of mitotic cell cycle (GO:0000082)	0.430154	0.945324	0	0	1.12313	0.947484	CCNA1;TFDP1;CCNE1;ORC2;RPA1;RPA2;MCM5;MCM2
mRNA export from nucleus (GO:0006406)	0.430154	0.945324	0	0	1.12313	0.947484	DDX19B;NCBP2;CPSF3;POLR2D;IGFLR1;NUP88;RNPS1;NUP37
protein-DNA complex assembly (GO:0065004)	0.431735	0.945324	0	0	1.13479	0.953159	RAD51B;RAD51;PARP1;RPA1;ANP32E;RPA2;TCF4
negative regulation of cell-substrate adhesion (GO:0010812)	0.432893	0.945324	0	0	1.27647	1.06874	RASA1;PTPRO;SEMA3E
tRNA transport (GO:0051031)	0.432893	0.945324	0	0	1.27647	1.06874	NUP88;RAN;NUP37
regulation of mitochondrial membrane potential (GO:0051881)	0.432893	0.945324	0	0	1.27647	1.06874	ATPIF1;PYCR1;BAX
positive regulation of ATPase activity (GO:0032781)	0.432893	0.945324	0	0	1.27647	1.06874	GABARAPL2;DNAJC10;TOR1AIP2
regulation of phosphoprotein phosphatase activity (GO:0043666)	0.432893	0.945324	0	0	1.27647	1.06874	PPP1R2;HSP90AB1;AKAP6
regulation of cardiac muscle contraction (GO:0055117)	0.432893	0.945324	0	0	1.27647	1.06874	PLN;SRI;TNNI3K
DNA-dependent DNA replication maintenance of fidelity (GO:0045005)	0.432893	0.945324	0	0	1.27647	1.06874	ETAA1;RAD51;BOD1L1
positive regulation of osteoblast differentiation (GO:0045669)	0.432893	0.945324	0	0	1.27647	1.06874	MEF2C;BMPR2;WNT7B
sulfur compound catabolic process (GO:0044273)	0.432893	0.945324	0	0	1.27647	1.06874	PRELP;ADO;FMOD
erythrocyte differentiation (GO:0030218)	0.432893	0.945324	0	0	1.27647	1.06874	MBD4;ATPIF1;ZFPM1
protein insertion into mitochondrial membrane (GO:0051204)	0.432971	0.945324	0	0	1.94486	1.62801	BAX
Golgi to lysosome transport (GO:0090160)	0.432971	0.945324	0	0	1.94486	1.62801	EHD3
regulation of establishment of protein localization to mitochondrion (GO:1903747)	0.432971	0.945324	0	0	1.94486	1.62801	ATPIF1
positive regulation of mitochondrial calcium ion concentration (GO:0051561)	0.432971	0.945324	0	0	1.94486	1.62801	FIS1
cellular response to forskolin (GO:1904322)	0.432971	0.945324	0	0	1.94486	1.62801	ADCY3
interleukin-17-mediated signaling pathway (GO:0097400)	0.432971	0.945324	0	0	1.94486	1.62801	IL17RB
endodermal cell fate commitment (GO:0001711)	0.432971	0.945324	0	0	1.94486	1.62801	CTR9
regulation of microvillus organization (GO:0032530)	0.432971	0.945324	0	0	1.94486	1.62801	ATP8B1
regulation of T cell mediated immunity (GO:0002709)	0.432971	0.945324	0	0	1.94486	1.62801	RIPK3
protein K6-linked ubiquitination (GO:0085020)	0.432971	0.945324	0	0	1.94486	1.62801	UBE2T
transepithelial transport (GO:0070633)	0.432971	0.945324	0	0	1.94486	1.62801	GPLD1
regulation of ATP biosynthetic process (GO:2001169)	0.432971	0.945324	0	0	1.94486	1.62801	PARP1
benzene-containing compound metabolic process (GO:0042537)	0.432971	0.945324	0	0	1.94486	1.62801	KMO
cellular response to UV-B (GO:0071493)	0.432971	0.945324	0	0	1.94486	1.62801	HYAL3
response to forskolin (GO:1904321)	0.432971	0.945324	0	0	1.94486	1.62801	ADCY3
multi-ciliated epithelial cell differentiation (GO:1903251)	0.432971	0.945324	0	0	1.94486	1.62801	PLK4
positive regulation of cAMP-mediated signaling (GO:0043950)	0.432971	0.945324	0	0	1.94486	1.62801	GPR62
positive regulation of ryanodine-sensitive calcium-release channel activity (GO:0060316)	0.432971	0.945324	0	0	1.94486	1.62801	AKAP6
positive regulation of spindle checkpoint (GO:0090232)	0.432971	0.945324	0	0	1.94486	1.62801	GEN1
bundle of His cell to Purkinje myocyte communication (GO:0086069)	0.432971	0.945324	0	0	1.94486	1.62801	TNNI3K
T-helper cell lineage commitment (GO:0002295)	0.432971	0.945324	0	0	1.94486	1.62801	ZFPM1
atrial cardiac muscle cell to AV node cell signaling (GO:0086026)	0.432971	0.945324	0	0	1.94486	1.62801	GJA1
regulation of transcription from RNA polymerase II promoter in response to oxidative stress (GO:0043619)	0.432971	0.945324	0	0	1.94486	1.62801	ARNT
insulin metabolic process (GO:1901142)	0.432971	0.945324	0	0	1.94486	1.62801	CEACAM1
estrogen biosynthetic process (GO:0006703)	0.432971	0.945324	0	0	1.94486	1.62801	HSD17B8
negative regulation of voltage-gated potassium channel activity (GO:1903817)	0.432971	0.945324	0	0	1.94486	1.62801	CAV1
central nervous system myelination (GO:0022010)	0.432971	0.945324	0	0	1.94486	1.62801	CNTNAP1
negative regulation of calcium ion transmembrane transport (GO:1903170)	0.432971	0.945324	0	0	1.94486	1.62801	PLN
deadenylation-dependent decapping of nuclear-transcribed mRNA (GO:0000290)	0.432971	0.945324	0	0	1.94486	1.62801	PATL2
TORC1 signaling (GO:0038202)	0.432971	0.945324	0	0	1.94486	1.62801	CARD11
regulation of store-operated calcium entry (GO:2001256)	0.432971	0.945324	0	0	1.94486	1.62801	HOMER2
regulation of metaphase/anaphase transition of cell cycle (GO:1902099)	0.432971	0.945324	0	0	1.94486	1.62801	CDC23
lung epithelium development (GO:0060428)	0.432971	0.945324	0	0	1.94486	1.62801	WNT7B
kynurenine metabolic process (GO:0070189)	0.432971	0.945324	0	0	1.94486	1.62801	KMO
positive regulation of tumor necrosis factor biosynthetic process (GO:0042535)	0.432971	0.945324	0	0	1.94486	1.62801	HSPB1
negative regulation of centriole replication (GO:0046600)	0.432971	0.945324	0	0	1.94486	1.62801	KAT2A
negative regulation of biosynthetic process (GO:0009890)	0.432971	0.945324	0	0	1.94486	1.62801	CEACAM1
regulation of aspartic-type endopeptidase activity involved in amyloid precursor protein catabolic process (GO:1902959)	0.432971	0.945324	0	0	1.94486	1.62801	BIN1
negative regulation of mRNA polyadenylation (GO:1900364)	0.432971	0.945324	0	0	1.94486	1.62801	CTR9
B cell mediated immunity (GO:0019724)	0.432971	0.945324	0	0	1.94486	1.62801	CD27
heterochromatin assembly (GO:0031507)	0.432971	0.945324	0	0	1.94486	1.62801	HMGA2
inositol phosphate catabolic process (GO:0071545)	0.432971	0.945324	0	0	1.94486	1.62801	INPP1
exocrine system development (GO:0035272)	0.432971	0.945324	0	0	1.94486	1.62801	IGSF3
positive regulation of vasculogenesis (GO:2001214)	0.432971	0.945324	0	0	1.94486	1.62801	CEACAM1
ketone body biosynthetic process (GO:0046951)	0.432971	0.945324	0	0	1.94486	1.62801	HMGCL
cellular biogenic amine catabolic process (GO:0042402)	0.432971	0.945324	0	0	1.94486	1.62801	CHDH
peripheral nervous system axon ensheathment (GO:0032292)	0.432971	0.945324	0	0	1.94486	1.62801	CNTNAP1
positive regulation of toll-like receptor 4 signaling pathway (GO:0034145)	0.432971	0.945324	0	0	1.94486	1.62801	PTPN22
negative regulation of neuron projection regeneration (GO:0070571)	0.432971	0.945324	0	0	1.94486	1.62801	INPP5F
glomerular epithelial cell development (GO:0072310)	0.432971	0.945324	0	0	1.94486	1.62801	MYO1E
positive regulation of mitochondrial membrane permeability involved in apoptotic process (GO:1902110)	0.432971	0.945324	0	0	1.94486	1.62801	BLOC1S2
negative regulation of vascular permeability (GO:0043116)	0.432971	0.945324	0	0	1.94486	1.62801	CEACAM1
negative regulation of cilium assembly (GO:1902018)	0.432971	0.945324	0	0	1.94486	1.62801	MAP4
regulation of ERAD pathway (GO:1904292)	0.432971	0.945324	0	0	1.94486	1.62801	USP13
nucleotide phosphorylation (GO:0046939)	0.432971	0.945324	0	0	1.94486	1.62801	AK1
positive regulation of production of miRNAs involved in gene silencing by miRNA (GO:1903800)	0.432971	0.945324	0	0	1.94486	1.62801	MYCN
bone resorption (GO:0045453)	0.432971	0.945324	0	0	1.94486	1.62801	IL7
osteoblast development (GO:0002076)	0.432971	0.945324	0	0	1.94486	1.62801	MEN1
peptidyl-lysine acetylation (GO:0018394)	0.432971	0.945324	0	0	1.94486	1.62801	KAT2A
positive regulation of protein homodimerization activity (GO:0090073)	0.432971	0.945324	0	0	1.94486	1.62801	MEF2C
U4 snRNA 3'-end processing (GO:0034475)	0.432971	0.945324	0	0	1.94486	1.62801	EXOSC8
regulation of dopamine receptor signaling pathway (GO:0060159)	0.432971	0.945324	0	0	1.94486	1.62801	DTNBP1
immunoglobulin mediated immune response (GO:0016064)	0.432971	0.945324	0	0	1.94486	1.62801	CD27
histone H3-K36 demethylation (GO:0070544)	0.432971	0.945324	0	0	1.94486	1.62801	KDM4A
cellular response to interleukin-17 (GO:0097398)	0.432971	0.945324	0	0	1.94486	1.62801	IL17RB
pantothenate metabolic process (GO:0015939)	0.432971	0.945324	0	0	1.94486	1.62801	PDZD11
endochondral ossification (GO:0001958)	0.432971	0.945324	0	0	1.94486	1.62801	MEF2C
succinate metabolic process (GO:0006105)	0.432971	0.945324	0	0	1.94486	1.62801	ALDH5A1
tRNA aminoacylation for mitochondrial protein translation (GO:0070127)	0.432971	0.945324	0	0	1.94486	1.62801	TARS2
negative regulation of double-strand break repair via homologous recombination (GO:2000042)	0.432971	0.945324	0	0	1.94486	1.62801	POLK
neuron projection extension involved in neuron projection guidance (GO:1902284)	0.432971	0.945324	0	0	1.94486	1.62801	SLIT1
histone H2A-K119 monoubiquitination (GO:0036353)	0.432971	0.945324	0	0	1.94486	1.62801	PCGF5
negative regulation of appetite (GO:0032099)	0.432971	0.945324	0	0	1.94486	1.62801	NENF
cellular response to prostaglandin E stimulus (GO:0071380)	0.432971	0.945324	0	0	1.94486	1.62801	GNG2
mRNA cleavage (GO:0006379)	0.432971	0.945324	0	0	1.94486	1.62801	CPSF3
regulation of amyloid precursor protein catabolic process (GO:1902991)	0.432971	0.945324	0	0	1.94486	1.62801	FLOT2
sulfur amino acid catabolic process (GO:0000098)	0.432971	0.945324	0	0	1.94486	1.62801	ADO
nucleoside diphosphate phosphorylation (GO:0006165)	0.432971	0.945324	0	0	1.94486	1.62801	AK1
protein lipoylation (GO:0009249)	0.432971	0.945324	0	0	1.94486	1.62801	LIPT1
negative regulation of interleukin-1 production (GO:0032692)	0.432971	0.945324	0	0	1.94486	1.62801	CEACAM1
glomerular visceral epithelial cell development (GO:0072015)	0.432971	0.945324	0	0	1.94486	1.62801	MYO1E
negative regulation of leukocyte mediated cytotoxicity (GO:0001911)	0.432971	0.945324	0	0	1.94486	1.62801	CEACAM1
negative regulation of platelet aggregation (GO:0090331)	0.432971	0.945324	0	0	1.94486	1.62801	CEACAM1
amyloid fibril formation (GO:1990000)	0.432971	0.945324	0	0	1.94486	1.62801	RIPK3
peptidyl-arginine methylation, to asymmetrical-dimethyl arginine (GO:0019919)	0.432971	0.945324	0	0	1.94486	1.62801	PRMT6
positive regulation of behavior (GO:0048520)	0.432971	0.945324	0	0	1.94486	1.62801	MEF2C
positive regulation of DNA recombination (GO:0045911)	0.432971	0.945324	0	0	1.94486	1.62801	MMS19
cellular cation homeostasis (GO:0030003)	0.432971	0.945324	0	0	1.94486	1.62801	SLC4A11
regulation of PERK-mediated unfolded protein response (GO:1903897)	0.432971	0.945324	0	0	1.94486	1.62801	PTPN1
positive regulation of RNA polymerase II transcriptional preinitiation complex assembly (GO:0045899)	0.432971	0.945324	0	0	1.94486	1.62801	PSMC5
regulation of muscle organ development (GO:0048634)	0.432971	0.945324	0	0	1.94486	1.62801	MTPN
negative regulation of execution phase of apoptosis (GO:1900118)	0.432971	0.945324	0	0	1.94486	1.62801	RNF34
establishment of Golgi localization (GO:0051683)	0.432971	0.945324	0	0	1.94486	1.62801	ARHGAP21
spleen development (GO:0048536)	0.432971	0.945324	0	0	1.94486	1.62801	RIPK3
axon extension involved in axon guidance (GO:0048846)	0.432971	0.945324	0	0	1.94486	1.62801	SLIT1
Schwann cell development (GO:0014044)	0.432971	0.945324	0	0	1.94486	1.62801	CNTNAP1
regulation of hematopoietic progenitor cell differentiation (GO:1901532)	0.433118	0.945324	0	0	1.15073	0.962872	PSMD10;PSMC5;PSMD13;PSMD3;MIXL1;TP73
regulation of reactive oxygen species metabolic process (GO:2000377)	0.434372	0.945324	0	0	1.21032	1.00923	EIF6;RAC2;ROMO1;GRB2
lipid homeostasis (GO:0055088)	0.434372	0.945324	0	0	1.21032	1.00923	NR1I2;ORMDL1;PNPLA4;ACOX3
protein heterooligomerization (GO:0051291)	0.434372	0.945324	0	0	1.21032	1.00923	MCCC2;NUDT21;RIPK3;HSD17B8
macromolecular complex assembly (GO:0065003)	0.438375	0.945324	0	0	1.10413	0.910556	DARS;CD40;FANCA;CAPN3;LPXN;KNTC1;DMD;TRAF1;EPRS
positive regulation of GTPase activity (GO:0043547)	0.443164	0.945324	0	0	1.07111	0.871689	RABGAP1L;CD40;TBC1D9B;DOCK7;RASGRF1;ARHGAP21;TBC1D1;SIPA1L1;TBC1D5;ADPRH;RGS10;TBC1D17;TBC1D26;RAB3GAP1
negative regulation of cell communication (GO:0010648)	0.445468	0.945324	0	0	1.13469	0.917544	PTPN1;LTK;FLT1;SRMS;EPHA10;FGFR1
regulation of transcription from RNA polymerase II promoter in response to hypoxia (GO:0061418)	0.445468	0.945324	0	0	1.13469	0.917544	PSMD10;PSMC5;PSMD13;PSMD3;ARNT;VHL
inorganic anion transmembrane transport (GO:0098661)	0.447793	0.945324	0	0	1.15388	0.927057	CLIC4;CLCN4;GABRA6;CLCNKA;SLC26A7
neurogenesis (GO:0022008)	0.449893	0.945324	0	0	1.18395	0.945671	GCM1;RITA1;BTBD6;CLN5
positive regulation of JUN kinase activity (GO:0043507)	0.449893	0.945324	0	0	1.18395	0.945671	MDFIC;TLR9;MAP3K9;MAP3K5
glutathione derivative biosynthetic process (GO:1901687)	0.450206	0.945324	0	0	1.36145	1.0865	GSTZ1;AKR1A1
peptidyl-S-diacylglycerol-L-cysteine biosynthetic process from peptidyl-cysteine (GO:0018231)	0.450206	0.945324	0	0	1.36145	1.0865	ZDHHC21;ZDHHC4
peptidyl-L-cysteine S-palmitoylation (GO:0018230)	0.450206	0.945324	0	0	1.36145	1.0865	ZDHHC21;ZDHHC4
negative regulation of myeloid cell differentiation (GO:0045638)	0.450206	0.945324	0	0	1.36145	1.0865	CTR9;WDR61
positive regulation of interleukin-10 production (GO:0032733)	0.450206	0.945324	0	0	1.36145	1.0865	TLR9;TIGIT
positive regulation of erythrocyte differentiation (GO:0045648)	0.450206	0.945324	0	0	1.36145	1.0865	MBD4;ARNT
triglyceride catabolic process (GO:0019433)	0.450206	0.945324	0	0	1.36145	1.0865	FABP5;PNPLA4
rRNA modification (GO:0000154)	0.450206	0.945324	0	0	1.36145	1.0865	MRPL1;NHP2
STAT cascade (GO:0097696)	0.450206	0.945324	0	0	1.36145	1.0865	CTR9;IFNAR1
negative regulation of protein import into nucleus (GO:0042308)	0.450206	0.945324	0	0	1.36145	1.0865	MDFIC;APOD
cellular response to unfolded protein (GO:0034620)	0.450206	0.945324	0	0	1.36145	1.0865	HSPA8;RHBDD1
negative regulation of nervous system development (GO:0051961)	0.450206	0.945324	0	0	1.36145	1.0865	GPR161;SLIT1
glutathione derivative metabolic process (GO:1901685)	0.450206	0.945324	0	0	1.36145	1.0865	GSTZ1;AKR1A1
regulation of insulin secretion involved in cellular response to glucose stimulus (GO:0061178)	0.450206	0.945324	0	0	1.36145	1.0865	STXBP4;GPLD1
regulation of calcium ion transport into cytosol (GO:0010522)	0.450206	0.945324	0	0	1.36145	1.0865	P2RX5;CAV1
regulation of calcium ion import (GO:0090279)	0.450206	0.945324	0	0	1.36145	1.0865	PLN;FCRL3
hematopoietic progenitor cell differentiation (GO:0002244)	0.450206	0.945324	0	0	1.36145	1.0865	TNFRSF13B;MIXL1
positive regulation of cell cycle process (GO:0090068)	0.451241	0.945324	0	0	1.10032	0.875582	GEN1;EPGN;HMGA2;KIF20B;E2F7;RHNO1;TP73;E2F8
carbohydrate biosynthetic process (GO:0016051)	0.451294	0.945324	0	0	1.23772	0.984775	GALNT14;GALNT5;GALNT3
natural killer cell activation (GO:0030101)	0.451294	0.945324	0	0	1.23772	0.984775	NCR3;PRDX1;IL21R
endosome organization (GO:0007032)	0.451294	0.945324	0	0	1.23772	0.984775	PI4K2B;ARFGEF2;FAM109B
ferric iron transport (GO:0015682)	0.451294	0.945324	0	0	1.23772	0.984775	ATP6V0E1;ATP6V0A1;ATP6V1C2
centromere complex assembly (GO:0034508)	0.451294	0.945324	0	0	1.23772	0.984775	RBBP4;RUVBL1;CENPL
Wnt signaling pathway, calcium modulating pathway (GO:0007223)	0.451294	0.945324	0	0	1.23772	0.984775	GNG2;PDE6B;NFATC1
cardiac muscle tissue morphogenesis (GO:0055008)	0.451294	0.945324	0	0	1.23772	0.984775	MYL2;ZFPM1;TTN
organic hydroxy compound transport (GO:0015850)	0.451294	0.945324	0	0	1.23772	0.984775	CEACAM1;ATP8B1;POLR2D
transferrin transport (GO:0033572)	0.451294	0.945324	0	0	1.23772	0.984775	ATP6V0E1;ATP6V0A1;ATP6V1C2
proteolysis involved in cellular protein catabolic process (GO:0051603)	0.454396	0.945324	0	0	1.10828	0.874194	RHBDD1;NGLY1;CTSH;OMA1;FBXO44;CLPX;ANKUB1
regulation of endothelial cell proliferation (GO:0001936)	0.457762	0.945324	0	0	1.11909	0.87446	BMPR2;CAV1;ATPIF1;ATP5A1;VEGFB;ARNT
cell-cell junction assembly (GO:0007043)	0.457762	0.945324	0	0	1.11909	0.87446	CNTNAP1;GJA1;GJD3;CDH24;RHOC;CDH9
response to organonitrogen compound (GO:0010243)	0.465276	0.945324	0	0	1.15869	0.886545	RRAGC;RHBDD1;IRF5;UBXN6
carboxylic acid transport (GO:0046942)	0.465276	0.945324	0	0	1.15869	0.886545	SLC38A1;SLC1A4;SLC7A1;SLC38A5
positive regulation of actin filament polymerization (GO:0030838)	0.465276	0.945324	0	0	1.15869	0.886545	CTTN;NCOA3;C15ORF62;RAC2
regulation of telomere maintenance via telomerase (GO:0032210)	0.465276	0.945324	0	0	1.15869	0.886545	PIF1;FBXO4;PARN;HNRNPC
protein monoubiquitination (GO:0006513)	0.469445	0.945324	0	0	1.20125	0.908391	UBE2T;CTR9;KBTBD8
negative regulation of Ras protein signal transduction (GO:0046580)	0.469445	0.945324	0	0	1.20125	0.908391	ARHGAP44;RASA1;STMN1
positive regulation of multi-organism process (GO:0043902)	0.469445	0.945324	0	0	1.20125	0.908391	FCER2;LRSAM1;CD180
myelination (GO:0042552)	0.469445	0.945324	0	0	1.20125	0.908391	CNTNAP1;ACSBG1;FAM126A
protein peptidyl-prolyl isomerization (GO:0000413)	0.469445	0.945324	0	0	1.20125	0.908391	PPIL1;PPIE;PPIA
regulation of phosphatidylinositol 3-kinase signaling (GO:0014066)	0.469989	0.945324	0	0	1.1039	0.833499	SELP;CEACAM1;FLT1;PDGFD;PTPN6;FGFR1
regulation of hydrolase activity (GO:0051336)	0.469989	0.945324	0	0	1.1039	0.833499	CAMK2D;SIPA1L1;CAV1;ATPIF1;RAB3GAP2;RAB3GAP1
cellular response to hormone stimulus (GO:0032870)	0.469989	0.945324	0	0	1.1039	0.833499	MBD4;MEF2C;NCOA3;CAV1;CTSH;SLC5A5
retrograde vesicle-mediated transport, Golgi to ER (GO:0006890)	0.469989	0.945324	0	0	1.1039	0.833499	TMEM115;TMED3;KDELR2;KIF11;BICD2;KIF15
negative regulation of serine-type endopeptidase activity (GO:1900004)	0.4718	0.945324	0	0	1.70166	1.27829	SPINK13
alanine transport (GO:0032328)	0.4718	0.945324	0	0	1.70166	1.27829	SLC1A4
negative regulation of cytokine production involved in inflammatory response (GO:1900016)	0.4718	0.945324	0	0	1.70166	1.27829	APOD
positive regulation of production of molecular mediator of immune response (GO:0002702)	0.4718	0.945324	0	0	1.70166	1.27829	TLR9
regulation of macrophage cytokine production (GO:0010935)	0.4718	0.945324	0	0	1.70166	1.27829	SEMA7A
positive regulation of protein maturation (GO:1903319)	0.4718	0.945324	0	0	1.70166	1.27829	RHBDD1
positive regulation of voltage-gated potassium channel activity (GO:1903818)	0.4718	0.945324	0	0	1.70166	1.27829	AKAP6
epithelial cell apoptotic process (GO:1904019)	0.4718	0.945324	0	0	1.70166	1.27829	BMPR2
neuron maturation (GO:0042551)	0.4718	0.945324	0	0	1.70166	1.27829	CLN5
cellular response to interleukin-4 (GO:0071353)	0.4718	0.945324	0	0	1.70166	1.27829	STAT6
mitochondrial respiratory chain complex III assembly (GO:0034551)	0.4718	0.945324	0	0	1.70166	1.27829	UQCC1
regulation of leukocyte mediated cytotoxicity (GO:0001910)	0.4718	0.945324	0	0	1.70166	1.27829	RIPK3
nuclear migration (GO:0007097)	0.4718	0.945324	0	0	1.70166	1.27829	DOCK7
negative regulation of natural killer cell mediated cytotoxicity (GO:0045953)	0.4718	0.945324	0	0	1.70166	1.27829	CEACAM1
negative regulation of tyrosine phosphorylation of STAT protein (GO:0042532)	0.4718	0.945324	0	0	1.70166	1.27829	INPP5F
indolalkylamine catabolic process (GO:0046218)	0.4718	0.945324	0	0	1.70166	1.27829	KMO
somatic recombination of immunoglobulin genes involved in immune response (GO:0002204)	0.4718	0.945324	0	0	1.70166	1.27829	LIG4
small nucleolar ribonucleoprotein complex assembly (GO:0000491)	0.4718	0.945324	0	0	1.70166	1.27829	RUVBL1
peptidyl-arginine omega-N-methylation (GO:0035247)	0.4718	0.945324	0	0	1.70166	1.27829	PRMT6
regulation of integrin activation (GO:0033623)	0.4718	0.945324	0	0	1.70166	1.27829	SELP
positive regulation of leukocyte apoptotic process (GO:2000108)	0.4718	0.945324	0	0	1.70166	1.27829	MEF2C
central nervous system neuron development (GO:0021954)	0.4718	0.945324	0	0	1.70166	1.27829	MAP2
negative regulation of gluconeogenesis (GO:0045721)	0.4718	0.945324	0	0	1.70166	1.27829	SOGA1
L-ascorbic acid metabolic process (GO:0019852)	0.4718	0.945324	0	0	1.70166	1.27829	AKR1A1
heterochromatin organization (GO:0070828)	0.4718	0.945324	0	0	1.70166	1.27829	HMGA2
virion attachment to host cell (GO:0019062)	0.4718	0.945324	0	0	1.70166	1.27829	HSP90AB1
regulation of skeletal muscle cell differentiation (GO:2001014)	0.4718	0.945324	0	0	1.70166	1.27829	MEF2C
nucleoside phosphate biosynthetic process (GO:1901293)	0.4718	0.945324	0	0	1.70166	1.27829	AK1
respiratory chain complex III assembly (GO:0017062)	0.4718	0.945324	0	0	1.70166	1.27829	UQCC1
positive regulation of astrocyte differentiation (GO:0048711)	0.4718	0.945324	0	0	1.70166	1.27829	BIN1
positive regulation of natural killer cell mediated immune response to tumor cell (GO:0002857)	0.4718	0.945324	0	0	1.70166	1.27829	NCR3
nuclear-transcribed mRNA catabolic process, exonucleolytic, 3'-5' (GO:0034427)	0.4718	0.945324	0	0	1.70166	1.27829	EXOSC8
regulation of striated muscle tissue development (GO:0016202)	0.4718	0.945324	0	0	1.70166	1.27829	MTPN
nucleoside triphosphate biosynthetic process (GO:0009142)	0.4718	0.945324	0	0	1.70166	1.27829	AK1
glycine transport (GO:0015816)	0.4718	0.945324	0	0	1.70166	1.27829	SLC38A5
peptidyl-arginine methylation (GO:0018216)	0.4718	0.945324	0	0	1.70166	1.27829	PRMT6
positive regulation of ribosome biogenesis (GO:0090070)	0.4718	0.945324	0	0	1.70166	1.27829	HEATR1
pinocytosis (GO:0006907)	0.4718	0.945324	0	0	1.70166	1.27829	SNX5
negative regulation of protein sumoylation (GO:0033234)	0.4718	0.945324	0	0	1.70166	1.27829	CAPN3
atrioventricular valve development (GO:0003171)	0.4718	0.945324	0	0	1.70166	1.27829	ZFPM1
regulation of natural killer cell activation (GO:0032814)	0.4718	0.945324	0	0	1.70166	1.27829	PTPN22
positive regulation of rRNA processing (GO:2000234)	0.4718	0.945324	0	0	1.70166	1.27829	HEATR1
regulation of methylation-dependent chromatin silencing (GO:0090308)	0.4718	0.945324	0	0	1.70166	1.27829	AICDA
negative regulation of vascular endothelial growth factor receptor signaling pathway (GO:0030948)	0.4718	0.945324	0	0	1.70166	1.27829	PTPN1
peroxisome fission (GO:0016559)	0.4718	0.945324	0	0	1.70166	1.27829	FIS1
regulation of leukocyte activation (GO:0002694)	0.4718	0.945324	0	0	1.70166	1.27829	MIF
protein autoprocessing (GO:0016540)	0.4718	0.945324	0	0	1.70166	1.27829	HTRA2
negative regulation of chromatin silencing (GO:0031936)	0.4718	0.945324	0	0	1.70166	1.27829	AICDA
proline transport (GO:0015824)	0.4718	0.945324	0	0	1.70166	1.27829	SLC1A4
muscle cell fate commitment (GO:0042693)	0.4718	0.945324	0	0	1.70166	1.27829	MEF2C
negative regulation of amyloid-beta formation (GO:1902430)	0.4718	0.945324	0	0	1.70166	1.27829	BIN1
positive regulation of vascular endothelial cell proliferation (GO:1905564)	0.4718	0.945324	0	0	1.70166	1.27829	FGFR1
negative regulation of potassium ion transmembrane transport (GO:1901380)	0.4718	0.945324	0	0	1.70166	1.27829	CAV1
cellular response to acidic pH (GO:0071468)	0.4718	0.945324	0	0	1.70166	1.27829	NOX1
negative regulation of microtubule polymerization (GO:0031115)	0.4718	0.945324	0	0	1.70166	1.27829	STMN1
negative regulation of serine-type peptidase activity (GO:1902572)	0.4718	0.945324	0	0	1.70166	1.27829	SPINK13
tRNA wobble uridine modification (GO:0002098)	0.4718	0.945324	0	0	1.70166	1.27829	URM1
nuclear RNA surveillance (GO:0071027)	0.4718	0.945324	0	0	1.70166	1.27829	EXOSC8
sphingosine metabolic process (GO:0006670)	0.4718	0.945324	0	0	1.70166	1.27829	SGPP2
negative regulation of DNA-templated transcription, elongation (GO:0032785)	0.4718	0.945324	0	0	1.70166	1.27829	RECQL5
negative regulation of peptidyl-lysine acetylation (GO:2000757)	0.4718	0.945324	0	0	1.70166	1.27829	SET
negative regulation of NIK/NF-kappaB signaling (GO:1901223)	0.4718	0.945324	0	0	1.70166	1.27829	HDAC7
positive regulation of transcription of nuclear large rRNA transcript from RNA polymerase I promoter (GO:1901838)	0.4718	0.945324	0	0	1.70166	1.27829	MARS
acidic amino acid transport (GO:0015800)	0.4718	0.945324	0	0	1.70166	1.27829	SLC25A12
ornithine metabolic process (GO:0006591)	0.4718	0.945324	0	0	1.70166	1.27829	ASL
negative regulation of response to reactive oxygen species (GO:1901032)	0.4718	0.945324	0	0	1.70166	1.27829	PYCR1
positive regulation of triglyceride biosynthetic process (GO:0010867)	0.4718	0.945324	0	0	1.70166	1.27829	GPLD1
microtubule anchoring at centrosome (GO:0034454)	0.4718	0.945324	0	0	1.70166	1.27829	CCDC68
negative regulation of mitotic nuclear division (GO:0045839)	0.4718	0.945324	0	0	1.70166	1.27829	NME6
regulation of muscle system process (GO:0090257)	0.4718	0.945324	0	0	1.70166	1.27829	SRI
regulation of interferon-gamma secretion (GO:1902713)	0.4718	0.945324	0	0	1.70166	1.27829	PTPN22
regulation of ER-associated ubiquitin-dependent protein catabolic process (GO:1903069)	0.4718	0.945324	0	0	1.70166	1.27829	CAV1
regulation of endothelial cell differentiation (GO:0045601)	0.4718	0.945324	0	0	1.70166	1.27829	CEACAM1
positive regulation of natural killer cell mediated cytotoxicity directed against tumor cell target (GO:0002860)	0.4718	0.945324	0	0	1.70166	1.27829	NCR3
regulation of cysteine-type endopeptidase activity involved in apoptotic signaling pathway (GO:2001267)	0.4718	0.945324	0	0	1.70166	1.27829	HTRA2
negative regulation of mRNA 3'-end processing (GO:0031441)	0.4718	0.945324	0	0	1.70166	1.27829	CTR9
circulatory system development (GO:0072359)	0.472194	0.945324	0	0	1.07841	0.809205	GJA1;MEF2C;KAT2A;MYL2;POLR2D;PLCE1;ZFPM1;MIXL1
regulation of vesicle-mediated transport (GO:0060627)	0.473377	0.945324	0	0	1.06368	0.795489	TBC1D1;PTPN1;RABGAP1L;TBC1D9B;INPP5F;TBC1D5;SNX12;BMP2K;TBC1D17;TBC1D26
chromosome condensation (GO:0030261)	0.473475	0.945324	0	0	1.29655	0.969371	PHF13;TTN
lamellipodium assembly (GO:0030032)	0.473475	0.945324	0	0	1.29655	0.969371	CCDC88A;PTPRO
metanephros development (GO:0001656)	0.473475	0.945324	0	0	1.29655	0.969371	WNT7B;CTSH
nucleotide-excision repair, DNA damage recognition (GO:0000715)	0.473475	0.945324	0	0	1.29655	0.969371	COPS5;PARP1
positive regulation of ATP metabolic process (GO:1903580)	0.473475	0.945324	0	0	1.29655	0.969371	BEND3;ARNT
positive regulation of blood circulation (GO:1903524)	0.473475	0.945324	0	0	1.29655	0.969371	TBXA2R;CAV1
regulation of dendritic spine morphogenesis (GO:0061001)	0.473475	0.945324	0	0	1.29655	0.969371	ARHGAP44;SIPA1L1
protein localization to Golgi apparatus (GO:0034067)	0.473475	0.945324	0	0	1.29655	0.969371	ARL5A;BICD2
NAD metabolic process (GO:0019674)	0.473475	0.945324	0	0	1.29655	0.969371	MDH1;KMO
regulation of ion homeostasis (GO:2000021)	0.473475	0.945324	0	0	1.29655	0.969371	CAMK2D;RANGRF
cell-cell adhesion mediated by cadherin (GO:0044331)	0.473475	0.945324	0	0	1.29655	0.969371	CDH24;CDH9
TOR signaling (GO:0031929)	0.473475	0.945324	0	0	1.29655	0.969371	CCDC88A;CARD11
intracellular steroid hormone receptor signaling pathway (GO:0030518)	0.47486	0.945324	0	0	1.11593	0.831073	MBD4;RNF14;CCNE1;NCOA3;RAN
regulation of heart contraction (GO:0008016)	0.476869	0.945324	0	0	1.08297	0.801956	CAMK2D;PLN;FXYD1;ATP2A3;TNNI3K;SRI;FPGT-TNNI3K
Fc-epsilon receptor signaling pathway (GO:0038095)	0.478289	0.945324	0	0	1.04731	0.772434	PSMD10;FBXW11;PSMD13;NFATC1;LILRA4;PSMC5;TEC;PSMD3;BTK;PLCG2;GRB2;IGLC1;CARD11
positive regulation of nucleic acid-templated transcription (GO:1903508)	0.480364	0.945324	0	0	1.02049	0.748232	SP100;RNF14;NR1I2;ELK1;CKS1B;CHEK2;TNNI2;CAPN3;PCBD2;VHL;MAP3K5;YWHAH;MBD4;MEF2C;AFAP1L2;ANKRD49;FBXW11;NCOA3;ARNT;HMGA2;NFATC1;SUPT3H;MLLT11;PSMC5;MYCN;MDFIC;CCNE1;TBL1XR1;MMS19;TCF4;ATF5;SKAP1;RAN;TP73;PHF19
retina homeostasis (GO:0001895)	0.487321	0.945324	0	0	1.16687	0.838783	PIGR;PRDX1;HSPB1
positive regulation of neuron death (GO:1901216)	0.487321	0.945324	0	0	1.16687	0.838783	BAX;EIF2S1;MAP3K5
regulation of TOR signaling (GO:0032006)	0.488232	0.945324	0	0	1.09787	0.787137	EPM2A;HDAC3;RRAGC;LAMTOR2;DEPDC5
extrinsic apoptotic signaling pathway (GO:0097191)	0.488232	0.945324	0	0	1.09787	0.787137	MLLT11;BLOC1S2;BAX;CD27;APPL1
regulation of gene silencing by miRNA (GO:0060964)	0.488232	0.945324	0	0	1.09787	0.787137	POLR2D;NUP88;POLR2G;RAN;NUP37
regulation of small GTPase mediated signal transduction (GO:0051056)	0.491849	0.945324	0	0	1.04721	0.743081	ARHGAP44;ARHGAP21;ARHGEF12;NCOA3;RASGRF1;RAC2;PLCE1;ARHGAP17;RHOC;RHOBTB2
regulation of protein binding (GO:0043393)	0.492959	0.945324	0	0	1.05736	0.747902	CAV1;BAX;TRIB3;NMD3;STK4;ZFPM1;RAN;MEN1
regulation of canonical Wnt signaling pathway (GO:0060828)	0.493225	0.945324	0	0	1.03134	0.728944	PSMD10;IGFBP4;PSMD13;CAV1;PTPRO;LRRK1;KREMEN2;TMEM64;STK4;TMEM198;PSMC5;TBL1XR1;PSMD3;RUVBL1;CDK14
mitotic sister chromatid segregation (GO:0000070)	0.494201	0.945324	0	0	1.07474	0.75749	CDC23;PRC1;PHF13;KPNB1;RAN;TTN
positive regulation of protein secretion (GO:0050714)	0.494201	0.945324	0	0	1.07474	0.75749	BLK;GPI;POLR2D;MIF;PPIA;TTN
regulation of mitotic cell cycle phase transition (GO:1901990)	0.494392	0.945324	0	0	1.03495	0.729047	PSMD10;PLK4;PSMD13;BUB1B;HMMR;PSMC5;CDC23;HAUS8;PSMD3;KNTC1;PTPN6;BUB3;NINL
positive regulation of programmed cell death (GO:0043068)	0.49508	0.945324	0	0	1.02529	0.720818	TNFAIP8;ARHGEF12;RIPK3;HTRA2;HMGA2;UBE2Z;STK4;MLLT11;C3ORF38;BIN1;AIFM2;FAM162A;CTLA4;BAX;RNPS1;IRF5;GPLD1;MAP3K5
cellular lipid catabolic process (GO:0044242)	0.496138	0.945324	0	0	1.23755	0.867399	FA2H;PCCB
regulation of chromosome organization (GO:0033044)	0.496138	0.945324	0	0	1.23755	0.867399	PIF1;LIG4
positive regulation of purine nucleotide biosynthetic process (GO:1900373)	0.496138	0.945324	0	0	1.23755	0.867399	GPR161;GPHA2
cellular modified amino acid biosynthetic process (GO:0042398)	0.496138	0.945324	0	0	1.23755	0.867399	GCLC;ATPIF1
negative regulation of cyclin-dependent protein serine/threonine kinase activity (GO:0045736)	0.496138	0.945324	0	0	1.23755	0.867399	IPO7;MEN1
macromolecule modification (GO:0043412)	0.496138	0.945324	0	0	1.23755	0.867399	PARP1;PARN
DNA geometric change (GO:0032392)	0.496138	0.945324	0	0	1.23755	0.867399	PIF1;RECQL5
cellular senescence (GO:0090398)	0.496138	0.945324	0	0	1.23755	0.867399	HMGA2;SMC6
positive regulation of dephosphorylation (GO:0035306)	0.496138	0.945324	0	0	1.23755	0.867399	CDCA2;RIPK3
DNA replication initiation (GO:0006270)	0.496138	0.945324	0	0	1.23755	0.867399	ORC2;MCM2
limb development (GO:0060173)	0.496138	0.945324	0	0	1.23755	0.867399	KAT2A;KREMEN2
positive regulation of vascular endothelial growth factor production (GO:0010575)	0.496138	0.945324	0	0	1.23755	0.867399	ARNT;NOX1
negative regulation of interleukin-6 production (GO:0032715)	0.496138	0.945324	0	0	1.23755	0.867399	TLR9;PTPN22
fatty acid derivative biosynthetic process (GO:1901570)	0.496138	0.945324	0	0	1.23755	0.867399	HMGCL;HSD17B8
mammary gland development (GO:0030879)	0.496138	0.945324	0	0	1.23755	0.867399	CAV1;WNT7B
transition metal ion homeostasis (GO:0055076)	0.496138	0.945324	0	0	1.23755	0.867399	ATOX1;CUTC
negative regulation of proteasomal ubiquitin-dependent protein catabolic process (GO:0032435)	0.496138	0.945324	0	0	1.23755	0.867399	HSP90AB1;OGT
cGMP biosynthetic process (GO:0006182)	0.496138	0.945324	0	0	1.23755	0.867399	ADCY4;ADCY3
regulation of cell cycle G1/S phase transition (GO:1902806)	0.496138	0.945324	0	0	1.23755	0.867399	STXBP4;PTPN6
cAMP metabolic process (GO:0046058)	0.496138	0.945324	0	0	1.23755	0.867399	ADCY4;ADCY3
regulation of cellular senescence (GO:2000772)	0.496138	0.945324	0	0	1.23755	0.867399	HMGA2;YPEL3
organic cation transport (GO:0015695)	0.496138	0.945324	0	0	1.23755	0.867399	SLC44A2;SLC25A19
camera-type eye development (GO:0043010)	0.496138	0.945324	0	0	1.23755	0.867399	ALDH1A3;RAB3GAP1
monocarboxylic acid biosynthetic process (GO:0072330)	0.501479	0.945324	0	0	1.08039	0.745678	ALDH1A3;AMACR;HSD17B4;ASNS;HSD17B8
endosomal transport (GO:0016197)	0.503499	0.945324	0	0	1.02255	0.701648	SDCCAG3;FAM109B;DPY30;STAM;CLN5;DOPEY2;EHD3;AP5M1;BIN1;HEATR5B;TBC1D5;BLOC1S3;TBC1D17;AP5S1;VPS39;SNX5
regulation of RNA metabolic process (GO:0051252)	0.504898	0.945324	0	0	1.13439	0.775244	MBD4;NCOA3;RASA1
DNA replication-independent nucleosome assembly (GO:0006336)	0.504898	0.945324	0	0	1.13439	0.775244	RBBP4;RUVBL1;CENPL
alpha-amino acid catabolic process (GO:1901606)	0.504898	0.945324	0	0	1.13439	0.775244	MCCC2;HMGCL;KMO
negative regulation of signaling (GO:0023057)	0.506167	0.945324	0	0	1.06072	0.722234	PTPN1;LTK;FLT1;SRMS;EPHA10;FGFR1
positive regulation of protein ubiquitination (GO:0031398)	0.506167	0.945324	0	0	1.06072	0.722234	PSMD10;NDFIP2;PEF1;CAV1;FBXO4;TRIB3
negative regulation of neuron death (GO:1901215)	0.506167	0.945324	0	0	1.06072	0.722234	MEF2C;SET;RASA1;LIG4;HTRA2;TP73
induction of positive chemotaxis (GO:0050930)	0.507971	0.945324	0	0	1.51251	1.02447	VEGFB
negative regulation of viral-induced cytoplasmic pattern recognition receptor signaling pathway (GO:0039532)	0.507971	0.945324	0	0	1.51251	1.02447	NPLOC4
glomerular filtration (GO:0003094)	0.507971	0.945324	0	0	1.51251	1.02447	MYO1E
male meiosis I (GO:0007141)	0.507971	0.945324	0	0	1.51251	1.02447	CCNA1
3'-UTR-mediated mRNA destabilization (GO:0061158)	0.507971	0.945324	0	0	1.51251	1.02447	ZC3H12D
superoxide anion generation (GO:0042554)	0.507971	0.945324	0	0	1.51251	1.02447	NOX1
negative regulation of oxidative stress-induced neuron death (GO:1903204)	0.507971	0.945324	0	0	1.51251	1.02447	NONO
regulation of Arp2/3 complex-mediated actin nucleation (GO:0034315)	0.507971	0.945324	0	0	1.51251	1.02447	BRK1
mitotic nuclear envelope reassembly (GO:0007084)	0.507971	0.945324	0	0	1.51251	1.02447	BANF1
positive regulation of receptor recycling (GO:0001921)	0.507971	0.945324	0	0	1.51251	1.02447	INPP5F
mesoderm morphogenesis (GO:0048332)	0.507971	0.945324	0	0	1.51251	1.02447	BMPR2
glycine metabolic process (GO:0006544)	0.507971	0.945324	0	0	1.51251	1.02447	SHMT2
regulation of respiratory burst (GO:0060263)	0.507971	0.945324	0	0	1.51251	1.02447	RAC2
cellular copper ion homeostasis (GO:0006878)	0.507971	0.945324	0	0	1.51251	1.02447	ATOX1
RNA phosphodiester bond hydrolysis, endonucleolytic (GO:0090502)	0.507971	0.945324	0	0	1.51251	1.02447	MRPL44
epithelial cell morphogenesis (GO:0003382)	0.507971	0.945324	0	0	1.51251	1.02447	SIPA1L3
peptidyl-lysine dimethylation (GO:0018027)	0.507971	0.945324	0	0	1.51251	1.02447	EHMT1
androgen biosynthetic process (GO:0006702)	0.507971	0.945324	0	0	1.51251	1.02447	MBD4
regulation of granulocyte differentiation (GO:0030852)	0.507971	0.945324	0	0	1.51251	1.02447	CEACAM1
glycoprotein catabolic process (GO:0006516)	0.507971	0.945324	0	0	1.51251	1.02447	NGLY1
glycerolipid metabolic process (GO:0046486)	0.507971	0.945324	0	0	1.51251	1.02447	ALDH5A1
primary miRNA processing (GO:0031053)	0.507971	0.945324	0	0	1.51251	1.02447	MRPL44
actin filament depolymerization (GO:0030042)	0.507971	0.945324	0	0	1.51251	1.02447	MICAL1
endosomal vesicle fusion (GO:0034058)	0.507971	0.945324	0	0	1.51251	1.02447	VPS39
motor neuron axon guidance (GO:0008045)	0.507971	0.945324	0	0	1.51251	1.02447	SLIT1
mitochondrial respiratory chain complex III biogenesis (GO:0097033)	0.507971	0.945324	0	0	1.51251	1.02447	UQCC1
nuclear mRNA surveillance (GO:0071028)	0.507971	0.945324	0	0	1.51251	1.02447	EXOSC8
DNA replication-dependent nucleosome assembly (GO:0006335)	0.507971	0.945324	0	0	1.51251	1.02447	RBBP4
positive regulation of circadian rhythm (GO:0042753)	0.507971	0.945324	0	0	1.51251	1.02447	FBXW11
positive regulation of T cell receptor signaling pathway (GO:0050862)	0.507971	0.945324	0	0	1.51251	1.02447	TESPA1
protein-cofactor linkage (GO:0018065)	0.507971	0.945324	0	0	1.51251	1.02447	LIPT1
complement receptor mediated signaling pathway (GO:0002430)	0.507971	0.945324	0	0	1.51251	1.02447	GPLD1
protein deneddylation (GO:0000338)	0.507971	0.945324	0	0	1.51251	1.02447	COPS5
cytochrome complex assembly (GO:0017004)	0.507971	0.945324	0	0	1.51251	1.02447	COA6
negative regulation of protein maturation (GO:1903318)	0.507971	0.945324	0	0	1.51251	1.02447	SNX12
positive regulation of smooth muscle cell migration (GO:0014911)	0.507971	0.945324	0	0	1.51251	1.02447	DOCK7
negative regulation of centrosome duplication (GO:0010826)	0.507971	0.945324	0	0	1.51251	1.02447	KAT2A
regulation of gene expression by genetic imprinting (GO:0006349)	0.507971	0.945324	0	0	1.51251	1.02447	PCGF5
negative regulation of transcription from RNA polymerase II promoter in response to stress (GO:0097201)	0.507971	0.945324	0	0	1.51251	1.02447	VHL
positive regulation of insulin secretion involved in cellular response to glucose stimulus (GO:0035774)	0.507971	0.945324	0	0	1.51251	1.02447	GPLD1
regulation of phospholipase activity (GO:0010517)	0.507971	0.945324	0	0	1.51251	1.02447	FGFR1
tRNA wobble base modification (GO:0002097)	0.507971	0.945324	0	0	1.51251	1.02447	URM1
negative regulation of sodium ion transmembrane transporter activity (GO:2000650)	0.507971	0.945324	0	0	1.51251	1.02447	CAMK2D
negative regulation of embryonic development (GO:0045992)	0.507971	0.945324	0	0	1.51251	1.02447	GPR161
regulation of mitochondrial depolarization (GO:0051900)	0.507971	0.945324	0	0	1.51251	1.02447	MLLT11
glucocorticoid metabolic process (GO:0008211)	0.507971	0.945324	0	0	1.51251	1.02447	YWHAH
regulation of astrocyte differentiation (GO:0048710)	0.507971	0.945324	0	0	1.51251	1.02447	BIN1
negative regulation of protein autophosphorylation (GO:0031953)	0.507971	0.945324	0	0	1.51251	1.02447	CAV1
positive regulation of lipid localization (GO:1905954)	0.507971	0.945324	0	0	1.51251	1.02447	HILPDA
DNA replication-dependent nucleosome organization (GO:0034723)	0.507971	0.945324	0	0	1.51251	1.02447	RBBP4
protein kinase A signaling (GO:0010737)	0.507971	0.945324	0	0	1.51251	1.02447	TTN
T cell homeostasis (GO:0043029)	0.507971	0.945324	0	0	1.51251	1.02447	RIPK3
positive regulation of execution phase of apoptosis (GO:1900119)	0.507971	0.945324	0	0	1.51251	1.02447	BAX
dicarboxylic acid biosynthetic process (GO:0043650)	0.507971	0.945324	0	0	1.51251	1.02447	MTHFD1L
negative regulation of homotypic cell-cell adhesion (GO:0034111)	0.507971	0.945324	0	0	1.51251	1.02447	CEACAM1
negative regulation of endoplasmic reticulum unfolded protein response (GO:1900102)	0.507971	0.945324	0	0	1.51251	1.02447	PTPN1
tryptophan catabolic process (GO:0006569)	0.507971	0.945324	0	0	1.51251	1.02447	KMO
regulation of lysosomal lumen pH (GO:0035751)	0.507971	0.945324	0	0	1.51251	1.02447	CLN5
histone H2B ubiquitination (GO:0033523)	0.507971	0.945324	0	0	1.51251	1.02447	CTR9
ketone body metabolic process (GO:1902224)	0.507971	0.945324	0	0	1.51251	1.02447	HMGCL
regulation of T cell apoptotic process (GO:0070232)	0.507971	0.945324	0	0	1.51251	1.02447	RIPK3
smooth muscle cell differentiation (GO:0051145)	0.507971	0.945324	0	0	1.51251	1.02447	MEF2C
regulation of axon regeneration (GO:0048679)	0.507971	0.945324	0	0	1.51251	1.02447	INPP5F
thyroid hormone generation (GO:0006590)	0.507971	0.945324	0	0	1.51251	1.02447	SLC5A5
positive regulation of epidermal growth factor-activated receptor activity (GO:0045741)	0.507971	0.945324	0	0	1.51251	1.02447	EPGN
regulation of B cell apoptotic process (GO:0002902)	0.507971	0.945324	0	0	1.51251	1.02447	BTK
protein deglycosylation (GO:0006517)	0.507971	0.945324	0	0	1.51251	1.02447	NGLY1
membrane raft organization (GO:0031579)	0.507971	0.945324	0	0	1.51251	1.02447	FLOT2
negative regulation of sodium ion transmembrane transport (GO:1902306)	0.507971	0.945324	0	0	1.51251	1.02447	CAMK2D
regulation of actin filament length (GO:0030832)	0.507971	0.945324	0	0	1.51251	1.02447	BRK1
oxalate transport (GO:0019532)	0.507971	0.945324	0	0	1.51251	1.02447	SLC26A7
N-acetylneuraminate metabolic process (GO:0006054)	0.507971	0.945324	0	0	1.51251	1.02447	GNPDA2
skeletal muscle thin filament assembly (GO:0030240)	0.507971	0.945324	0	0	1.51251	1.02447	TTN
regulation of triglyceride catabolic process (GO:0010896)	0.507971	0.945324	0	0	1.51251	1.02447	GPLD1
L-glutamate transport (GO:0015813)	0.507971	0.945324	0	0	1.51251	1.02447	SLC25A12
positive regulation of glial cell differentiation (GO:0045687)	0.507971	0.945324	0	0	1.51251	1.02447	BIN1
cell-cell junction maintenance (GO:0045217)	0.507971	0.945324	0	0	1.51251	1.02447	PLEKHA7
positive regulation of acrosome reaction (GO:2000344)	0.507971	0.945324	0	0	1.51251	1.02447	HYAL3
regulation of DNA-templated transcription, initiation (GO:2000142)	0.507971	0.945324	0	0	1.51251	1.02447	SETX
tryptophan metabolic process (GO:0006568)	0.507971	0.945324	0	0	1.51251	1.02447	KMO
histone modification (GO:0016570)	0.510088	0.945324	0	0	1.0471	0.704879	PRMT6;KDM4A;KAT2A;TBL1XR1;RUVBL1;EHMT1;SUPT3H
response to UV (GO:0009411)	0.510088	0.945324	0	0	1.0471	0.704879	TP53I13;PARP1;RHBDD1;EIF2S1;MEN1;RHNO1;TP73
positive regulation of macromolecule biosynthetic process (GO:0010557)	0.510157	0.945324	0	0	1.03123	0.694054	FCER2;MTPN;EIF6;TLR9;RAB3GAP2;NMD3;PASK;EIF3D;NOX1;RAB3GAP1
RNA modification (GO:0009451)	0.510417	0.945324	0	0	1.089	0.73238	APOBEC3G;URM1;PARN;BCDIN3D
intracellular transport of virus (GO:0075733)	0.510417	0.945324	0	0	1.089	0.73238	NUP88;KPNB1;RAN;NUP37
transport of virus (GO:0046794)	0.510417	0.945324	0	0	1.089	0.73238	NUP88;KPNB1;RAN;NUP37
positive regulation of neurogenesis (GO:0050769)	0.514591	0.945324	0	0	1.06345	0.706539	MEF2C;LIG4;TCF4;KIF20B;FGFR1
regulation of innate immune response (GO:0045088)	0.514591	0.945324	0	0	1.06345	0.706539	PTPN1;HSP90AB1;PTPN22;PTPN6;IFNAR1
negative regulation of cell cycle G2/M phase transition (GO:1902750)	0.514591	0.945324	0	0	1.06345	0.706539	PSMD10;PSMC5;PSMD13;PSMD3;ATF5
positive regulation of hydrolase activity (GO:0051345)	0.51582	0.945324	0	0	1.02087	0.675815	GABARAPL2;ARHGAP21;CD40;RIPK3;DNAJC10;RASGRF1;RGS10;TOR1AIP2;CTSH;RHOC;MAPK12;RAB3GAP1
positive regulation of NF-kappaB transcription factor activity (GO:0051092)	0.516507	0.945324	0	0	1.02946	0.68013	MTPN;CD40;RIPK3;BTK;TLR9;CAPN3;TRAF1;CARD11;MTDH
organophosphate ester transport (GO:0015748)	0.518167	0.945324	0	0	1.18368	0.778218	STARD7;SLC25A19
canonical glycolysis (GO:0061621)	0.518167	0.945324	0	0	1.18368	0.778218	GPI;PFKP
in utero embryonic development (GO:0001701)	0.518167	0.945324	0	0	1.18368	0.778218	WNT7B;LIG4
regulation of interleukin-10 production (GO:0032653)	0.518167	0.945324	0	0	1.18368	0.778218	TLR9;TIGIT
regulation of DNA damage response, signal transduction by p53 class mediator (GO:0043516)	0.518167	0.945324	0	0	1.18368	0.778218	PSMD10;MIF
regulation of lamellipodium assembly (GO:0010591)	0.518167	0.945324	0	0	1.18368	0.778218	RAC2;BRK1
regulation of glucose metabolic process (GO:0010906)	0.518167	0.945324	0	0	1.18368	0.778218	PASK;GPLD1
cellular response to epidermal growth factor stimulus (GO:0071364)	0.518167	0.945324	0	0	1.18368	0.778218	MBD4;MARS
cellular response to vascular endothelial growth factor stimulus (GO:0035924)	0.518167	0.945324	0	0	1.18368	0.778218	FLT1;HSPB1
regulation of apoptotic signaling pathway (GO:2001233)	0.518167	0.945324	0	0	1.18368	0.778218	CTSH;TRAF1
regulation of potassium ion transmembrane transporter activity (GO:1901016)	0.518167	0.945324	0	0	1.18368	0.778218	KCNG1;CACNA1D
long-chain fatty-acyl-CoA metabolic process (GO:0035336)	0.518167	0.945324	0	0	1.18368	0.778218	ELOVL5;ACSBG1
protein depolymerization (GO:0051261)	0.518167	0.945324	0	0	1.18368	0.778218	MICAL1;STMN1
3'-phosphoadenosine 5'-phosphosulfate metabolic process (GO:0050427)	0.518167	0.945324	0	0	1.18368	0.778218	SLC35B2;PAPSS1
regulation of nervous system development (GO:0051960)	0.518167	0.945324	0	0	1.18368	0.778218	MEF2C;DOCK7
regulation of cellular protein localization (GO:1903827)	0.518167	0.945324	0	0	1.18368	0.778218	PTPN1;PARP1
positive regulation of nitric oxide biosynthetic process (GO:0045429)	0.518167	0.945324	0	0	1.18368	0.778218	HSP90AB1;DDAH2
positive regulation of nitric oxide metabolic process (GO:1904407)	0.518167	0.945324	0	0	1.18368	0.778218	HSP90AB1;DDAH2
regulation of protein import into nucleus (GO:0042306)	0.518167	0.945324	0	0	1.18368	0.778218	MDFIC;APOD
glycolytic process through glucose-6-phosphate (GO:0061620)	0.518167	0.945324	0	0	1.18368	0.778218	GPI;PFKP
glucose catabolic process to pyruvate (GO:0061718)	0.518167	0.945324	0	0	1.18368	0.778218	GPI;PFKP
cyclic nucleotide metabolic process (GO:0009187)	0.518167	0.945324	0	0	1.18368	0.778218	ADCY4;ADCY3
peptide catabolic process (GO:0043171)	0.518167	0.945324	0	0	1.18368	0.778218	ADAMTS13;CTSH
ameboidal-type cell migration (GO:0001667)	0.522158	0.945324	0	0	1.10368	0.717153	SEMA4A;SEMA7A;SEMA3E
response to cAMP (GO:0051591)	0.522158	0.945324	0	0	1.10368	0.717153	VGF;AKAP6;SLC5A5
peptidyl-proline modification (GO:0018208)	0.522158	0.945324	0	0	1.10368	0.717153	PPIL1;PPIE;PPIA
response to peptide hormone (GO:0043434)	0.522158	0.945324	0	0	1.10368	0.717153	EIF6;CAV1;OGT
regulation of cholesterol biosynthetic process (GO:0045540)	0.522158	0.945324	0	0	1.10368	0.717153	PMVK;KPNB1;RAN
regulation of viral transcription (GO:0046782)	0.522158	0.945324	0	0	1.10368	0.717153	MDFIC;POLR2D;POLR2G
JAK-STAT cascade (GO:0007259)	0.522158	0.945324	0	0	1.10368	0.717153	PTPN1;CTR9;IFNAR1
cytoskeleton-dependent cytokinesis (GO:0061640)	0.527557	0.945324	0	0	1.04703	0.669576	CUL7;RASA1;STMN1;CKAP2;RHOC
negative regulation of developmental process (GO:0051093)	0.527557	0.945324	0	0	1.04703	0.669576	VAT1;CEACAM1;ZNF706;MIF;OMA1
stress-activated protein kinase signaling cascade (GO:0031098)	0.527557	0.945324	0	0	1.04703	0.669576	MAPK11;FBXW11;PAK6;STK4;MAP3K5
mRNA-containing ribonucleoprotein complex export from nucleus (GO:0071427)	0.531824	0.945324	0	0	1.02447	0.646897	DDX19B;NCBP2;CPSF3;IGFLR1;NUP88;RNPS1;NUP37
regulation of signal transduction (GO:0009966)	0.532067	0.945324	0	0	1.00348	0.633185	PTPN1;SP100;LTK;SRMS;FLT1;EPHA10;IGFBP4;ITGA3;ANKMY2;MDFIC;TMEM237;PLCE1;CSK;RGS11;OGT;FGFR1
mesenchymal cell differentiation (GO:0048762)	0.539082	0.945324	0	0	1.07457	0.663966	CUL7;MEF2C;HMGA2
regulation of cholesterol metabolic process (GO:0090181)	0.539082	0.945324	0	0	1.07457	0.663966	PMVK;KPNB1;RAN
regulation of calcium-mediated signaling (GO:0050848)	0.539082	0.945324	0	0	1.07457	0.663966	CAMK2D;P2RX5;DMD
calcium-dependent cell-cell adhesion via plasma membrane cell adhesion molecules (GO:0016339)	0.539082	0.945324	0	0	1.07457	0.663966	SELP;CDH24;CDH9
spliceosomal complex assembly (GO:0000245)	0.539082	0.945324	0	0	1.07457	0.663966	SETX;LUC7L;SNRPD3
positive regulation of viral transcription (GO:0050434)	0.539082	0.945324	0	0	1.07457	0.663966	MDFIC;POLR2D;POLR2G
negative regulation of STAT cascade (GO:1904893)	0.539082	0.945324	0	0	1.07457	0.663966	CAV1;VHL;LRRC66
protein phosphorylation (GO:0006468)	0.539417	0.945324	0	0	0.994143	0.613652	CAMK2D;LTK;GMFB;FLT1;STK4;PRDX4;CHEK2;CSK;FPGT-TNNI3K;MAP3K9;NEK3;MAP3K5;PLK4;CSNK2A1;RIPK3;DCLK2;PHKB;TNNI3K;KSR2;PASK;MAPK12;TEC;PRKAR1B;CCNE1;PEAK1;BMP2K;BTK;TLR9;PTPN6;TSSK4;CDK14;FGFR1
chromosome organization (GO:0051276)	0.539523	0.945324	0	0	1.047	0.646073	COPS5;PARP1;LIG4;HMGA2
chordate embryonic development (GO:0043009)	0.539523	0.945324	0	0	1.047	0.646073	WNT7B;POLR2D;LIG4;FGFR1
negative regulation of cellular catabolic process (GO:0031330)	0.539523	0.945324	0	0	1.047	0.646073	KDM4A;WDR6;PTPN22;GPLD1
glycosaminoglycan catabolic process (GO:0006027)	0.539523	0.945324	0	0	1.047	0.646073	HYAL3;PRELP;HMMR;FMOD
ribosome assembly (GO:0042255)	0.539523	0.945324	0	0	1.047	0.646073	EIF6;ERAL1;RPF2;MRPL11
positive regulation of cyclin-dependent protein kinase activity (GO:1904031)	0.539544	0.945324	0	0	1.1343	0.699897	PSMD10;CKS1B
bile acid biosynthetic process (GO:0006699)	0.539544	0.945324	0	0	1.1343	0.699897	AMACR;HSD17B4
positive regulation of interferon-beta production (GO:0032728)	0.539544	0.945324	0	0	1.1343	0.699897	TLR9;IRF5
nucleotide biosynthetic process (GO:0009165)	0.539544	0.945324	0	0	1.1343	0.699897	ADCY4;ADCY3
tRNA methylation (GO:0030488)	0.539544	0.945324	0	0	1.1343	0.699897	METTL2B;METTL2A
negative regulation of catalytic activity (GO:0043086)	0.539544	0.945324	0	0	1.1343	0.699897	PLN;ATPIF1
positive regulation of cAMP metabolic process (GO:0030816)	0.539544	0.945324	0	0	1.1343	0.699897	GPR161;GPHA2
internal peptidyl-lysine acetylation (GO:0018393)	0.539544	0.945324	0	0	1.1343	0.699897	KAT2A;RUVBL1
strand displacement (GO:0000732)	0.539544	0.945324	0	0	1.1343	0.699897	RAD51B;RAD51
snRNA 3'-end processing (GO:0034472)	0.539544	0.945324	0	0	1.1343	0.699897	EXOSC8;INTS7
apoptotic cell clearance (GO:0043277)	0.539544	0.945324	0	0	1.1343	0.699897	NCOA3;RAC2
histone acetylation (GO:0016573)	0.540368	0.945324	0	0	1.03111	0.634655	KAT2A;NAA40;RUVBL1;BEND3;SUPT3H
positive regulation of growth (GO:0045927)	0.540368	0.945324	0	0	1.03111	0.634655	PSMD10;MTPN;CSNK2A1;AKAP6;DNPH1
regulation of cation channel activity (GO:2001257)	0.540368	0.945324	0	0	1.03111	0.634655	KCNG1;CACNB2;MEF2C;CAMK2D;DMD
regulation of peptidyl-serine phosphorylation (GO:0033135)	0.54141	0.945324	0	0	1.02078	0.62633	CMC4;CAV1;DOCK7;DMD;MIF;STK4
L-phenylalanine catabolic process (GO:0006559)	0.541667	0.945324	0	0	1.36118	0.834546	GSTZ1
replicative senescence (GO:0090399)	0.541667	0.945324	0	0	1.36118	0.834546	CHEK2
positive regulation of cell cycle phase transition (GO:1901989)	0.541667	0.945324	0	0	1.36118	0.834546	STXBP4
negative regulation of ryanodine-sensitive calcium-release channel activity (GO:0060315)	0.541667	0.945324	0	0	1.36118	0.834546	SRI
intracellular protein transmembrane transport (GO:0065002)	0.541667	0.945324	0	0	1.36118	0.834546	SRP72
interleukin-2-mediated signaling pathway (GO:0038110)	0.541667	0.945324	0	0	1.36118	0.834546	IL2RG
T-helper cell differentiation (GO:0042093)	0.541667	0.945324	0	0	1.36118	0.834546	ZFPM1
calcineurin-NFAT signaling cascade (GO:0033173)	0.541667	0.945324	0	0	1.36118	0.834546	NFATC1
positive regulation of cytolysis (GO:0045919)	0.541667	0.945324	0	0	1.36118	0.834546	GPLD1
myosin filament assembly (GO:0031034)	0.541667	0.945324	0	0	1.36118	0.834546	TTN
urea cycle (GO:0000050)	0.541667	0.945324	0	0	1.36118	0.834546	ASL
regulation of actin filament depolymerization (GO:0030834)	0.541667	0.945324	0	0	1.36118	0.834546	MTPN
regulation of mitotic centrosome separation (GO:0046602)	0.541667	0.945324	0	0	1.36118	0.834546	KIF11
calcium ion regulated exocytosis (GO:0017156)	0.541667	0.945324	0	0	1.36118	0.834546	ARHGAP17
phosphatidylinositol dephosphorylation (GO:0046856)	0.541667	0.945324	0	0	1.36118	0.834546	INPP5F
mitochondrion distribution (GO:0048311)	0.541667	0.945324	0	0	1.36118	0.834546	MSTO1
response to axon injury (GO:0048678)	0.541667	0.945324	0	0	1.36118	0.834546	APOD
positive regulation of chromosome segregation (GO:0051984)	0.541667	0.945324	0	0	1.36118	0.834546	SMC6
regulation of short-term neuronal synaptic plasticity (GO:0048172)	0.541667	0.945324	0	0	1.36118	0.834546	RAB3GAP1
regulation of ceramide biosynthetic process (GO:2000303)	0.541667	0.945324	0	0	1.36118	0.834546	ORMDL1
negative regulation of cellular senescence (GO:2000773)	0.541667	0.945324	0	0	1.36118	0.834546	HMGA2
negative regulation of histone acetylation (GO:0035067)	0.541667	0.945324	0	0	1.36118	0.834546	SET
regulation of chromatin binding (GO:0035561)	0.541667	0.945324	0	0	1.36118	0.834546	BTAF1
cellular response to interleukin-2 (GO:0071352)	0.541667	0.945324	0	0	1.36118	0.834546	IL2RG
response to sterol (GO:0036314)	0.541667	0.945324	0	0	1.36118	0.834546	PMVK
rhodopsin mediated signaling pathway (GO:0016056)	0.541667	0.945324	0	0	1.36118	0.834546	PDE6B
macrophage differentiation (GO:0030225)	0.541667	0.945324	0	0	1.36118	0.834546	PARP1
regulation of RNA polymerase II transcriptional preinitiation complex assembly (GO:0045898)	0.541667	0.945324	0	0	1.36118	0.834546	PSMC5
cellular response to interferon-beta (GO:0035458)	0.541667	0.945324	0	0	1.36118	0.834546	HTRA2
positive regulation of fatty acid biosynthetic process (GO:0045723)	0.541667	0.945324	0	0	1.36118	0.834546	ELOVL5
methionine metabolic process (GO:0006555)	0.541667	0.945324	0	0	1.36118	0.834546	ADI1
negative regulation of potassium ion transport (GO:0043267)	0.541667	0.945324	0	0	1.36118	0.834546	CAV1
arginine metabolic process (GO:0006525)	0.541667	0.945324	0	0	1.36118	0.834546	DDAH2
negative regulation of intrinsic apoptotic signaling pathway in response to DNA damage by p53 class mediator (GO:1902166)	0.541667	0.945324	0	0	1.36118	0.834546	MIF
negative regulation of T cell differentiation (GO:0045581)	0.541667	0.945324	0	0	1.36118	0.834546	CTLA4
photoreceptor cell development (GO:0042461)	0.541667	0.945324	0	0	1.36118	0.834546	NRL
heart process (GO:0003015)	0.541667	0.945324	0	0	1.36118	0.834546	MYL2
establishment of synaptic vesicle localization (GO:0097480)	0.541667	0.945324	0	0	1.36118	0.834546	TMEM230
cellular response to increased oxygen levels (GO:0036295)	0.541667	0.945324	0	0	1.36118	0.834546	CAV1
synaptic transmission, GABAergic (GO:0051932)	0.541667	0.945324	0	0	1.36118	0.834546	GABRA6
carbohydrate phosphorylation (GO:0046835)	0.541667	0.945324	0	0	1.36118	0.834546	ADK
mitotic spindle elongation (GO:0000022)	0.541667	0.945324	0	0	1.36118	0.834546	PRC1
retinal metabolic process (GO:0042574)	0.541667	0.945324	0	0	1.36118	0.834546	ALDH1A3
cyclooxygenase pathway (GO:0019371)	0.541667	0.945324	0	0	1.36118	0.834546	PTGES2
positive regulation of sodium ion transmembrane transporter activity (GO:2000651)	0.541667	0.945324	0	0	1.36118	0.834546	DMD
regulation of synaptic transmission, GABAergic (GO:0032228)	0.541667	0.945324	0	0	1.36118	0.834546	USP46
positive regulation of glucose metabolic process (GO:0010907)	0.541667	0.945324	0	0	1.36118	0.834546	GPLD1
negative regulation of release of sequestered calcium ion into cytosol (GO:0051280)	0.541667	0.945324	0	0	1.36118	0.834546	SRI
epithelial cell-cell adhesion (GO:0090136)	0.541667	0.945324	0	0	1.36118	0.834546	PLEKHA7
regulation of serine-type endopeptidase activity (GO:1900003)	0.541667	0.945324	0	0	1.36118	0.834546	SPINK13
icosanoid secretion (GO:0032309)	0.541667	0.945324	0	0	1.36118	0.834546	ABCC4
negative regulation of translation, ncRNA-mediated (GO:0040033)	0.541667	0.945324	0	0	1.36118	0.834546	EIF6
L-serine metabolic process (GO:0006563)	0.541667	0.945324	0	0	1.36118	0.834546	SHMT2
regulation of cardiac muscle cell differentiation (GO:2000725)	0.541667	0.945324	0	0	1.36118	0.834546	MEF2C
embryonic hemopoiesis (GO:0035162)	0.541667	0.945324	0	0	1.36118	0.834546	ZFPM1
aspartate family amino acid biosynthetic process (GO:0009067)	0.541667	0.945324	0	0	1.36118	0.834546	ASNS
carbohydrate derivative catabolic process (GO:1901136)	0.541667	0.945324	0	0	1.36118	0.834546	NGLY1
erythrose 4-phosphate/phosphoenolpyruvate family amino acid catabolic process (GO:1902222)	0.541667	0.945324	0	0	1.36118	0.834546	GSTZ1
glutathione biosynthetic process (GO:0006750)	0.541667	0.945324	0	0	1.36118	0.834546	GCLC
miRNA mediated inhibition of translation (GO:0035278)	0.541667	0.945324	0	0	1.36118	0.834546	EIF6
protein carboxylation (GO:0018214)	0.541667	0.945324	0	0	1.36118	0.834546	PROC
regulation of symbiosis, encompassing mutualism through parasitism (GO:0043903)	0.541667	0.945324	0	0	1.36118	0.834546	CAV1
response to corticosteroid (GO:0031960)	0.541667	0.945324	0	0	1.36118	0.834546	SOX30
peptidyl-glutamic acid carboxylation (GO:0017187)	0.541667	0.945324	0	0	1.36118	0.834546	PROC
UDP-N-acetylglucosamine biosynthetic process (GO:0006048)	0.541667	0.945324	0	0	1.36118	0.834546	GNPDA2
spinal cord development (GO:0021510)	0.541667	0.945324	0	0	1.36118	0.834546	SOX12
hepatocyte growth factor receptor signaling pathway (GO:0048012)	0.541667	0.945324	0	0	1.36118	0.834546	STMN1
isotype switching (GO:0045190)	0.541667	0.945324	0	0	1.36118	0.834546	LIG4
positive regulation of endothelial cell apoptotic process (GO:2000353)	0.541667	0.945324	0	0	1.36118	0.834546	CD40
L-phenylalanine metabolic process (GO:0006558)	0.541667	0.945324	0	0	1.36118	0.834546	GSTZ1
sulfate transmembrane transport (GO:1902358)	0.541667	0.945324	0	0	1.36118	0.834546	SLC26A7
regulation of hippo signaling (GO:0035330)	0.541667	0.945324	0	0	1.36118	0.834546	NEK8
regulation of tumor necrosis factor biosynthetic process (GO:0042534)	0.541667	0.945324	0	0	1.36118	0.834546	HSPB1
drug transmembrane transport (GO:0006855)	0.541667	0.945324	0	0	1.36118	0.834546	ATP8B1
regulation of histone deacetylation (GO:0031063)	0.541667	0.945324	0	0	1.36118	0.834546	CAMK2D
cellular response to prostaglandin stimulus (GO:0071379)	0.541667	0.945324	0	0	1.36118	0.834546	GNG2
negative regulation of nuclear division (GO:0051784)	0.541667	0.945324	0	0	1.36118	0.834546	NME6
regulation of hydrogen peroxide-induced cell death (GO:1903205)	0.541667	0.945324	0	0	1.36118	0.834546	PYCR1
embryonic eye morphogenesis (GO:0048048)	0.541667	0.945324	0	0	1.36118	0.834546	ALDH1A3
pyrimidine nucleoside catabolic process (GO:0046135)	0.541667	0.945324	0	0	1.36118	0.834546	NT5C
chromatin silencing at rDNA (GO:0000183)	0.541667	0.945324	0	0	1.36118	0.834546	BEND3
cellular response to sterol (GO:0036315)	0.541667	0.945324	0	0	1.36118	0.834546	GPLD1
intrinsic apoptotic signaling pathway in response to oxidative stress (GO:0008631)	0.541667	0.945324	0	0	1.36118	0.834546	MAP3K5
regulation of ventricular cardiac muscle cell action potential (GO:0098911)	0.541667	0.945324	0	0	1.36118	0.834546	CAV1
attachment of mitotic spindle microtubules to kinetochore (GO:0051315)	0.541667	0.945324	0	0	1.36118	0.834546	CHAMP1
regulation of protein kinase C signaling (GO:0090036)	0.541667	0.945324	0	0	1.36118	0.834546	CD40
internal protein amino acid acetylation (GO:0006475)	0.541667	0.945324	0	0	1.36118	0.834546	KAT2A
sphingolipid metabolic process (GO:0006665)	0.543735	0.945324	0	0	1.00814	0.61425	UGCG;FA2H;PRKD3;ELOVL5;ORMDL1;CLN8;SGPP2;SGPP1
organic substance transport (GO:0071702)	0.552913	0.945324	0	0	1.00812	0.59737	CHKA;ABCA6;CAV1;SLC50A1;ABCA12;CLN8
lysosomal transport (GO:0007041)	0.553015	0.945324	0	0	1.01567	0.601652	AP3M1;EHD3;BIN1;TMEM106B;VPS39
regulation of neuron death (GO:1901214)	0.553015	0.945324	0	0	1.01567	0.601652	MEF2C;RRAS2;HTRA2;EIF2S1;MAP3K5
glycoprotein biosynthetic process (GO:0009101)	0.553015	0.945324	0	0	1.01567	0.601652	BMPR2;TMEM115;DAD1;DOLK;SDF2
I-kappaB kinase/NF-kappaB signaling (GO:0007249)	0.553741	0.945324	0	0	1.02719	0.607129	IRAK1BP1;PRDX4;TLR9;CARD11
regulation of neurogenesis (GO:0050767)	0.553741	0.945324	0	0	1.02719	0.607129	BIN1;DOCK7;LIG4;YWHAH
protein transport (GO:0015031)	0.559613	0.945324	0	0	0.98463	0.571587	TIMM8A;RABGAP1L;LRSAM1;ATP6V0E1;TBC1D9B;STX7;RABL2B;TIMM10;TBC1D1;RAB30;CTTN;TBC1D5;ADPRH;TMED3;RAB3GAP2;KDELR2;TBC1D17;SNX8;TBC1D26;ATP6V0A1;ATP6V1C2;YWHAH
proteasomal protein catabolic process (GO:0010498)	0.560141	0.945324	0	0	0.985108	0.570935	PSMD10;RNF34;FBXW11;PSMD13;RHBDD1;FBXL19;BUB1B;BTBD6;FBXO44;KBTBD4;PSMC5;CDC23;TBL1XR1;PSMD3;BUB3;UBXN6
phosphatidylinositol phosphorylation (GO:0046854)	0.560254	0.945324	0	0	1.08887	0.630851	PI4K2B;FAM126A
transition metal ion transport (GO:0000041)	0.560254	0.945324	0	0	1.08887	0.630851	ATOX1;CUTC
extrinsic apoptotic signaling pathway via death domain receptors (GO:0008625)	0.560254	0.945324	0	0	1.08887	0.630851	BLOC1S2;BAX
regulation of neurotransmitter secretion (GO:0046928)	0.560254	0.945324	0	0	1.08887	0.630851	MEF2C;DTNBP1
regulation of vascular endothelial growth factor production (GO:0010574)	0.560254	0.945324	0	0	1.08887	0.630851	ARNT;NOX1
muscle fiber development (GO:0048747)	0.560254	0.945324	0	0	1.08887	0.630851	DMD;TTN
regulation of protein localization to cell surface (GO:2000008)	0.560254	0.945324	0	0	1.08887	0.630851	HSP90AB1;RANGRF
cellular response to topologically incorrect protein (GO:0035967)	0.560254	0.945324	0	0	1.08887	0.630851	HSPA8;RHBDD1
cardiac muscle cell development (GO:0055013)	0.560254	0.945324	0	0	1.08887	0.630851	MYL2;TTN
calcium ion transport (GO:0006816)	0.563478	0.945324	0	0	0.9897	0.567719	CACNB2;CRACR2B;STIM2;CAV1;ATP2A3;CACNA1D;CACNA1E;MCOLN2
cytosolic transport (GO:0016482)	0.563478	0.945324	0	0	0.9897	0.567719	DOPEY2;EHD3;HEATR5B;TBC1D5;FAM109B;TBC1D17;SNX5;CLN5
phosphorylation (GO:0016310)	0.563603	0.945324	0	0	0.982556	0.563402	CAMK2D;LTK;GMFB;ADK;STK4;CHEK2;CSK;FPGT-TNNI3K;MAP3K9;NEK3;MAP3K5;PLK4;CSNK2A1;PHKB;TNNI3K;KSR2;PASK;TEC;PRKAR1B;CCNE1;PEAK1;BMP2K;BTK;TSSK4;CDK14;FGFR1
positive regulation of angiogenesis (GO:0045766)	0.563684	0.945324	0	0	0.992298	0.568846	CD40;FLT1;VEGFB;HMGA2;HSPB1;CTSH;MTDH
protein import into nucleus (GO:0006606)	0.563684	0.945324	0	0	0.992298	0.568846	RPAIN;OR1D2;NUP88;NXT2;IPO7;KPNB1;RAN
negative regulation of canonical Wnt signaling pathway (GO:0090090)	0.563776	0.945324	0	0	0.986072	0.565117	PSMD10;PSMC5;IGFBP4;PSMD13;CAV1;PSMD3;PTPRO;KREMEN2;TMEM64;STK4
cellular response to lipid (GO:0071396)	0.564619	0.945324	0	0	0.983655	0.562261	SETX;MBD4;MEF2C;LTK;NCOA3;WNT7B;CTR9;NR1I2;HTRA2;STAP1;ADCY3;GPLD1
nucleic acid phosphodiester bond hydrolysis (GO:0090305)	0.565489	0.945324	0	0	1.00068	0.570452	POLD4;PARP1;POLD2;RPA1;RPA2
positive regulation of gene expression (GO:0010628)	0.566178	0.945324	0	0	0.983632	0.559537	RNF14;PTPN22;ELK1;CKS1B;CHEK2;CTSH;CAPN3;MAP3K5;YWHAH;MEF2C;ANKRD49;FBXW11;NCOA3;ARNT;PASK;SUPT3H;ACTA2;KAT2A;MYCN;MDFIC;CCNE1;TBL1XR1;TLR9;ATF5;SKAP1;SP100;HEATR1;NR1I2;TTN;TNNI2;STAP1;PCBD2;VHL;MBD4;AFAP1L2;DTNBP1;HMGA2;NFATC1;SLC50A1;MLLT11;SETX;MAPK11;PSMC5;EIF6;TCF4;FAM98B;MMS19;FAM98A;EIF3D;RAN;TP73;PHF19
Ras protein signal transduction (GO:0007265)	0.566398	0.945324	0	0	0.981227	0.557787	NCOA3;C15ORF62;RABL2B;BRK1;KSR2;RHOC;RHOBTB2;MAPK11;RAB30;RAC2;PLCE1;PAK6;GRB2;EPS8L2;KPNB1
regulation of epidermal growth factor receptor signaling pathway (GO:0042058)	0.567722	0.945324	0	0	1.00811	0.570717	CEACAM1;AFAP1L2;GRB2;STAM
integrin-mediated signaling pathway (GO:0007229)	0.567722	0.945324	0	0	1.00811	0.570717	CEACAM1;SEMA7A;ADAMTS13;TEC
tRNA modification (GO:0006400)	0.567722	0.945324	0	0	1.00811	0.570717	METTL2B;URM1;METTL2A;SEPHS2
positive regulation of protein localization to plasma membrane (GO:1903078)	0.571869	0.945324	0	0	1.02074	0.570433	ITGA3;RANGRF;AKAP5
mitotic metaphase plate congression (GO:0007080)	0.571869	0.945324	0	0	1.02074	0.570433	CDC23;CHAMP1;KPNB1
RNA catabolic process (GO:0006401)	0.571869	0.945324	0	0	1.02074	0.570433	SND1;SKIV2L2;SIDT2
protein transmembrane import into intracellular organelle (GO:0044743)	0.571869	0.945324	0	0	1.02074	0.570433	SAMM50;TIMM10;DNAJC15
regulation of systemic arterial blood pressure (GO:0003073)	0.573057	0.945324	0	0	1.23737	0.688932	BMPR2
regulation of double-strand break repair via nonhomologous end joining (GO:2001032)	0.573057	0.945324	0	0	1.23737	0.688932	HMGA2
fatty acid elongation (GO:0030497)	0.573057	0.945324	0	0	1.23737	0.688932	ELOVL5
regulation of intrinsic apoptotic signaling pathway in response to DNA damage by p53 class mediator (GO:1902165)	0.573057	0.945324	0	0	1.23737	0.688932	MIF
UDP-N-acetylglucosamine metabolic process (GO:0006047)	0.573057	0.945324	0	0	1.23737	0.688932	GNPDA2
oligodendrocyte development (GO:0014003)	0.573057	0.945324	0	0	1.23737	0.688932	CNTNAP1
phospholipid efflux (GO:0033700)	0.573057	0.945324	0	0	1.23737	0.688932	ABCA12
serine family amino acid biosynthetic process (GO:0009070)	0.573057	0.945324	0	0	1.23737	0.688932	SEPHS2
regulation of rRNA processing (GO:2000232)	0.573057	0.945324	0	0	1.23737	0.688932	HEATR1
mitochondrion transport along microtubule (GO:0047497)	0.573057	0.945324	0	0	1.23737	0.688932	MAP1S
nucleoside catabolic process (GO:0009164)	0.573057	0.945324	0	0	1.23737	0.688932	NT5C
nonribosomal peptide biosynthetic process (GO:0019184)	0.573057	0.945324	0	0	1.23737	0.688932	GCLC
positive regulation of cardiocyte differentiation (GO:1905209)	0.573057	0.945324	0	0	1.23737	0.688932	MEF2C
cellular glucan metabolic process (GO:0006073)	0.573057	0.945324	0	0	1.23737	0.688932	PHKB
eye photoreceptor cell development (GO:0042462)	0.573057	0.945324	0	0	1.23737	0.688932	NRL
response to prostaglandin E (GO:0034695)	0.573057	0.945324	0	0	1.23737	0.688932	GNG2
regulation of establishment of endothelial barrier (GO:1903140)	0.573057	0.945324	0	0	1.23737	0.688932	PROC
negative regulation by host of viral transcription (GO:0043922)	0.573057	0.945324	0	0	1.23737	0.688932	HMGA2
positive regulation of pseudopodium assembly (GO:0031274)	0.573057	0.945324	0	0	1.23737	0.688932	C15ORF62
regulation of skeletal muscle tissue development (GO:0048641)	0.573057	0.945324	0	0	1.23737	0.688932	MEF2C
lysine metabolic process (GO:0006553)	0.573057	0.945324	0	0	1.23737	0.688932	OGDH
regulation of pseudopodium assembly (GO:0031272)	0.573057	0.945324	0	0	1.23737	0.688932	C15ORF62
negative regulation of histone modification (GO:0031057)	0.573057	0.945324	0	0	1.23737	0.688932	SET
negative regulation of vascular smooth muscle cell proliferation (GO:1904706)	0.573057	0.945324	0	0	1.23737	0.688932	MEF2C
collagen metabolic process (GO:0032963)	0.573057	0.945324	0	0	1.23737	0.688932	TRAM2
negative regulation of epithelial cell differentiation (GO:0030857)	0.573057	0.945324	0	0	1.23737	0.688932	CAV1
cardiac muscle fiber development (GO:0048739)	0.573057	0.945324	0	0	1.23737	0.688932	TTN
negative regulation of ATP metabolic process (GO:1903579)	0.573057	0.945324	0	0	1.23737	0.688932	PARP1
negative regulation of RNA biosynthetic process (GO:1902679)	0.573057	0.945324	0	0	1.23737	0.688932	SSX3
regulation of T cell differentiation in thymus (GO:0033081)	0.573057	0.945324	0	0	1.23737	0.688932	TESPA1
endosome transport via multivesicular body sorting pathway (GO:0032509)	0.573057	0.945324	0	0	1.23737	0.688932	UBXN6
negative regulation of interleukin-12 production (GO:0032695)	0.573057	0.945324	0	0	1.23737	0.688932	TIGIT
positive regulation of neuron migration (GO:2001224)	0.573057	0.945324	0	0	1.23737	0.688932	KIF20B
calcineurin-mediated signaling (GO:0097720)	0.573057	0.945324	0	0	1.23737	0.688932	NFATC1
regulation of catabolic process (GO:0009894)	0.573057	0.945324	0	0	1.23737	0.688932	CHEK2
microtubule anchoring (GO:0034453)	0.573057	0.945324	0	0	1.23737	0.688932	BICD2
positive regulation of granulocyte macrophage colony-stimulating factor production (GO:0032725)	0.573057	0.945324	0	0	1.23737	0.688932	TLR9
rRNA 3'-end processing (GO:0031125)	0.573057	0.945324	0	0	1.23737	0.688932	EXOSC8
regulation of vasculogenesis (GO:2001212)	0.573057	0.945324	0	0	1.23737	0.688932	CEACAM1
regulation of transcription of nuclear large rRNA transcript from RNA polymerase I promoter (GO:1901836)	0.573057	0.945324	0	0	1.23737	0.688932	MARS
histone H3-K9 demethylation (GO:0033169)	0.573057	0.945324	0	0	1.23737	0.688932	KDM4A
positive regulation of interleukin-1 production (GO:0032732)	0.573057	0.945324	0	0	1.23737	0.688932	HSPB1
skeletal myofibril assembly (GO:0014866)	0.573057	0.945324	0	0	1.23737	0.688932	TTN
regulation of viral life cycle (GO:1903900)	0.573057	0.945324	0	0	1.23737	0.688932	PPIA
retinol metabolic process (GO:0042572)	0.573057	0.945324	0	0	1.23737	0.688932	POLR2D
negative regulation of oxidoreductase activity (GO:0051354)	0.573057	0.945324	0	0	1.23737	0.688932	AOC3
carbohydrate derivative transport (GO:1901264)	0.573057	0.945324	0	0	1.23737	0.688932	SLC25A19
modification-dependent macromolecule catabolic process (GO:0043632)	0.573057	0.945324	0	0	1.23737	0.688932	ANKUB1
cellular modified amino acid catabolic process (GO:0042219)	0.573057	0.945324	0	0	1.23737	0.688932	GGACT
amino sugar biosynthetic process (GO:0046349)	0.573057	0.945324	0	0	1.23737	0.688932	GNPDA2
protein insertion into membrane (GO:0051205)	0.573057	0.945324	0	0	1.23737	0.688932	TRAM2
entry of bacterium into host cell (GO:0035635)	0.573057	0.945324	0	0	1.23737	0.688932	GRB2
Golgi localization (GO:0051645)	0.573057	0.945324	0	0	1.23737	0.688932	ARHGAP21
positive regulation of skeletal muscle tissue development (GO:0048643)	0.573057	0.945324	0	0	1.23737	0.688932	MEF2C
histone arginine methylation (GO:0034969)	0.573057	0.945324	0	0	1.23737	0.688932	PRMT6
lysine catabolic process (GO:0006554)	0.573057	0.945324	0	0	1.23737	0.688932	OGDH
regulation of cholesterol homeostasis (GO:2000188)	0.573057	0.945324	0	0	1.23737	0.688932	NR1I2
regulation of histone methylation (GO:0031060)	0.573057	0.945324	0	0	1.23737	0.688932	CTR9
regulation of phosphorylation (GO:0042325)	0.573209	0.945324	0	0	0.980731	0.545782	CCDC88A;EIF6;STAP1;HSPB1;NUP88;MIF;OGT;NUP37
RNA export from nucleus (GO:0006405)	0.573209	0.945324	0	0	0.980731	0.545782	DDX19B;NCBP2;CPSF3;IGFLR1;NUP88;RNPS1;RAN;NUP37
regulation of cellular response to stress (GO:0080135)	0.574084	0.945324	0	0	0.982016	0.544999	HSPA8;CAMK2D;HSP90AB1;RPA1;RPA2;NUP88;NUP37
mRNA transport (GO:0051028)	0.574084	0.945324	0	0	0.982016	0.544999	DDX19B;NCBP2;CPSF3;IGFLR1;NUP88;RNPS1;NUP37
regulation of neuron apoptotic process (GO:0043523)	0.57551	0.945324	0	0	0.983727	0.543508	MEF2C;SET;RASA1;LIG4;BAX;TP73
regulation of gene expression, epigenetic (GO:0040029)	0.577783	0.945324	0	0	0.986124	0.540945	KAT2A;RBBP4;EED;SLC50A1;PHF19
negative regulation of endocytosis (GO:0045806)	0.580289	0.945324	0	0	1.04693	0.569771	LRSAM1;CAV1
regulation of TORC1 signaling (GO:1903432)	0.580289	0.945324	0	0	1.04693	0.569771	RRAGC;DEPDC5
negative regulation of response to DNA damage stimulus (GO:2001021)	0.580289	0.945324	0	0	1.04693	0.569771	PSMD10;MIF
positive regulation of extrinsic apoptotic signaling pathway (GO:2001238)	0.580289	0.945324	0	0	1.04693	0.569771	CAV1;HTRA2
organelle fission (GO:0048285)	0.580289	0.945324	0	0	1.04693	0.569771	FIS1;GDAP1
lytic vacuole organization (GO:0080171)	0.580289	0.945324	0	0	1.04693	0.569771	HPS4;TMEM106B
protein K11-linked ubiquitination (GO:0070979)	0.580289	0.945324	0	0	1.04693	0.569771	CDC23;UBE2T
regulation of NIK/NF-kappaB signaling (GO:1901222)	0.580289	0.945324	0	0	1.04693	0.569771	PTPN22;HDAC7
cardiac muscle cell action potential involved in contraction (GO:0086002)	0.580289	0.945324	0	0	1.04693	0.569771	GJA1;CACNA1D
positive regulation of calcium-mediated signaling (GO:0050850)	0.580289	0.945324	0	0	1.04693	0.569771	P2RX5;AKAP6
regulation of lipid biosynthetic process (GO:0046890)	0.580289	0.945324	0	0	1.04693	0.569771	CEACAM1;EIF6
cGMP metabolic process (GO:0046068)	0.580289	0.945324	0	0	1.04693	0.569771	ADCY4;ADCY3
regulation of defense response to virus by virus (GO:0050690)	0.580289	0.945324	0	0	1.04693	0.569771	AP1B1;AP1M1
positive regulation of lipid biosynthetic process (GO:0046889)	0.580289	0.945324	0	0	1.04693	0.569771	ELOVL5;GPLD1
ventricular septum development (GO:0003281)	0.580289	0.945324	0	0	1.04693	0.569771	BMPR2;ZFPM1
protein export from nucleus (GO:0006611)	0.580289	0.945324	0	0	1.04693	0.569771	NUP88;RAN
positive regulation of fibroblast proliferation (GO:0048146)	0.580289	0.945324	0	0	1.04693	0.569771	LIG4;MIF
cellular response to hydrogen peroxide (GO:0070301)	0.580289	0.945324	0	0	1.04693	0.569771	SETX;MAP3K5
regulation of receptor internalization (GO:0002090)	0.580289	0.945324	0	0	1.04693	0.569771	TBC1D5;SELE
regulation of protein metabolic process (GO:0051246)	0.581456	0.945324	0	0	0.98973	0.536652	MTPN;KBTBD4;CHEK2;BTBD6
actin filament organization (GO:0007015)	0.582839	0.945324	0	0	0.971922	0.524686	TPM3;NCOA3;RAC2;ARHGAP17;RHOC;PALM2-AKAP2;RHOBTB2;TTN
regulation of cytokine-mediated signaling pathway (GO:0001959)	0.586592	0.945324	0	0	0.971963	0.51847	PTPN1;HSP90AB1;IL7;PTPN6;TRAF1;IFNAR1
unsaturated fatty acid metabolic process (GO:0033559)	0.587708	0.945324	0	0	0.995786	0.529285	FA2H;ELOVL5;HSD17B4
regulation of smooth muscle cell proliferation (GO:0048660)	0.587708	0.945324	0	0	0.995786	0.529285	NDRG4;APOD;NOX1
regulation of intracellular pH (GO:0051453)	0.587708	0.945324	0	0	0.995786	0.529285	SLC4A11;SLC26A7;NOX1
mitotic nuclear envelope disassembly (GO:0007077)	0.587708	0.945324	0	0	0.995786	0.529285	BANF1;NUP88;NUP37
regulation of steroid biosynthetic process (GO:0050810)	0.587708	0.945324	0	0	0.995786	0.529285	PMVK;KPNB1;RAN
posttranscriptional regulation of gene expression (GO:0010608)	0.587708	0.945324	0	0	0.995786	0.529285	MTPN;CDC123;ZC3H7A
positive regulation of viral process (GO:0048524)	0.587708	0.945324	0	0	0.995786	0.529285	MDFIC;POLR2D;POLR2G
adherens junction organization (GO:0034332)	0.587708	0.945324	0	0	0.995786	0.529285	CDH24;CSK;CDH9
antigen processing and presentation of exogenous peptide antigen via MHC class I, TAP-dependent (GO:0002479)	0.589889	0.945324	0	0	0.971984	0.513032	VAMP8;PSMD10;PSMC5;PSMD13;PSMD3
Golgi organization (GO:0007030)	0.592367	0.945324	0	0	0.963269	0.504396	PI4K2B;ARHGAP21;RAB30;CUL7;NPLOC4;FBXW8;ATP8B1;TMED3
protein deubiquitination (GO:0016579)	0.59425	0.945324	0	0	0.963532	0.501476	PSMD10;USP46;USP13;INO80D;SHMT2;PSMD13;USP45;STAM;SUPT3H;CCNA1;KAT2A;PSMC5;COPS5;STAMBPL1;PSMD3;RUVBL1;OGT
ncRNA processing (GO:0034470)	0.594568	0.945324	0	0	0.962505	0.500425	WDR36;IMP3;MRPS12;HEATR1;ADAT1;WDR12;MRPL44;EBNA1BP2;PRKRA;EXOSC8;INTS5;TUT1;INTS7;RPL15;RPP25
positive regulation of cellular protein metabolic process (GO:0032270)	0.597523	0.945324	0	0	0.960476	0.494609	EIF6;FBXW11;CAPN3;PASK;OGT;EIF3D
cellular response to acid chemical (GO:0071229)	0.597523	0.945324	0	0	0.960476	0.494609	SETX;LTK;RRAGC;WNT7B;HTRA2;LAMTOR2
cellular response to lipopolysaccharide (GO:0071222)	0.597523	0.945324	0	0	0.960476	0.494609	MEF2C;NR1I2;CTR9;STAP1;PTPN22;MTDH
protein stabilization (GO:0050821)	0.598142	0.945324	0	0	0.958088	0.492387	USP13;HSP90AB1;STXBP4;PRKRA;CHEK2;HPS4;FLOT2;VHL;STK4;A1CF
dicarboxylic acid transport (GO:0006835)	0.599643	0.945324	0	0	1.0081	0.515563	SLC26A7;SLC25A12
positive regulation of myeloid cell differentiation (GO:0045639)	0.599643	0.945324	0	0	1.0081	0.515563	MBD4;ARNT
regulation of neutrophil chemotaxis (GO:0090022)	0.599643	0.945324	0	0	1.0081	0.515563	RAC2;KIF20B
regulation of chromosome segregation (GO:0051983)	0.599643	0.945324	0	0	1.0081	0.515563	CSNK2A1;SMC6
regulation of keratinocyte differentiation (GO:0045616)	0.599643	0.945324	0	0	1.0081	0.515563	MBD4;NCOA3
nuclear-transcribed mRNA poly(A) tail shortening (GO:0000289)	0.599643	0.945324	0	0	1.0081	0.515563	CNOT7;PARN
positive regulation of epidermal growth factor receptor signaling pathway (GO:0045742)	0.599643	0.945324	0	0	1.0081	0.515563	AFAP1L2;EPGN
MyD88-dependent toll-like receptor signaling pathway (GO:0002755)	0.599643	0.945324	0	0	1.0081	0.515563	BTK;TLR10
skeletal muscle organ development (GO:0060538)	0.599643	0.945324	0	0	1.0081	0.515563	MEF2C;CAV1
amino acid transmembrane transport (GO:0003333)	0.599643	0.945324	0	0	1.0081	0.515563	SLC38A1;SLC38A5
regulation of myoblast differentiation (GO:0045661)	0.599643	0.945324	0	0	1.0081	0.515563	MEF2C;FLOT2
cardiac muscle cell action potential (GO:0086001)	0.599643	0.945324	0	0	1.0081	0.515563	CACNA1D;DMD
muscle contraction (GO:0006936)	0.599713	0.945324	0	0	0.956612	0.48912	ACTA2;GJA1;TPM3;MYL2;FXYD1;UTS2;TNNI2;DMD;TTN
regulation of hematopoietic stem cell differentiation (GO:1902036)	0.601803	0.945324	0	0	0.958242	0.48662	PSMD10;PSMC5;PSMD13;PSMD3;TP73
regulation of acyl-CoA biosynthetic process (GO:0050812)	0.602299	0.945324	0	0	1.1342	0.57504	PDP1
regulation of granulocyte chemotaxis (GO:0071622)	0.602299	0.945324	0	0	1.1342	0.57504	KIF20B
negative regulation of hemostasis (GO:1900047)	0.602299	0.945324	0	0	1.1342	0.57504	PROC
regulation of plasma membrane bounded cell projection organization (GO:0120035)	0.602299	0.945324	0	0	1.1342	0.57504	CCDC88A
positive regulation of cardiac muscle cell proliferation (GO:0060045)	0.602299	0.945324	0	0	1.1342	0.57504	MEF2C
regulation of cell aging (GO:0090342)	0.602299	0.945324	0	0	1.1342	0.57504	MIF
very long-chain fatty acid biosynthetic process (GO:0042761)	0.602299	0.945324	0	0	1.1342	0.57504	ELOVL5
[truncated: 1,253 more rows]
