# Supplementary material for: B cell receptor signaling drives APOBEC3 expression via direct enhancer regulation in chronic lymphocytic leukemia B cells
Source: Blood Cancer J. 2022 Jul 1;12(7):99. doi: 10.1038/s41408-022-00690-w (PMC9249768; doi:10.1038/s41408-022-00690-w)
Supplement: Supplementary file 7 — supplementary table 6 [file 41408_2022_690_MOESM7_ESM.xlsx]

## Sheet: gsea_report_for_RNA_up
Supplementary table 6 Gene Set enrichment analysis of ibrutinib downregulated genes
NAME	GS<br> follow link to MSigDB	GS DETAILS	SIZE	ES	NES	NOM p-val	FDR q-val	FWER p-val	RANK AT MAX	LEADING EDGE
GOBP_MITOCHONDRIAL_TRANSLATION	GOBP_MITOCHONDRIAL_TRANSLATION	Details ...	134	0.680841	2.66825	0	0	0	6577	tags=75%, list=24%, signal=98%
GOCC_ORGANELLAR_RIBOSOME	GOCC_ORGANELLAR_RIBOSOME	Details ...	87	0.705928	2.61715	0	0	0	6577	tags=78%, list=24%, signal=103%
GOBP_MITOCHONDRIAL_TRANSLATIONAL_TERMINATION	GOBP_MITOCHONDRIAL_TRANSLATIONAL_TERMINATION	Details ...	89	0.710958	2.61253	0	0	0	4832	tags=67%, list=18%, signal=82%
GOBP_MITOCHONDRIAL_GENE_EXPRESSION	GOBP_MITOCHONDRIAL_GENE_EXPRESSION	Details ...	165	0.645669	2.59439	0	0	0	6677	tags=68%, list=25%, signal=91%
GOCC_MITOCHONDRIAL_PROTEIN_CONTAINING_COMPLEX	GOCC_MITOCHONDRIAL_PROTEIN_CONTAINING_COMPLEX	Details ...	265	0.610243	2.56251	0	0	0	5035	tags=51%, list=19%, signal=62%
GOBP_TRANSLATIONAL_TERMINATION	GOBP_TRANSLATIONAL_TERMINATION	Details ...	105	0.653455	2.49543	0	0	0	6291	tags=72%, list=23%, signal=94%
GOCC_MITOCHONDRIAL_LARGE_RIBOSOMAL_SUBUNIT	GOCC_MITOCHONDRIAL_LARGE_RIBOSOMAL_SUBUNIT	Details ...	57	0.715539	2.44929	0	0	0	4787	tags=68%, list=18%, signal=83%
GOCC_MITOCHONDRIAL_MATRIX	GOCC_MITOCHONDRIAL_MATRIX	Details ...	473	0.533563	2.40439	0	0	0	4825	tags=46%, list=18%, signal=55%
GOBP_TRANSLATIONAL_ELONGATION	GOBP_TRANSLATIONAL_ELONGATION	Details ...	134	0.60634	2.37807	0	0	0	5148	tags=55%, list=19%, signal=68%
GOCC_RIBOSOMAL_SUBUNIT	GOCC_RIBOSOMAL_SUBUNIT	Details ...	186	0.581629	2.36882	0	0	0	7716	tags=63%, list=29%, signal=88%
GOCC_LARGE_RIBOSOMAL_SUBUNIT	GOCC_LARGE_RIBOSOMAL_SUBUNIT	Details ...	115	0.614716	2.36184	0	0	0	4841	tags=50%, list=18%, signal=60%
GOBP_MITOCHONDRIAL_RESPIRATORY_CHAIN_COMPLEX_ASSEMBLY	GOBP_MITOCHONDRIAL_RESPIRATORY_CHAIN_COMPLEX_ASSEMBLY	Details ...	100	0.620878	2.33868	0	0	0	4688	tags=51%, list=17%, signal=62%
GOCC_RIBOSOME	GOCC_RIBOSOME	Details ...	223	0.544666	2.28452	0	0	0	6305	tags=51%, list=23%, signal=66%
GOMF_STRUCTURAL_CONSTITUENT_OF_RIBOSOME	GOMF_STRUCTURAL_CONSTITUENT_OF_RIBOSOME	Details ...	161	0.562722	2.26778	0	5.59568e-05	0.001	7850	tags=63%, list=29%, signal=89%
GOCC_SMALL_NUCLEAR_RIBONUCLEOPROTEIN_COMPLEX	GOCC_SMALL_NUCLEAR_RIBONUCLEOPROTEIN_COMPLEX	Details ...	68	0.631088	2.21601	0	0.000314902	0.006	6247	tags=56%, list=23%, signal=73%
GOCC_SM_LIKE_PROTEIN_FAMILY_COMPLEX	GOCC_SM_LIKE_PROTEIN_FAMILY_COMPLEX	Details ...	80	0.611647	2.21535	0	0.00029522	0.006	6247	tags=54%, list=23%, signal=70%
GOBP_TRNA_METABOLIC_PROCESS	GOBP_TRNA_METABOLIC_PROCESS	Details ...	177	0.538069	2.19431	0	0.000373097	0.008	6409	tags=49%, list=24%, signal=64%
GOCC_MITOCHONDRIAL_SMALL_RIBOSOMAL_SUBUNIT	GOCC_MITOCHONDRIAL_SMALL_RIBOSOMAL_SUBUNIT	Details ...	28	0.743441	2.17641	0	0.000440607	0.01	6092	tags=82%, list=23%, signal=106%
GOCC_INNER_MITOCHONDRIAL_MEMBRANE_PROTEIN_COMPLEX	GOCC_INNER_MITOCHONDRIAL_MEMBRANE_PROTEIN_COMPLEX	Details ...	142	0.555646	2.174	0	0.000417418	0.01	7387	tags=57%, list=27%, signal=78%
GOMF_CATALYTIC_ACTIVITY_ACTING_ON_A_TRNA	GOMF_CATALYTIC_ACTIVITY_ACTING_ON_A_TRNA	Details ...	121	0.562688	2.14364	0	0.000755918	0.019	6409	tags=50%, list=24%, signal=66%
GOMF_RRNA_BINDING	GOMF_RRNA_BINDING		63	0.622502	2.14241	0	0.000757926	0.02	4886	tags=51%, list=18%, signal=62%
HP_INCREASED_CSF_LACTATE	HP_INCREASED_CSF_LACTATE		90	0.579267	2.13529	0	0.000832554	0.023	5845	tags=54%, list=22%, signal=69%
GOBP_RIBONUCLEOPROTEIN_COMPLEX_BIOGENESIS	GOBP_RIBONUCLEOPROTEIN_COMPLEX_BIOGENESIS		438	0.479023	2.11685	0	0.00107245	0.031	7964	tags=57%, list=30%, signal=79%
GOBP_CELLULAR_RESPIRATION	GOBP_CELLULAR_RESPIRATION		184	0.515867	2.11481	0	0.00109569	0.033	5451	tags=48%, list=20%, signal=60%
GOCC_SPLICEOSOMAL_COMPLEX	GOCC_SPLICEOSOMAL_COMPLEX		190	0.521422	2.10692	0	0.00121125	0.038	7775	tags=56%, list=29%, signal=78%
GOMF_SNRNA_BINDING	GOMF_SNRNA_BINDING		45	0.646956	2.10432	0	0.00119511	0.039	7009	tags=58%, list=26%, signal=78%
GOBP_NADH_DEHYDROGENASE_COMPLEX_ASSEMBLY	GOBP_NADH_DEHYDROGENASE_COMPLEX_ASSEMBLY		65	0.600714	2.1016	0	0.00118064	0.04	8460	tags=77%, list=31%, signal=112%
GOCC_U2_TYPE_SPLICEOSOMAL_COMPLEX	GOCC_U2_TYPE_SPLICEOSOMAL_COMPLEX		93	0.566534	2.08858	0	0.00139567	0.049	8497	tags=67%, list=32%, signal=97%
GOBP_RIBOSOME_BIOGENESIS	GOBP_RIBOSOME_BIOGENESIS		305	0.484835	2.08827	0	0.00134754	0.049	6535	tags=49%, list=24%, signal=64%
HP_ABNORMAL_ACTIVITY_OF_MITOCHONDRIAL_RESPIRATORY_CHAIN	HP_ABNORMAL_ACTIVITY_OF_MITOCHONDRIAL_RESPIRATORY_CHAIN		85	0.575217	2.08688	0	0.0013288	0.05	5539	tags=56%, list=21%, signal=71%
GOBP_OXIDATIVE_PHOSPHORYLATION	GOBP_OXIDATIVE_PHOSPHORYLATION		146	0.526826	2.069	0	0.0016456	0.063	7387	tags=60%, list=27%, signal=83%
GOBP_TRNA_PROCESSING	GOBP_TRNA_PROCESSING		129	0.529342	2.0659	0	0.00171817	0.068	8207	tags=60%, list=30%, signal=85%
HP_AGAMMAGLOBULINEMIA	HP_AGAMMAGLOBULINEMIA		19	0.765266	2.06402	0	0.00171424	0.07	3000	tags=74%, list=11%, signal=83%
HP_MITOCHONDRIAL_MYOPATHY	HP_MITOCHONDRIAL_MYOPATHY		54	0.60771	2.06165	0	0.0017339	0.072	5424	tags=59%, list=20%, signal=74%
GOCC_RESPIRATORY_CHAIN_COMPLEX	GOCC_RESPIRATORY_CHAIN_COMPLEX		86	0.561742	2.05861	0	0.00177463	0.076	7885	tags=65%, list=29%, signal=92%
GOBP_NCRNA_PROCESSING	GOBP_NCRNA_PROCESSING		397	0.468291	2.05637	0	0.00176996	0.078	7904	tags=54%, list=29%, signal=76%
GOBP_RESPIRATORY_ELECTRON_TRANSPORT_CHAIN	GOBP_RESPIRATORY_ELECTRON_TRANSPORT_CHAIN		114	0.543732	2.05013	0	0.00198131	0.089	4936	tags=48%, list=18%, signal=59%
GOBP_ATP_SYNTHESIS_COUPLED_ELECTRON_TRANSPORT	GOBP_ATP_SYNTHESIS_COUPLED_ELECTRON_TRANSPORT		98	0.554482	2.04435	0	0.00215904	0.099	7387	tags=64%, list=27%, signal=88%
GOCC_RESPIRASOME	GOCC_RESPIRASOME		102	0.544165	2.03795	0	0.00255119	0.12	8536	tags=69%, list=32%, signal=100%
GOBP_RNA_3_END_PROCESSING	GOBP_RNA_3_END_PROCESSING		153	0.506553	2.03587	0	0.00264676	0.124	6906	tags=45%, list=26%, signal=60%
GOBP_INNER_MITOCHONDRIAL_MEMBRANE_ORGANIZATION	GOBP_INNER_MITOCHONDRIAL_MEMBRANE_ORGANIZATION		56	0.595127	2.02713	0	0.00304725	0.146	5799	tags=54%, list=22%, signal=68%
GOBP_MATURATION_OF_LSU_RRNA	GOBP_MATURATION_OF_LSU_RRNA		28	0.68899	2.01794	0	0.00342941	0.167	3829	tags=43%, list=14%, signal=50%
GOBP_DNA_TEMPLATED_TRANSCRIPTION_TERMINATION	GOBP_DNA_TEMPLATED_TRANSCRIPTION_TERMINATION		75	0.565695	2.01036	0	0.00396065	0.194	6920	tags=59%, list=26%, signal=79%
GOBP_RRNA_MODIFICATION	GOBP_RRNA_MODIFICATION		40	0.625462	2.00827	0	0.00403277	0.201	7009	tags=68%, list=26%, signal=91%
GOCC_NADH_DEHYDROGENASE_COMPLEX	GOCC_NADH_DEHYDROGENASE_COMPLEX		50	0.607378	2.00742	0	0.00404954	0.206	8460	tags=80%, list=31%, signal=116%
GOBP_NCRNA_METABOLIC_PROCESS	GOBP_NCRNA_METABOLIC_PROCESS		488	0.449841	1.99964	0	0.00449709	0.23	7846	tags=53%, list=29%, signal=74%
GOBP_RNA_MODIFICATION	GOBP_RNA_MODIFICATION		169	0.493363	1.99835	0	0.00446875	0.234	7826	tags=54%, list=29%, signal=76%
GOBP_TERMINATION_OF_RNA_POLYMERASE_II_TRANSCRIPTION	GOBP_TERMINATION_OF_RNA_POLYMERASE_II_TRANSCRIPTION		35	0.658316	1.99759	0.00231481	0.00440829	0.235	3885	tags=57%, list=14%, signal=67%
GOBP_CRISTAE_FORMATION	GOBP_CRISTAE_FORMATION		35	0.646108	1.99646	0	0.00446396	0.241	3613	tags=51%, list=13%, signal=59%
GOBP_RRNA_METABOLIC_PROCESS	GOBP_RRNA_METABOLIC_PROCESS		236	0.477658	1.99146	0	0.00480414	0.261	7830	tags=56%, list=29%, signal=79%
GOCC_U1_SNRNP	GOCC_U1_SNRNP		19	0.738371	1.9828	0	0.00533369	0.292	5049	tags=68%, list=19%, signal=84%
GOCC_SMALL_RIBOSOMAL_SUBUNIT	GOCC_SMALL_RIBOSOMAL_SUBUNIT		73	0.549083	1.97897	0	0.00552141	0.301	6305	tags=52%, list=23%, signal=68%
GOMF_OXIDOREDUCTASE_ACTIVITY_ACTING_ON_NAD_P_H_QUINONE_OR_SIMILAR_COMPOUND_AS_ACCEPTOR	GOMF_OXIDOREDUCTASE_ACTIVITY_ACTING_ON_NAD_P_H_QUINONE_OR_SIMILAR_COMPOUND_AS_ACCEPTOR		60	0.567241	1.97466	0	0.00580713	0.321	4936	tags=55%, list=18%, signal=67%
HP_ABNORMAL_MITOCHONDRIA_IN_MUSCLE_TISSUE	HP_ABNORMAL_MITOCHONDRIA_IN_MUSCLE_TISSUE		38	0.631393	1.96471	0	0.00677328	0.366	7867	tags=76%, list=29%, signal=108%
GOBP_MITOCHONDRIAL_ELECTRON_TRANSPORT_NADH_TO_UBIQUINONE	GOBP_MITOCHONDRIAL_ELECTRON_TRANSPORT_NADH_TO_UBIQUINONE		54	0.587079	1.96331	0	0.00683696	0.374	4936	tags=54%, list=18%, signal=66%
HP_DECREASED_ACTIVITY_OF_THE_PYRUVATE_DEHYDROGENASE_COMPLEX	HP_DECREASED_ACTIVITY_OF_THE_PYRUVATE_DEHYDROGENASE_COMPLEX		34	0.631208	1.96265	0	0.00672927	0.375	4688	tags=59%, list=17%, signal=71%
GOCC_CATALYTIC_STEP_2_SPLICEOSOME	GOCC_CATALYTIC_STEP_2_SPLICEOSOME		87	0.532932	1.96238	0	0.00669497	0.379	7877	tags=56%, list=29%, signal=79%
GOMF_NAD_P_H_DEHYDROGENASE_QUINONE_ACTIVITY	GOMF_NAD_P_H_DEHYDROGENASE_QUINONE_ACTIVITY		48	0.60219	1.95379	0	0.00738989	0.416	7867	tags=77%, list=29%, signal=109%
GOCC_INTRINSIC_COMPONENT_OF_MITOCHONDRIAL_INNER_MEMBRANE	GOCC_INTRINSIC_COMPONENT_OF_MITOCHONDRIAL_INNER_MEMBRANE		54	0.576088	1.95241	0	0.00734573	0.419	7126	tags=63%, list=26%, signal=85%
GOBP_RNA_SPLICING_VIA_TRANSESTERIFICATION_REACTIONS	GOBP_RNA_SPLICING_VIA_TRANSESTERIFICATION_REACTIONS		353	0.448038	1.95106	0	0.00732886	0.423	7950	tags=50%, list=30%, signal=71%
HP_FOCAL_T2_HYPERINTENSE_BASAL_GANGLIA_LESION	HP_FOCAL_T2_HYPERINTENSE_BASAL_GANGLIA_LESION		40	0.619893	1.94964	0	0.00743147	0.436	5261	tags=60%, list=20%, signal=74%
GOBP_SPLICEOSOMAL_SNRNP_ASSEMBLY	GOBP_SPLICEOSOMAL_SNRNP_ASSEMBLY		40	0.620542	1.94723	0.00246914	0.00756827	0.45	5385	tags=48%, list=20%, signal=59%
HP_MUSCLE_ABNORMALITY_RELATED_TO_MITOCHONDRIAL_DYSFUNCTION	HP_MUSCLE_ABNORMALITY_RELATED_TO_MITOCHONDRIAL_DYSFUNCTION		69	0.552661	1.94646	0	0.00753713	0.453	5424	tags=55%, list=20%, signal=69%
GOBP_MRNA_3_END_PROCESSING	GOBP_MRNA_3_END_PROCESSING		99	0.512846	1.93285	0	0.00935613	0.524	6906	tags=46%, list=26%, signal=62%
GOBP_IRON_SULFUR_CLUSTER_ASSEMBLY	GOBP_IRON_SULFUR_CLUSTER_ASSEMBLY		24	0.674047	1.9308	0	0.00945752	0.536	5485	tags=63%, list=20%, signal=78%
HP_ABNORMAL_CSF_METABOLITE_LEVEL	HP_ABNORMAL_CSF_METABOLITE_LEVEL		109	0.507835	1.92728	0	0.00981833	0.554	5845	tags=48%, list=22%, signal=61%
GOBP_RNA_METHYLATION	GOBP_RNA_METHYLATION		84	0.520814	1.91675	0	0.0113447	0.611	8207	tags=61%, list=30%, signal=87%
HP_LACTIC_ACIDOSIS	HP_LACTIC_ACIDOSIS		160	0.478427	1.91308	0	0.0117621	0.628	5470	tags=46%, list=20%, signal=57%
HP_FOCAL_T2_HYPERINTENSE_BRAINSTEM_LESION	HP_FOCAL_T2_HYPERINTENSE_BRAINSTEM_LESION		32	0.633906	1.91196	0	0.0118227	0.636	8457	tags=84%, list=31%, signal=123%
HP_ABNORMAL_URINE_PH	HP_ABNORMAL_URINE_PH		83	0.52845	1.91153	0	0.0117222	0.637	5470	tags=51%, list=20%, signal=63%
GOBP_AMINO_ACID_ACTIVATION	GOBP_AMINO_ACID_ACTIVATION		48	0.579953	1.90704	0	0.0123295	0.665	6177	tags=63%, list=23%, signal=81%
HP_ABNORMALITY_OF_KREBS_CYCLE_METABOLISM	HP_ABNORMALITY_OF_KREBS_CYCLE_METABOLISM		15	0.756552	1.9058	0	0.0123236	0.665	5128	tags=80%, list=19%, signal=99%
GOBP_B_CELL_RECEPTOR_SIGNALING_PATHWAY	GOBP_B_CELL_RECEPTOR_SIGNALING_PATHWAY		119	0.49181	1.90335	0	0.0125472	0.674	3475	tags=37%, list=13%, signal=42%
GOCC_SPLICEOSOMAL_TRI_SNRNP_COMPLEX	GOCC_SPLICEOSOMAL_TRI_SNRNP_COMPLEX		33	0.624158	1.8981	0	0.0132801	0.706	3887	tags=42%, list=14%, signal=50%
GOBP_RIBOSOMAL_LARGE_SUBUNIT_BIOGENESIS	GOBP_RIBOSOMAL_LARGE_SUBUNIT_BIOGENESIS		72	0.534808	1.88387	0	0.0157963	0.771	4662	tags=38%, list=17%, signal=45%
HP_ABNORMALITY_OF_THE_MITOCHONDRION	HP_ABNORMALITY_OF_THE_MITOCHONDRION		163	0.471421	1.88368	0	0.0156307	0.772	5799	tags=52%, list=22%, signal=66%
GOCC_PRECATALYTIC_SPLICEOSOME	GOCC_PRECATALYTIC_SPLICEOSOME		53	0.554198	1.88013	0	0.0162232	0.787	8079	tags=58%, list=30%, signal=83%
GOMF_RIBONUCLEOPROTEIN_COMPLEX_BINDING	GOMF_RIBONUCLEOPROTEIN_COMPLEX_BINDING		133	0.481466	1.87654	0	0.0168243	0.801	5945	tags=42%, list=22%, signal=54%
GOCC_U12_TYPE_SPLICEOSOMAL_COMPLEX	GOCC_U12_TYPE_SPLICEOSOMAL_COMPLEX		29	0.65167	1.87576	0	0.0167323	0.803	7117	tags=62%, list=26%, signal=84%
GOMF_RNA_METHYLTRANSFERASE_ACTIVITY	GOMF_RNA_METHYLTRANSFERASE_ACTIVITY		68	0.527953	1.8749	0	0.0167612	0.807	8957	tags=68%, list=33%, signal=101%
GOBP_REGULATION_OF_MITOCHONDRIAL_GENE_EXPRESSION	GOBP_REGULATION_OF_MITOCHONDRIAL_GENE_EXPRESSION		29	0.630216	1.86875	0	0.0180069	0.834	6447	tags=62%, list=24%, signal=82%
GOBP_MISMATCH_REPAIR	GOBP_MISMATCH_REPAIR		38	0.592263	1.8645	0	0.0188435	0.853	5413	tags=53%, list=20%, signal=66%
GOBP_TRNA_MODIFICATION	GOBP_TRNA_MODIFICATION		89	0.495679	1.86422	0	0.0186545	0.853	8207	tags=55%, list=30%, signal=79%
GOBP_RIBONUCLEOPROTEIN_COMPLEX_SUBUNIT_ORGANIZATION	GOBP_RIBONUCLEOPROTEIN_COMPLEX_SUBUNIT_ORGANIZATION		197	0.461064	1.86108	0	0.0191512	0.865	5385	tags=39%, list=20%, signal=48%
HP_ABNORMALITY_OF_ACID_BASE_HOMEOSTASIS	HP_ABNORMALITY_OF_ACID_BASE_HOMEOSTASIS		362	0.42509	1.85996	0	0.0192449	0.87	5539	tags=44%, list=21%, signal=55%
GOBP_TRNA_METHYLATION	GOBP_TRNA_METHYLATION		40	0.574466	1.85738	0	0.0197065	0.882	2938	tags=33%, list=11%, signal=36%
HP_ABNORMAL_BRAINSTEM_MRI_SIGNAL_INTENSITY	HP_ABNORMAL_BRAINSTEM_MRI_SIGNAL_INTENSITY		39	0.586904	1.85627	0	0.0198458	0.889	4688	tags=54%, list=17%, signal=65%
GOBP_AEROBIC_RESPIRATION	GOBP_AEROBIC_RESPIRATION		85	0.505166	1.85494	0	0.0199746	0.895	5128	tags=44%, list=19%, signal=54%
GOMF_LIGASE_ACTIVITY_FORMING_CARBON_OXYGEN_BONDS	GOMF_LIGASE_ACTIVITY_FORMING_CARBON_OXYGEN_BONDS		40	0.584015	1.85475	0	0.0197767	0.896	6112	tags=60%, list=23%, signal=78%
HP_ORGANIC_ACIDURIA	HP_ORGANIC_ACIDURIA		71	0.533578	1.85204	0.00269542	0.0200696	0.9	4624	tags=45%, list=17%, signal=54%
HP_PROGRESSIVE_SPASTIC_PARAPLEGIA	HP_PROGRESSIVE_SPASTIC_PARAPLEGIA		58	0.551875	1.84558	0	0.0215613	0.911	4704	tags=47%, list=17%, signal=56%
GOMF_NADPH_BINDING	GOMF_NADPH_BINDING		15	0.726955	1.84468	0.00226757	0.0216126	0.914	2983	tags=47%, list=11%, signal=52%
GOBP_RRNA_METHYLATION	GOBP_RRNA_METHYLATION		28	0.640189	1.83824	0	0.023102	0.926	7009	tags=71%, list=26%, signal=96%
HP_Y_LINKED_INHERITANCE	HP_Y_LINKED_INHERITANCE		16	0.715628	1.83759	0.00666667	0.0230591	0.931	4790	tags=25%, list=18%, signal=30%
HP_INCREASED_SERUM_LACTATE	HP_INCREASED_SERUM_LACTATE		171	0.452106	1.8309	0	0.0247841	0.951	5354	tags=46%, list=20%, signal=57%
HP_ABNORMAL_BASAL_GANGLIA_MRI_SIGNAL_INTENSITY	HP_ABNORMAL_BASAL_GANGLIA_MRI_SIGNAL_INTENSITY		50	0.548021	1.83032	0	0.0247417	0.951	5261	tags=56%, list=20%, signal=69%
GOBP_SNRNA_METABOLIC_PROCESS	GOBP_SNRNA_METABOLIC_PROCESS		47	0.56048	1.82798	0.00240385	0.0253148	0.957	7229	tags=49%, list=27%, signal=67%
GOBP_NUCLEOTIDE_EXCISION_REPAIR	GOBP_NUCLEOTIDE_EXCISION_REPAIR		107	0.482372	1.82533	0	0.0258026	0.96	7663	tags=52%, list=28%, signal=73%
HP_DECREASED_ACTIVITY_OF_MITOCHONDRIAL_COMPLEX_I	HP_DECREASED_ACTIVITY_OF_MITOCHONDRIAL_COMPLEX_I		49	0.55353	1.82084	0	0.0269487	0.966	5794	tags=57%, list=22%, signal=73%
GOBP_COTRANSLATIONAL_PROTEIN_TARGETING_TO_MEMBRANE	GOBP_COTRANSLATIONAL_PROTEIN_TARGETING_TO_MEMBRANE		100	0.482216	1.81625	0	0.0281657	0.976	9040	tags=61%, list=34%, signal=91%
GOBP_BASE_EXCISION_REPAIR	GOBP_BASE_EXCISION_REPAIR		39	0.56684	1.81459	0	0.0284294	0.98	4204	tags=46%, list=16%, signal=55%
GOBP_PSEUDOURIDINE_SYNTHESIS	GOBP_PSEUDOURIDINE_SYNTHESIS		18	0.677333	1.811	0.0091954	0.0294382	0.981	6199	tags=72%, list=23%, signal=94%
GOBP_POSITIVE_REGULATION_OF_MITOCHONDRIAL_TRANSLATION	GOBP_POSITIVE_REGULATION_OF_MITOCHONDRIAL_TRANSLATION		16	0.71621	1.7981	0	0.0337618	0.99	1999	tags=44%, list=7%, signal=47%
GOBP_NUCLEOTIDE_EXCISION_REPAIR_DNA_INCISION	GOBP_NUCLEOTIDE_EXCISION_REPAIR_DNA_INCISION		39	0.564581	1.79763	0.00241546	0.0335744	0.99	6273	tags=56%, list=23%, signal=73%
GOCC_MRNA_CLEAVAGE_FACTOR_COMPLEX	GOCC_MRNA_CLEAVAGE_FACTOR_COMPLEX		22	0.6505	1.79747	0	0.0333153	0.99	3885	tags=64%, list=14%, signal=74%
GOBP_RNA_SPLICING	GOBP_RNA_SPLICING		447	0.405122	1.79696	0	0.0331137	0.99	7696	tags=45%, list=29%, signal=62%
GOCC_NUCLEOID	GOCC_NUCLEOID		44	0.562367	1.79552	0.00497512	0.0333846	0.991	4973	tags=45%, list=18%, signal=56%
GOMF_INTRAMOLECULAR_TRANSFERASE_ACTIVITY	GOMF_INTRAMOLECULAR_TRANSFERASE_ACTIVITY		27	0.622771	1.79291	0	0.0341308	0.993	3857	tags=52%, list=14%, signal=60%
GOBP_MITOCHONDRIAL_ATP_SYNTHESIS_COUPLED_PROTON_TRANSPORT	GOBP_MITOCHONDRIAL_ATP_SYNTHESIS_COUPLED_PROTON_TRANSPORT		22	0.651234	1.79196	0	0.0341091	0.994	9095	tags=91%, list=34%, signal=137%
GOMF_TRNA_METHYLTRANSFERASE_ACTIVITY	GOMF_TRNA_METHYLTRANSFERASE_ACTIVITY		34	0.584752	1.7898	0	0.0347265	0.994	1778	tags=26%, list=7%, signal=28%
GOCC_SNO_S_RNA_CONTAINING_RIBONUCLEOPROTEIN_COMPLEX	GOCC_SNO_S_RNA_CONTAINING_RIBONUCLEOPROTEIN_COMPLEX		24	0.644331	1.78642	0.00478469	0.0358546	0.995	6285	tags=58%, list=23%, signal=76%
HP_OPTIC_NEUROPATHY	HP_OPTIC_NEUROPATHY		57	0.520721	1.77645	0	0.0393482	0.999	5424	tags=53%, list=20%, signal=66%
GOBP_DNA_GEOMETRIC_CHANGE	GOBP_DNA_GEOMETRIC_CHANGE		114	0.466658	1.77288	0	0.0404914	0.999	6629	tags=54%, list=25%, signal=71%
GOCC_U2_TYPE_CATALYTIC_STEP_2_SPLICEOSOME	GOCC_U2_TYPE_CATALYTIC_STEP_2_SPLICEOSOME		30	0.591758	1.76369	0.00228311	0.0446758	1	8497	tags=77%, list=32%, signal=112%
GOMF_CATALYTIC_ACTIVITY_ACTING_ON_A_RRNA	GOMF_CATALYTIC_ACTIVITY_ACTING_ON_A_RRNA		24	0.618796	1.76171	0.00441501	0.0452691	1	7009	tags=67%, list=26%, signal=90%
GOBP_RESPONSE_TO_SALT_STRESS	GOBP_RESPONSE_TO_SALT_STRESS		26	0.611931	1.76074	0	0.0453259	1	3354	tags=38%, list=12%, signal=44%
GOCC_U2_SNRNP	GOCC_U2_SNRNP		21	0.645513	1.75994	0.00221239	0.0452851	1	7877	tags=71%, list=29%, signal=101%
GOBP_TRANSCRIPTION_COUPLED_NUCLEOTIDE_EXCISION_REPAIR	GOBP_TRANSCRIPTION_COUPLED_NUCLEOTIDE_EXCISION_REPAIR		73	0.493105	1.75481	0	0.0475432	1	6764	tags=47%, list=25%, signal=62%
GOBP_ENERGY_DERIVATION_BY_OXIDATION_OF_ORGANIC_COMPOUNDS	GOBP_ENERGY_DERIVATION_BY_OXIDATION_OF_ORGANIC_COMPOUNDS		274	0.411395	1.75402	0	0.0476049	1	5042	tags=39%, list=19%, signal=48%
GOCC_SMN_SM_PROTEIN_COMPLEX	GOCC_SMN_SM_PROTEIN_COMPLEX		19	0.661661	1.74826	0	0.0503626	1	2894	tags=42%, list=11%, signal=47%
HP_TYPE_I_TRANSFERRIN_ISOFORM_PROFILE	HP_TYPE_I_TRANSFERRIN_ISOFORM_PROFILE		16	0.673397	1.74152	0.00221729	0.0537735	1	6895	tags=75%, list=26%, signal=101%
HP_INCREASED_SERUM_PYRUVATE	HP_INCREASED_SERUM_PYRUVATE		47	0.529904	1.73955	0.00505051	0.0546495	1	5478	tags=51%, list=20%, signal=64%
GOCC_ENDOPEPTIDASE_COMPLEX	GOCC_ENDOPEPTIDASE_COMPLEX		68	0.496086	1.73866	0	0.0547484	1	7781	tags=62%, list=29%, signal=87%
GOCC_BLOC_COMPLEX	GOCC_BLOC_COMPLEX		20	0.652696	1.73508	0.00225225	0.0564213	1	4061	tags=50%, list=15%, signal=59%
GOBP_PYRIMIDINE_NUCLEOSIDE_TRIPHOSPHATE_METABOLIC_PROCESS	GOBP_PYRIMIDINE_NUCLEOSIDE_TRIPHOSPHATE_METABOLIC_PROCESS		24	0.612705	1.72972	0.00471698	0.0592481	1	941	tags=25%, list=3%, signal=26%
GOBP_NCRNA_3_END_PROCESSING	GOBP_NCRNA_3_END_PROCESSING		50	0.510777	1.72613	0	0.0608551	1	3189	tags=30%, list=12%, signal=34%
GOCC_SMALL_SUBUNIT_PROCESSOME	GOCC_SMALL_SUBUNIT_PROCESSOME		38	0.550237	1.72519	0.00714286	0.0609521	1	6529	tags=53%, list=24%, signal=69%
GOMF_DAMAGED_DNA_BINDING	GOMF_DAMAGED_DNA_BINDING		66	0.500326	1.7216	0	0.0627428	1	6484	tags=52%, list=24%, signal=68%
GOBP_NUCLEOBASE_BIOSYNTHETIC_PROCESS	GOBP_NUCLEOBASE_BIOSYNTHETIC_PROCESS		18	0.655583	1.72122	0.00675676	0.0624963	1	3761	tags=39%, list=14%, signal=45%
GOBP_MITOCHONDRIAL_CALCIUM_ION_TRANSMEMBRANE_TRANSPORT	GOBP_MITOCHONDRIAL_CALCIUM_ION_TRANSMEMBRANE_TRANSPORT		25	0.593998	1.70734	0.00898876	0.0715724	1	6294	tags=56%, list=23%, signal=73%
GOCC_NUCLEAR_REPLICATION_FORK	GOCC_NUCLEAR_REPLICATION_FORK		35	0.547375	1.70616	0.00253807	0.0718882	1	5739	tags=60%, list=21%, signal=76%
GOBP_NUCLEAR_TRANSCRIBED_MRNA_CATABOLIC_PROCESS_EXONUCLEOLYTIC	GOBP_NUCLEAR_TRANSCRIBED_MRNA_CATABOLIC_PROCESS_EXONUCLEOLYTIC		35	0.558775	1.70611	0	0.0713798	1	6787	tags=60%, list=25%, signal=80%
GOCC_METHYLTRANSFERASE_COMPLEX	GOCC_METHYLTRANSFERASE_COMPLEX		95	0.456785	1.70603	0	0.0708914	1	5130	tags=39%, list=19%, signal=48%
GOMF_NUCLEOBASE_CONTAINING_COMPOUND_TRANSMEMBRANE_TRANSPORTER_ACTIVITY	GOMF_NUCLEOBASE_CONTAINING_COMPOUND_TRANSMEMBRANE_TRANSPORTER_ACTIVITY		48	0.524028	1.70409	0	0.071698	1	3209	tags=33%, list=12%, signal=38%
HP_PROXIMAL_TUBULOPATHY	HP_PROXIMAL_TUBULOPATHY		48	0.525287	1.70327	0	0.0717442	1	5390	tags=54%, list=20%, signal=68%
GOBP_COENZYME_A_METABOLIC_PROCESS	GOBP_COENZYME_A_METABOLIC_PROCESS		15	0.676	1.70138	0.0136986	0.0724882	1	4420	tags=60%, list=16%, signal=72%
GOBP_TRICARBOXYLIC_ACID_CYCLE	GOBP_TRICARBOXYLIC_ACID_CYCLE		34	0.559714	1.69914	0.00240385	0.0734531	1	5128	tags=44%, list=19%, signal=54%
GOBP_NEGATIVE_REGULATION_OF_SINGLE_STRANDED_VIRAL_RNA_REPLICATION_VIA_DOUBLE_STRANDED_DNA_INTERMEDIATE	GOBP_NEGATIVE_REGULATION_OF_SINGLE_STRANDED_VIRAL_RNA_REPLICATION_VIA_DOUBLE_STRANDED_DNA_INTERMEDIATE		16	0.673342	1.69907	0.010989	0.0729784	1	1365	tags=38%, list=5%, signal=39%
GOCC_PRERIBOSOME	GOCC_PRERIBOSOME		77	0.470468	1.69637	0	0.0744885	1	7406	tags=51%, list=28%, signal=70%
GOBP_INTERSTRAND_CROSS_LINK_REPAIR	GOBP_INTERSTRAND_CROSS_LINK_REPAIR		56	0.502917	1.69329	0.00240964	0.0761602	1	4682	tags=39%, list=17%, signal=47%
HP_ABNORMAL_GLYCOSYLATION	HP_ABNORMAL_GLYCOSYLATION		40	0.537578	1.69277	0.0070922	0.0760259	1	7283	tags=65%, list=27%, signal=89%
GOCC_PROTEASOME_CORE_COMPLEX	GOCC_PROTEASOME_CORE_COMPLEX		20	0.620525	1.69067	0.00717703	0.0770778	1	7464	tags=80%, list=28%, signal=111%
HP_SPASTIC_PARAPLEGIA	HP_SPASTIC_PARAPLEGIA		127	0.433301	1.68997	0	0.0770786	1	4704	tags=39%, list=17%, signal=47%
GOBP_MITOCHONDRIAL_MEMBRANE_ORGANIZATION	GOBP_MITOCHONDRIAL_MEMBRANE_ORGANIZATION		140	0.431219	1.68861	0	0.0775494	1	4973	tags=40%, list=18%, signal=49%
GOBP_NUCLEOTIDE_EXCISION_REPAIR_PREINCISION_COMPLEX_ASSEMBLY	GOBP_NUCLEOTIDE_EXCISION_REPAIR_PREINCISION_COMPLEX_ASSEMBLY		29	0.575432	1.68826	0.00719425	0.0772338	1	6273	tags=59%, list=23%, signal=76%
GOBP_CYTOCHROME_COMPLEX_ASSEMBLY	GOBP_CYTOCHROME_COMPLEX_ASSEMBLY		35	0.543429	1.68771	0.00229358	0.0770484	1	8371	tags=66%, list=31%, signal=95%
HP_PARAPLEGIA	HP_PARAPLEGIA		158	0.424858	1.68229	0	0.0805928	1	5731	tags=43%, list=21%, signal=54%
GOMF_CATALYTIC_ACTIVITY_ACTING_ON_DNA	GOMF_CATALYTIC_ACTIVITY_ACTING_ON_DNA		198	0.410263	1.68205	0	0.0802111	1	7552	tags=51%, list=28%, signal=70%
GOBP_RNA_EXPORT_FROM_NUCLEUS	GOBP_RNA_EXPORT_FROM_NUCLEUS		142	0.428904	1.68186	0	0.0798222	1	6450	tags=36%, list=24%, signal=47%
GOBP_SNRNA_PROCESSING	GOBP_SNRNA_PROCESSING		36	0.552303	1.68101	0.00954654	0.079921	1	6787	tags=42%, list=25%, signal=56%
GOCC_PRESPLICEOSOME	GOCC_PRESPLICEOSOME		17	0.656393	1.68013	0.0070922	0.0799756	1	4412	tags=47%, list=16%, signal=56%
GOBP_NUCLEIC_ACID_PHOSPHODIESTER_BOND_HYDROLYSIS	GOBP_NUCLEIC_ACID_PHOSPHODIESTER_BOND_HYDROLYSIS		296	0.387072	1.67914	0	0.0802086	1	7555	tags=49%, list=28%, signal=67%
GOBP_NUCLEOTIDE_EXCISION_REPAIR_PREINCISION_COMPLEX_STABILIZATION	GOBP_NUCLEOTIDE_EXCISION_REPAIR_PREINCISION_COMPLEX_STABILIZATION		21	0.629784	1.67909	0.00696056	0.0797204	1	6273	tags=62%, list=23%, signal=81%
GOCC_RNA_POLYMERASE_II_HOLOENZYME	GOCC_RNA_POLYMERASE_II_HOLOENZYME		77	0.466084	1.67874	0	0.0794817	1	8334	tags=58%, list=31%, signal=84%
HP_ACIDEMIA	HP_ACIDEMIA		21	0.616207	1.67784	0.00985222	0.0796713	1	4624	tags=52%, list=17%, signal=63%
GOCC_OXIDOREDUCTASE_COMPLEX	GOCC_OXIDOREDUCTASE_COMPLEX		110	0.446938	1.67752	0	0.0794003	1	5480	tags=44%, list=20%, signal=55%
GOCC_INTRINSIC_COMPONENT_OF_MITOCHONDRIAL_MEMBRANE	GOCC_INTRINSIC_COMPONENT_OF_MITOCHONDRIAL_MEMBRANE		85	0.457049	1.6772	0	0.0791277	1	6083	tags=48%, list=23%, signal=62%
GOBP_RNA_POLYADENYLATION	GOBP_RNA_POLYADENYLATION		46	0.514794	1.67616	0.00248756	0.0792767	1	5035	tags=46%, list=19%, signal=56%
GOCC_PROTEASOME_ACCESSORY_COMPLEX	GOCC_PROTEASOME_ACCESSORY_COMPLEX		24	0.606022	1.67359	0.0117371	0.0806333	1	6451	tags=58%, list=24%, signal=77%
GOBP_NUCLEOSIDE_METABOLIC_PROCESS	GOBP_NUCLEOSIDE_METABOLIC_PROCESS		104	0.436965	1.67245	0	0.0811529	1	3338	tags=32%, list=12%, signal=36%
GOMF_CATALYTIC_ACTIVITY_ACTING_ON_RNA	GOMF_CATALYTIC_ACTIVITY_ACTING_ON_RNA		378	0.381398	1.67231	0	0.0807674	1	6787	tags=40%, list=25%, signal=53%
GOBP_CELLULAR_AMINO_ACID_METABOLIC_PROCESS	GOBP_CELLULAR_AMINO_ACID_METABOLIC_PROCESS		328	0.381952	1.66213	0	0.0886543	1	4621	tags=33%, list=17%, signal=39%
GOBP_MATURATION_OF_LSU_RRNA_FROM_TRICISTRONIC_RRNA_TRANSCRIPT_SSU_RRNA_5_8S_RRNA_LSU_RRNA	GOBP_MATURATION_OF_LSU_RRNA_FROM_TRICISTRONIC_RRNA_TRANSCRIPT_SSU_RRNA_5_8S_RRNA_LSU_RRNA		15	0.678521	1.66181	0.00423729	0.0883845	1	1580	tags=40%, list=6%, signal=42%
HP_ABNORMAL_CIRCULATING_CARBOHYDRATE_CONCENTRATION	HP_ABNORMAL_CIRCULATING_CARBOHYDRATE_CONCENTRATION		60	0.473019	1.65938	0	0.0898932	1	5478	tags=47%, list=20%, signal=58%
GOMF_TRANSLATION_REGULATOR_ACTIVITY_NUCLEIC_ACID_BINDING	GOMF_TRANSLATION_REGULATOR_ACTIVITY_NUCLEIC_ACID_BINDING		107	0.441271	1.65744	0	0.0909445	1	5379	tags=36%, list=20%, signal=44%
GOBP_NUCLEOTIDE_EXCISION_REPAIR_DNA_DAMAGE_RECOGNITION	GOBP_NUCLEOTIDE_EXCISION_REPAIR_DNA_DAMAGE_RECOGNITION		23	0.597211	1.65197	0.00451467	0.0951589	1	7663	tags=61%, list=28%, signal=85%
GOCC_MRNA_CLEAVAGE_AND_POLYADENYLATION_SPECIFICITY_FACTOR_COMPLEX	GOCC_MRNA_CLEAVAGE_AND_POLYADENYLATION_SPECIFICITY_FACTOR_COMPLEX		18	0.640814	1.65062	0.00863931	0.0956958	1	3755	tags=61%, list=14%, signal=71%
HP_FETAL_DISTRESS	HP_FETAL_DISTRESS		41	0.510014	1.64634	0.0043573	0.0987138	1	4688	tags=46%, list=17%, signal=56%
HP_ABNORMALITY_OF_DNA_REPAIR	HP_ABNORMALITY_OF_DNA_REPAIR		17	0.628805	1.64301	0.00932401	0.101319	1	6273	tags=65%, list=23%, signal=84%
GOCC_BLOC_1_COMPLEX	GOCC_BLOC_1_COMPLEX		15	0.658746	1.64287	0.0212766	0.100877	1	4061	tags=53%, list=15%, signal=63%
GOBP_DNA_UNWINDING_INVOLVED_IN_DNA_REPLICATION	GOBP_DNA_UNWINDING_INVOLVED_IN_DNA_REPLICATION		16	0.6563	1.64058	0.0207373	0.102495	1	2882	tags=50%, list=11%, signal=56%
GOMF_TRANSFERASE_ACTIVITY_TRANSFERRING_ONE_CARBON_GROUPS	GOMF_TRANSFERASE_ACTIVITY_TRANSFERRING_ONE_CARBON_GROUPS		224	0.397674	1.64032	0	0.102168	1	6416	tags=40%, list=24%, signal=52%
GOCC_PROTON_TRANSPORTING_ATP_SYNTHASE_COMPLEX	GOCC_PROTON_TRANSPORTING_ATP_SYNTHASE_COMPLEX		23	0.58546	1.64029	0.0181406	0.101587	1	3613	tags=43%, list=13%, signal=50%
GOBP_NUCLEOTIDE_EXCISION_REPAIR_DNA_DUPLEX_UNWINDING	GOBP_NUCLEOTIDE_EXCISION_REPAIR_DNA_DUPLEX_UNWINDING		22	0.601137	1.64024	0.00925926	0.10104	1	8334	tags=77%, list=31%, signal=112%
HP_PANHYPOGAMMAGLOBULINEMIA	HP_PANHYPOGAMMAGLOBULINEMIA		20	0.59595	1.63921	0.0138568	0.101468	1	8025	tags=80%, list=30%, signal=114%
GOBP_G0_TO_G1_TRANSITION	GOBP_G0_TO_G1_TRANSITION		45	0.505449	1.63822	0.00248756	0.10191	1	4706	tags=36%, list=17%, signal=43%
GOCC_AP_TYPE_MEMBRANE_COAT_ADAPTOR_COMPLEX	GOCC_AP_TYPE_MEMBRANE_COAT_ADAPTOR_COMPLEX		40	0.519037	1.63722	0.00697674	0.102133	1	4653	tags=45%, list=17%, signal=54%
HP_ABNORMALITY_OF_MALE_INTERNAL_GENITALIA	HP_ABNORMALITY_OF_MALE_INTERNAL_GENITALIA		57	0.482788	1.63636	0.00515464	0.102336	1	3354	tags=32%, list=12%, signal=36%
GOBP_ESTABLISHMENT_OF_PROTEIN_LOCALIZATION_TO_ENDOPLASMIC_RETICULUM	GOBP_ESTABLISHMENT_OF_PROTEIN_LOCALIZATION_TO_ENDOPLASMIC_RETICULUM		114	0.430427	1.63476	0.00289855	0.103306	1	9040	tags=59%, list=34%, signal=88%
GOBP_TRNA_5_END_PROCESSING	GOBP_TRNA_5_END_PROCESSING		16	0.648069	1.6344	0.0148936	0.103108	1	6285	tags=56%, list=23%, signal=73%
GOBP_RRNA_CONTAINING_RIBONUCLEOPROTEIN_COMPLEX_EXPORT_FROM_NUCLEUS	GOBP_RRNA_CONTAINING_RIBONUCLEOPROTEIN_COMPLEX_EXPORT_FROM_NUCLEUS		15	0.653909	1.63314	0.0229358	0.103624	1	5945	tags=60%, list=22%, signal=77%
HP_RETINAL_COLOBOMA	HP_RETINAL_COLOBOMA		30	0.542506	1.63218	0.00938967	0.103987	1	2943	tags=37%, list=11%, signal=41%
GOBP_SINGLE_STRANDED_VIRAL_RNA_REPLICATION_VIA_DOUBLE_STRANDED_DNA_INTERMEDIATE	GOBP_SINGLE_STRANDED_VIRAL_RNA_REPLICATION_VIA_DOUBLE_STRANDED_DNA_INTERMEDIATE		20	0.615604	1.63159	0.021028	0.103993	1	1849	tags=35%, list=7%, signal=38%
GOCC_U5_SNRNP	GOCC_U5_SNRNP		18	0.628176	1.63098	0.0141509	0.103969	1	3282	tags=39%, list=12%, signal=44%
GOBP_PYRIMIDINE_CONTAINING_COMPOUND_METABOLIC_PROCESS	GOBP_PYRIMIDINE_CONTAINING_COMPOUND_METABOLIC_PROCESS		84	0.435669	1.6289	0	0.105421	1	3443	tags=31%, list=13%, signal=35%
GOBP_PYRIMIDINE_RIBONUCLEOSIDE_TRIPHOSPHATE_BIOSYNTHETIC_PROCESS	GOBP_PYRIMIDINE_RIBONUCLEOSIDE_TRIPHOSPHATE_BIOSYNTHETIC_PROCESS		15	0.651334	1.62801	0.0157303	0.105658	1	941	tags=27%, list=3%, signal=28%
GOCC_IMMUNOGLOBULIN_COMPLEX_CIRCULATING	GOCC_IMMUNOGLOBULIN_COMPLEX_CIRCULATING		65	0.466903	1.62668	0	0.106339	1	3737	tags=29%, list=14%, signal=34%
GOCC_REPLICATION_FORK	GOCC_REPLICATION_FORK		65	0.469502	1.62509	0.00806452	0.10725	1	6086	tags=51%, list=23%, signal=65%
GOMF_HYDROLASE_ACTIVITY_HYDROLYZING_N_GLYCOSYL_COMPOUNDS	GOMF_HYDROLASE_ACTIVITY_HYDROLYZING_N_GLYCOSYL_COMPOUNDS		38	0.514992	1.625	0.0071599	0.106759	1	3443	tags=42%, list=13%, signal=48%
GOBP_TRANSLATIONAL_INITIATION	GOBP_TRANSLATIONAL_INITIATION		192	0.397845	1.62461	0	0.10652	1	7977	tags=46%, list=30%, signal=65%
GOMF_SNORNA_BINDING	GOMF_SNORNA_BINDING		32	0.538529	1.6235	0.0204082	0.106946	1	6376	tags=53%, list=24%, signal=70%
GOMF_LIGASE_ACTIVITY	GOMF_LIGASE_ACTIVITY		162	0.407211	1.62344	0	0.106464	1	4988	tags=38%, list=19%, signal=47%
GOMF_DNA_HELICASE_ACTIVITY	GOMF_DNA_HELICASE_ACTIVITY		74	0.455243	1.62298	0.002457	0.106358	1	6353	tags=50%, list=24%, signal=65%
HP_DICARBOXYLIC_ACIDURIA	HP_DICARBOXYLIC_ACIDURIA		40	0.518644	1.62174	0.0142518	0.107023	1	4624	tags=45%, list=17%, signal=54%
GOBP_REGULATION_OF_MRNA_POLYADENYLATION	GOBP_REGULATION_OF_MRNA_POLYADENYLATION		17	0.617861	1.62136	0.0251716	0.106795	1	4962	tags=53%, list=18%, signal=65%
GOBP_RESPIRATORY_CHAIN_COMPLEX_IV_ASSEMBLY	GOBP_RESPIRATORY_CHAIN_COMPLEX_IV_ASSEMBLY		25	0.582848	1.61997	0.0118483	0.107553	1	8371	tags=68%, list=31%, signal=99%
GOMF_SH2_DOMAIN_BINDING	GOMF_SH2_DOMAIN_BINDING		38	0.520475	1.61924	0.0121655	0.107682	1	3475	tags=45%, list=13%, signal=51%
GOBP_FATTY_ACID_CATABOLIC_PROCESS	GOBP_FATTY_ACID_CATABOLIC_PROCESS		106	0.427851	1.61839	0	0.107909	1	5805	tags=43%, list=22%, signal=55%
GOBP_RIBOSOMAL_SMALL_SUBUNIT_BIOGENESIS	GOBP_RIBOSOMAL_SMALL_SUBUNIT_BIOGENESIS		74	0.447678	1.61693	0.00268097	0.108827	1	7710	tags=59%, list=29%, signal=83%
GOMF_BITTER_TASTE_RECEPTOR_ACTIVITY	GOMF_BITTER_TASTE_RECEPTOR_ACTIVITY		20	0.60277	1.61555	0.0239651	0.109696	1	7339	tags=55%, list=27%, signal=76%
HP_DECREASED_ACTIVITY_OF_MITOCHONDRIAL_COMPLEX_IV	HP_DECREASED_ACTIVITY_OF_MITOCHONDRIAL_COMPLEX_IV		25	0.572574	1.61523	0.00904977	0.109435	1	5539	tags=60%, list=21%, signal=75%
GOBP_DNA_DEALKYLATION	GOBP_DNA_DEALKYLATION		34	0.532496	1.61419	0.00704225	0.109898	1	4204	tags=41%, list=16%, signal=49%
GOCC_RNA_POLYMERASE_COMPLEX	GOCC_RNA_POLYMERASE_COMPLEX		105	0.43116	1.61041	0.00280899	0.112803	1	8334	tags=57%, list=31%, signal=82%
GOBP_MATURATION_OF_SSU_RRNA	GOBP_MATURATION_OF_SSU_RRNA		49	0.48732	1.60664	0.00824176	0.115816	1	7406	tags=61%, list=28%, signal=84%
GOBP_POSITIVE_REGULATION_OF_TELOMERASE_RNA_LOCALIZATION_TO_CAJAL_BODY	GOBP_POSITIVE_REGULATION_OF_TELOMERASE_RNA_LOCALIZATION_TO_CAJAL_BODY		15	0.65298	1.6055	0.021327	0.116362	1	5986	tags=73%, list=22%, signal=94%
GOBP_CELLULAR_PROTEIN_COMPLEX_DISASSEMBLY	GOBP_CELLULAR_PROTEIN_COMPLEX_DISASSEMBLY		220	0.385454	1.60301	0	0.118395	1	4832	tags=36%, list=18%, signal=44%
GOBP_CYTOPLASMIC_TRANSLATION	GOBP_CYTOPLASMIC_TRANSLATION		101	0.429321	1.60272	0	0.118118	1	6362	tags=42%, list=24%, signal=54%
GOBP_POSTREPLICATION_REPAIR	GOBP_POSTREPLICATION_REPAIR		52	0.485277	1.60266	0.00493827	0.117635	1	5929	tags=44%, list=22%, signal=57%
GOBP_PURINE_CONTAINING_COMPOUND_BIOSYNTHETIC_PROCESS	GOBP_PURINE_CONTAINING_COMPOUND_BIOSYNTHETIC_PROCESS		203	0.38995	1.6018	0	0.11781	1	3381	tags=30%, list=13%, signal=34%
HP_ABNORMALITY_OF_LOWER_LIMB_METAPHYSES	HP_ABNORMALITY_OF_LOWER_LIMB_METAPHYSES		20	0.595901	1.60174	0.0178971	0.11734	1	4366	tags=50%, list=16%, signal=60%
GOCC_REPLISOME	GOCC_REPLISOME		24	0.561384	1.60073	0.0329114	0.117746	1	5739	tags=67%, list=21%, signal=85%
HP_PANCREATIC_ADENOCARCINOMA	HP_PANCREATIC_ADENOCARCINOMA		26	0.567229	1.59933	0.0070922	0.118653	1	3354	tags=35%, list=12%, signal=40%
GOCC_PEPTIDASE_COMPLEX	GOCC_PEPTIDASE_COMPLEX		92	0.436394	1.59866	0.0027933	0.118779	1	7292	tags=53%, list=27%, signal=73%
GOBP_HISTONE_H2A_ACETYLATION	GOBP_HISTONE_H2A_ACETYLATION		17	0.616717	1.59834	0.0225734	0.118578	1	6978	tags=65%, list=26%, signal=87%
HP_BICORNUATE_UTERUS	HP_BICORNUATE_UTERUS		44	0.499377	1.59803	0.00498753	0.118363	1	4743	tags=39%, list=18%, signal=47%
GOBP_MRNA_MODIFICATION	GOBP_MRNA_MODIFICATION		25	0.565528	1.59557	0.0117925	0.120227	1	8207	tags=56%, list=30%, signal=80%
GOBP_TETRAHYDROFOLATE_METABOLIC_PROCESS	GOBP_TETRAHYDROFOLATE_METABOLIC_PROCESS		19	0.590176	1.59275	0.0187793	0.122723	1	3479	tags=37%, list=13%, signal=42%
HP_LEUKODYSTROPHY	HP_LEUKODYSTROPHY		101	0.422429	1.59258	0.00288184	0.122313	1	5660	tags=45%, list=21%, signal=56%
GOCC_CYTOSOLIC_LARGE_RIBOSOMAL_SUBUNIT	GOCC_CYTOSOLIC_LARGE_RIBOSOMAL_SUBUNIT		57	0.46392	1.58585	0.0078329	0.128482	1	9040	tags=60%, list=34%, signal=90%
GOBP_PYRIMIDINE_RIBONUCLEOSIDE_TRIPHOSPHATE_METABOLIC_PROCESS	GOBP_PYRIMIDINE_RIBONUCLEOSIDE_TRIPHOSPHATE_METABOLIC_PROCESS		18	0.607444	1.58535	0.0207373	0.128437	1	941	tags=22%, list=3%, signal=23%
GOBP_METHIONINE_METABOLIC_PROCESS	GOBP_METHIONINE_METABOLIC_PROCESS		16	0.620627	1.58459	0.0114155	0.12863	1	4480	tags=63%, list=17%, signal=75%
GOBP_MITOCHONDRIAL_TRANSMEMBRANE_TRANSPORT	GOBP_MITOCHONDRIAL_TRANSMEMBRANE_TRANSPORT		109	0.424716	1.58235	0.0027933	0.130567	1	7615	tags=50%, list=28%, signal=70%
HP_EPIPHORA	HP_EPIPHORA		16	0.614822	1.5817	0.0273349	0.130613	1	3132	tags=56%, list=12%, signal=64%
GOMF_TRNA_BINDING	GOMF_TRNA_BINDING		66	0.447803	1.58101	0.0027248	0.130732	1	9309	tags=67%, list=35%, signal=102%
GOBP_FATTY_ACID_BETA_OXIDATION	GOBP_FATTY_ACID_BETA_OXIDATION		75	0.446363	1.58001	0.00512821	0.131275	1	5478	tags=44%, list=20%, signal=55%
HP_ABNORMAL_CIRCULATING_SULFUR_AMINO_ACID_CONCENTRATION	HP_ABNORMAL_CIRCULATING_SULFUR_AMINO_ACID_CONCENTRATION		16	0.632159	1.57984	0.014218	0.130888	1	3479	tags=56%, list=13%, signal=65%
GOCC_OUTER_MITOCHONDRIAL_MEMBRANE_PROTEIN_COMPLEX	GOCC_OUTER_MITOCHONDRIAL_MEMBRANE_PROTEIN_COMPLEX		23	0.558151	1.57861	0.014218	0.131883	1	1885	tags=30%, list=7%, signal=33%
GOMF_RIBOSOME_BINDING	GOMF_RIBOSOME_BINDING		57	0.473573	1.57675	0.0102564	0.133295	1	3653	tags=33%, list=14%, signal=38%
GOMF_NADP_BINDING	GOMF_NADP_BINDING		53	0.472152	1.57649	0.00522193	0.133036	1	3479	tags=38%, list=13%, signal=43%
GOBP_CELL_CYCLE_DNA_REPLICATION	GOBP_CELL_CYCLE_DNA_REPLICATION		64	0.454068	1.5754	0	0.133593	1	5146	tags=36%, list=19%, signal=44%
GOBP_DNA_DAMAGE_RESPONSE_DETECTION_OF_DNA_DAMAGE	GOBP_DNA_DAMAGE_RESPONSE_DETECTION_OF_DNA_DAMAGE		39	0.496344	1.57453	0.00719425	0.13391	1	6066	tags=49%, list=23%, signal=63%
GOBP_RNA_CAPPING	GOBP_RNA_CAPPING		34	0.519832	1.57248	0.0102564	0.135677	1	9352	tags=74%, list=35%, signal=113%
GOMF_OXIDOREDUCTASE_ACTIVITY_ACTING_ON_NAD_P_H	GOMF_OXIDOREDUCTASE_ACTIVITY_ACTING_ON_NAD_P_H		102	0.412977	1.57124	0	0.13636	1	5480	tags=44%, list=20%, signal=55%
GOBP_NUCLEAR_TRANSCRIBED_MRNA_CATABOLIC_PROCESS_NONSENSE_MEDIATED_DECAY	GOBP_NUCLEAR_TRANSCRIBED_MRNA_CATABOLIC_PROCESS_NONSENSE_MEDIATED_DECAY		120	0.405245	1.56987	0.00274725	0.137318	1	9040	tags=54%, list=34%, signal=81%
HP_ABNORMAL_PROTEIN_GLYCOSYLATION	HP_ABNORMAL_PROTEIN_GLYCOSYLATION		34	0.521069	1.56985	0.0163551	0.136768	1	7283	tags=65%, list=27%, signal=89%
GOBP_HISTONE_MONOUBIQUITINATION	GOBP_HISTONE_MONOUBIQUITINATION		29	0.521958	1.56952	0.0165877	0.136518	1	7663	tags=55%, list=28%, signal=77%
GOBP_PROTEIN_LOCALIZATION_TO_CHROMOSOME	GOBP_PROTEIN_LOCALIZATION_TO_CHROMOSOME		91	0.422945	1.56808	0	0.137547	1	5044	tags=42%, list=19%, signal=51%
GOMF_MHC_CLASS_II_PROTEIN_COMPLEX_BINDING	GOMF_MHC_CLASS_II_PROTEIN_COMPLEX_BINDING		17	0.609746	1.56729	0.0344828	0.137781	1	1460	tags=35%, list=5%, signal=37%
GOBP_MITOCHONDRIAL_ELECTRON_TRANSPORT_CYTOCHROME_C_TO_OXYGEN	GOBP_MITOCHONDRIAL_ELECTRON_TRANSPORT_CYTOCHROME_C_TO_OXYGEN		20	0.592421	1.56616	0.0353982	0.138505	1	4857	tags=50%, list=18%, signal=61%
GOMF_TELOMERIC_DNA_BINDING	GOMF_TELOMERIC_DNA_BINDING		36	0.514841	1.56543	0.0101523	0.13872	1	3631	tags=36%, list=13%, signal=42%
GOCC_TRAPP_COMPLEX	GOCC_TRAPP_COMPLEX		17	0.610736	1.56537	0.0305164	0.138236	1	4791	tags=53%, list=18%, signal=64%
HP_CELLULAR_IMMUNODEFICIENCY	HP_CELLULAR_IMMUNODEFICIENCY		33	0.523507	1.5633	0.0111857	0.139971	1	5270	tags=48%, list=20%, signal=60%
GOBP_RNA_5_END_PROCESSING	GOBP_RNA_5_END_PROCESSING		23	0.561547	1.56068	0.0330969	0.142615	1	6285	tags=57%, list=23%, signal=74%
HP_ABNORMAL_PROSTATE_MORPHOLOGY	HP_ABNORMAL_PROSTATE_MORPHOLOGY		38	0.500715	1.55912	0.0173267	0.143837	1	3354	tags=34%, list=12%, signal=39%
GOBP_REGULATION_OF_CENTRIOLE_REPLICATION	GOBP_REGULATION_OF_CENTRIOLE_REPLICATION		21	0.573962	1.55822	0.0183908	0.144215	1	3272	tags=38%, list=12%, signal=43%
GOBP_GLOBAL_GENOME_NUCLEOTIDE_EXCISION_REPAIR	GOBP_GLOBAL_GENOME_NUCLEOTIDE_EXCISION_REPAIR		26	0.541393	1.55801	0.0230947	0.143881	1	8334	tags=69%, list=31%, signal=100%
GOBP_BASE_CONVERSION_OR_SUBSTITUTION_EDITING	GOBP_BASE_CONVERSION_OR_SUBSTITUTION_EDITING		20	0.581487	1.55572	0.0344828	0.145793	1	3179	tags=50%, list=12%, signal=57%
GOBP_B_CELL_PROLIFERATION	GOBP_B_CELL_PROLIFERATION		96	0.421936	1.55499	0.0058997	0.146017	1	2766	tags=28%, list=10%, signal=31%
GOCC_90S_PRERIBOSOME	GOCC_90S_PRERIBOSOME		28	0.527022	1.55472	0.0293399	0.145725	1	6376	tags=54%, list=24%, signal=70%
GOBP_TELOMERASE_RNA_LOCALIZATION	GOBP_TELOMERASE_RNA_LOCALIZATION		19	0.590654	1.55463	0.027907	0.145289	1	2936	tags=47%, list=11%, signal=53%
GOBP_ERROR_FREE_TRANSLESION_SYNTHESIS	GOBP_ERROR_FREE_TRANSLESION_SYNTHESIS		22	0.555771	1.55439	0.0242826	0.144974	1	6484	tags=59%, list=24%, signal=78%
GOBP_ANAPHASE_PROMOTING_COMPLEX_DEPENDENT_CATABOLIC_PROCESS	GOBP_ANAPHASE_PROMOTING_COMPLEX_DEPENDENT_CATABOLIC_PROCESS		83	0.426673	1.55419	0.00277778	0.144635	1	7790	tags=53%, list=29%, signal=74%
GOBP_REGULATION_OF_DOUBLE_STRAND_BREAK_REPAIR_VIA_NONHOMOLOGOUS_END_JOINING	GOBP_REGULATION_OF_DOUBLE_STRAND_BREAK_REPAIR_VIA_NONHOMOLOGOUS_END_JOINING		28	0.527714	1.55392	0.0170316	0.144368	1	3462	tags=32%, list=13%, signal=37%
GOBP_MATURATION_OF_5_8S_RRNA	GOBP_MATURATION_OF_5_8S_RRNA		35	0.513051	1.55375	0.0171569	0.143991	1	7507	tags=66%, list=28%, signal=91%
GOBP_NUCLEOTIDE_EXCISION_REPAIR_DNA_GAP_FILLING	GOBP_NUCLEOTIDE_EXCISION_REPAIR_DNA_GAP_FILLING		23	0.544378	1.55286	0.0209302	0.144588	1	3356	tags=39%, list=12%, signal=45%
GOMF_HYDROLASE_ACTIVITY_ACTING_ON_CARBON_NITROGEN_BUT_NOT_PEPTIDE_BONDS_IN_CYCLIC_AMIDINES	GOMF_HYDROLASE_ACTIVITY_ACTING_ON_CARBON_NITROGEN_BUT_NOT_PEPTIDE_BONDS_IN_CYCLIC_AMIDINES		35	0.506302	1.55236	0.0250569	0.144582	1	3179	tags=40%, list=12%, signal=45%
GOBP_MITOTIC_DNA_REPLICATION	GOBP_MITOTIC_DNA_REPLICATION		16	0.602973	1.55182	0.0309735	0.144615	1	4928	tags=44%, list=18%, signal=54%
GOMF_FMN_BINDING	GOMF_FMN_BINDING		16	0.621653	1.5515	0.0251716	0.144412	1	4006	tags=44%, list=15%, signal=51%
GOBP_MITOCHONDRION_MORPHOGENESIS	GOBP_MITOCHONDRION_MORPHOGENESIS		19	0.585158	1.55143	0.0132743	0.143941	1	5035	tags=63%, list=19%, signal=78%
GOBP_ACETYL_COA_BIOSYNTHETIC_PROCESS_FROM_PYRUVATE	GOBP_ACETYL_COA_BIOSYNTHETIC_PROCESS_FROM_PYRUVATE		15	0.617272	1.55117	0.0425056	0.143708	1	3258	tags=47%, list=12%, signal=53%
GOBP_ESTABLISHMENT_OF_PROTEIN_LOCALIZATION_TO_MITOCHONDRIAL_MEMBRANE	GOBP_ESTABLISHMENT_OF_PROTEIN_LOCALIZATION_TO_MITOCHONDRIAL_MEMBRANE		53	0.45569	1.54778	0.012285	0.147158	1	4706	tags=40%, list=17%, signal=48%
GOMF_SINGLE_STRANDED_DNA_BINDING	GOMF_SINGLE_STRANDED_DNA_BINDING		115	0.404239	1.54646	0.00277778	0.14818	1	6295	tags=45%, list=23%, signal=59%
GOCC_POLYSOMAL_RIBOSOME	GOCC_POLYSOMAL_RIBOSOME		32	0.514669	1.54633	0.00923787	0.14778	1	6281	tags=50%, list=23%, signal=65%
GOMF_TRANSLATION_FACTOR_ACTIVITY_RNA_BINDING	GOMF_TRANSLATION_FACTOR_ACTIVITY_RNA_BINDING		83	0.429046	1.54502	0.008	0.148706	1	5359	tags=37%, list=20%, signal=46%
GOCC_CYTOSOLIC_RIBOSOME	GOCC_CYTOSOLIC_RIBOSOME		106	0.40876	1.5446	0	0.148652	1	7645	tags=44%, list=28%, signal=62%
GOBP_GLYCOSYL_COMPOUND_METABOLIC_PROCESS	GOBP_GLYCOSYL_COMPOUND_METABOLIC_PROCESS		129	0.397077	1.5441	0.00332226	0.14873	1	3338	tags=29%, list=12%, signal=33%
GOBP_DNA_REPLICATION	GOBP_DNA_REPLICATION		279	0.35866	1.54224	0	0.150336	1	7306	tags=44%, list=27%, signal=59%
GOMF_BASAL_TRANSCRIPTION_MACHINERY_BINDING	GOMF_BASAL_TRANSCRIPTION_MACHINERY_BINDING		55	0.461317	1.54096	0.0154639	0.151261	1	5483	tags=40%, list=20%, signal=50%
GOBP_B_CELL_APOPTOTIC_PROCESS	GOBP_B_CELL_APOPTOTIC_PROCESS		24	0.542989	1.54083	0.0234192	0.150837	1	4749	tags=42%, list=18%, signal=51%
HP_INCREASED_SULFUR_AMINO_ACID_LEVEL_IN_URINE	HP_INCREASED_SULFUR_AMINO_ACID_LEVEL_IN_URINE		15	0.614743	1.53737	0.0401786	0.154435	1	3479	tags=47%, list=13%, signal=54%
GOBP_PTERIDINE_CONTAINING_COMPOUND_BIOSYNTHETIC_PROCESS	GOBP_PTERIDINE_CONTAINING_COMPOUND_BIOSYNTHETIC_PROCESS		15	0.598461	1.53599	0.03125	0.155428	1	497	tags=27%, list=2%, signal=27%
GOMF_DEAMINASE_ACTIVITY	GOMF_DEAMINASE_ACTIVITY		32	0.518307	1.5328	0.0323383	0.158773	1	3179	tags=41%, list=12%, signal=46%
GOBP_RNA_LOCALIZATION	GOBP_RNA_LOCALIZATION		233	0.366505	1.53229	0	0.158821	1	6532	tags=36%, list=24%, signal=48%
GOMF_TRANSLATION_INITIATION_FACTOR_ACTIVITY	GOMF_TRANSLATION_INITIATION_FACTOR_ACTIVITY		50	0.467185	1.53158	0.0103896	0.159215	1	3675	tags=32%, list=14%, signal=37%
GOBP_SCF_DEPENDENT_PROTEASOMAL_UBIQUITIN_DEPENDENT_PROTEIN_CATABOLIC_PROCESS	GOBP_SCF_DEPENDENT_PROTEASOMAL_UBIQUITIN_DEPENDENT_PROTEIN_CATABOLIC_PROCESS		93	0.416365	1.53072	0.00793651	0.159622	1	7203	tags=46%, list=27%, signal=63%
HP_ABNORMAL_CNS_MYELINATION	HP_ABNORMAL_CNS_MYELINATION		258	0.363502	1.53019	0	0.159713	1	5489	tags=38%, list=20%, signal=47%
GOMF_ISOMERASE_ACTIVITY	GOMF_ISOMERASE_ACTIVITY		156	0.383617	1.52959	0	0.159816	1	3910	tags=34%, list=15%, signal=40%
GOBP_MICROTUBULE_ANCHORING	GOBP_MICROTUBULE_ANCHORING		27	0.525552	1.52959	0.0247748	0.159247	1	3867	tags=37%, list=14%, signal=43%
GOMF_LIGASE_ACTIVITY_FORMING_CARBON_NITROGEN_BONDS	GOMF_LIGASE_ACTIVITY_FORMING_CARBON_NITROGEN_BONDS		47	0.470746	1.52951	0.0137741	0.158773	1	3858	tags=38%, list=14%, signal=45%
GOBP_RIBOSOME_ASSEMBLY	GOBP_RIBOSOME_ASSEMBLY		63	0.436105	1.52928	0.0131579	0.158447	1	7763	tags=52%, list=29%, signal=73%
GOBP_REGULATION_OF_B_CELL_APOPTOTIC_PROCESS	GOBP_REGULATION_OF_B_CELL_APOPTOTIC_PROCESS		18	0.596212	1.52915	0.0271493	0.158051	1	4556	tags=50%, list=17%, signal=60%
GOMF_INHIBITORY_EXTRACELLULAR_LIGAND_GATED_ION_CHANNEL_ACTIVITY	GOMF_INHIBITORY_EXTRACELLULAR_LIGAND_GATED_ION_CHANNEL_ACTIVITY		15	0.610177	1.52775	0.0387244	0.159208	1	4360	tags=40%, list=16%, signal=48%
HP_EXTERNAL_EAR_MALFORMATION	HP_EXTERNAL_EAR_MALFORMATION		82	0.419444	1.52727	0.00837989	0.159202	1	3280	tags=28%, list=12%, signal=32%
HP_CUPPED_EAR	HP_CUPPED_EAR		51	0.460146	1.52562	0.00909091	0.160577	1	4568	tags=33%, list=17%, signal=40%
GOBP_SPLICEOSOMAL_COMPLEX_ASSEMBLY	GOBP_SPLICEOSOMAL_COMPLEX_ASSEMBLY		58	0.445374	1.52118	0.00274725	0.165739	1	5009	tags=38%, list=19%, signal=46%
GOCC_CLATHRIN_ADAPTOR_COMPLEX	GOCC_CLATHRIN_ADAPTOR_COMPLEX		24	0.538097	1.52081	0.0339367	0.165574	1	4653	tags=46%, list=17%, signal=55%
GOBP_ATP_METABOLIC_PROCESS	GOBP_ATP_METABOLIC_PROCESS		309	0.352616	1.52025	0	0.165771	1	4936	tags=36%, list=18%, signal=43%
HP_PARAPLEGIA_PARAPARESIS	HP_PARAPLEGIA_PARAPARESIS		215	0.368866	1.51881	0	0.166966	1	5879	tags=40%, list=22%, signal=51%
HP_KETOSIS	HP_KETOSIS		51	0.451516	1.51786	0.0159151	0.167548	1	5470	tags=43%, list=20%, signal=54%
GOCC_CHROMOSOME_TELOMERIC_REGION	GOCC_CHROMOSOME_TELOMERIC_REGION		160	0.380048	1.51745	0.00675676	0.167552	1	3967	tags=27%, list=15%, signal=31%
GOMF_2_IRON_2_SULFUR_CLUSTER_BINDING	GOMF_2_IRON_2_SULFUR_CLUSTER_BINDING		22	0.535841	1.51711	0.0248307	0.167431	1	2108	tags=36%, list=8%, signal=39%
GOCC_ESC_E_Z_COMPLEX	GOCC_ESC_E_Z_COMPLEX		16	0.602919	1.51688	0.0453515	0.167115	1	5130	tags=50%, list=19%, signal=62%
GOBP_RIBONUCLEOSIDE_TRIPHOSPHATE_METABOLIC_PROCESS	GOBP_RIBONUCLEOSIDE_TRIPHOSPHATE_METABOLIC_PROCESS		84	0.417567	1.51673	0.00549451	0.166705	1	3913	tags=35%, list=15%, signal=40%
GOBP_REGULATION_OF_CELLULAR_AMINO_ACID_METABOLIC_PROCESS	GOBP_REGULATION_OF_CELLULAR_AMINO_ACID_METABOLIC_PROCESS		61	0.430862	1.51553	0.00278552	0.167604	1	7203	tags=56%, list=27%, signal=76%
GOBP_RIBOSE_PHOSPHATE_BIOSYNTHETIC_PROCESS	GOBP_RIBOSE_PHOSPHATE_BIOSYNTHETIC_PROCESS		191	0.368611	1.51473	0.00322581	0.167985	1	4090	tags=32%, list=15%, signal=37%
HP_RAGGED_RED_MUSCLE_FIBERS	HP_RAGGED_RED_MUSCLE_FIBERS		40	0.473917	1.5144	0.0194175	0.167864	1	5799	tags=52%, list=22%, signal=67%
GOBP_MRNA_CLEAVAGE	GOBP_MRNA_CLEAVAGE		22	0.556162	1.5142	0.0319635	0.167503	1	4499	tags=59%, list=17%, signal=71%
HP_NEOPLASM_OF_THE_PANCREAS	HP_NEOPLASM_OF_THE_PANCREAS		79	0.423443	1.5128	0.012012	0.168724	1	4743	tags=35%, list=18%, signal=43%
GOCC_INO80_TYPE_COMPLEX	GOCC_INO80_TYPE_COMPLEX		25	0.53701	1.51264	0.0371287	0.168349	1	7685	tags=60%, list=29%, signal=84%
GOCC_TELOMERASE_HOLOENZYME_COMPLEX	GOCC_TELOMERASE_HOLOENZYME_COMPLEX		21	0.561098	1.51177	0.0342298	0.168883	1	3925	tags=43%, list=15%, signal=50%
GOBP_MATURATION_OF_SSU_RRNA_FROM_TRICISTRONIC_RRNA_TRANSCRIPT_SSU_RRNA_5_8S_RRNA_LSU_RRNA	GOBP_MATURATION_OF_SSU_RRNA_FROM_TRICISTRONIC_RRNA_TRANSCRIPT_SSU_RRNA_5_8S_RRNA_LSU_RRNA		36	0.47438	1.50843	0.0227848	0.172781	1	7364	tags=58%, list=27%, signal=80%
GOBP_MITOTIC_RECOMBINATION	GOBP_MITOTIC_RECOMBINATION		24	0.534077	1.50837	0.0439024	0.172254	1	8719	tags=71%, list=32%, signal=105%
GOCC_EUKARYOTIC_48S_PREINITIATION_COMPLEX	GOCC_EUKARYOTIC_48S_PREINITIATION_COMPLEX		15	0.596834	1.50779	0.0509978	0.17246	1	3090	tags=27%, list=11%, signal=30%
GOBP_DICARBOXYLIC_ACID_METABOLIC_PROCESS	GOBP_DICARBOXYLIC_ACID_METABOLIC_PROCESS		96	0.405916	1.50731	0.00821918	0.172513	1	3585	tags=27%, list=13%, signal=31%
GOMF_NUCLEOTIDE_TRANSMEMBRANE_TRANSPORTER_ACTIVITY	GOMF_NUCLEOTIDE_TRANSMEMBRANE_TRANSPORTER_ACTIVITY		25	0.533624	1.50724	0.0214797	0.172044	1	4511	tags=36%, list=17%, signal=43%
GOBP_POSITIVE_REGULATION_OF_TRANSCRIPTION_INITIATION_FROM_RNA_POLYMERASE_II_PROMOTER	GOBP_POSITIVE_REGULATION_OF_TRANSCRIPTION_INITIATION_FROM_RNA_POLYMERASE_II_PROMOTER		28	0.522479	1.50667	0.0183908	0.172225	1	7203	tags=54%, list=27%, signal=73%
GOBP_REGULATION_OF_MRNA_3_END_PROCESSING	GOBP_REGULATION_OF_MRNA_3_END_PROCESSING		28	0.511952	1.50584	0.0120773	0.172837	1	4962	tags=39%, list=18%, signal=48%
GOBP_ERROR_PRONE_TRANSLESION_SYNTHESIS	GOBP_ERROR_PRONE_TRANSLESION_SYNTHESIS		21	0.5386	1.50255	0.0418502	0.176367	1	6484	tags=52%, list=24%, signal=69%
GOMF_HEME_COPPER_TERMINAL_OXIDASE_ACTIVITY	GOMF_HEME_COPPER_TERMINAL_OXIDASE_ACTIVITY		27	0.520835	1.50157	0.0329412	0.177119	1	8192	tags=59%, list=30%, signal=85%
GOBP_DNA_LIGATION	GOBP_DNA_LIGATION		15	0.599463	1.50086	0.047191	0.177446	1	4149	tags=60%, list=15%, signal=71%
HP_SIDEROBLASTIC_ANEMIA	HP_SIDEROBLASTIC_ANEMIA		33	0.486951	1.50077	0.0217391	0.177006	1	4973	tags=39%, list=18%, signal=48%
GOBP_POSITIVE_REGULATION_OF_MRNA_PROCESSING	GOBP_POSITIVE_REGULATION_OF_MRNA_PROCESSING		33	0.492238	1.50011	0.0227273	0.177294	1	3831	tags=36%, list=14%, signal=42%
GOBP_RNA_CATABOLIC_PROCESS	GOBP_RNA_CATABOLIC_PROCESS		413	0.34028	1.50002	0	0.17685	1	7883	tags=45%, list=29%, signal=63%
GOCC_CYTOCHROME_COMPLEX	GOCC_CYTOCHROME_COMPLEX		35	0.49634	1.49982	0.0117925	0.176554	1	7639	tags=57%, list=28%, signal=80%
HP_OVERWEIGHT	HP_OVERWEIGHT		25	0.5226	1.49932	0.032634	0.176607	1	1880	tags=24%, list=7%, signal=26%
HP_OSTEOSARCOMA	HP_OSTEOSARCOMA		33	0.492152	1.49884	0.0231481	0.176702	1	6305	tags=42%, list=23%, signal=55%
HP_MITOCHONDRIAL_INHERITANCE	HP_MITOCHONDRIAL_INHERITANCE		18	0.577842	1.49879	0.0426065	0.176212	1	8192	tags=78%, list=30%, signal=112%
GOMF_TELOMERASE_RNA_BINDING	GOMF_TELOMERASE_RNA_BINDING		22	0.5501	1.49688	0.0444965	0.17821	1	3967	tags=45%, list=15%, signal=53%
GOMF_DNA_BINDING_BENDING	GOMF_DNA_BINDING_BENDING		18	0.570089	1.49483	0.0487239	0.18047	1	4707	tags=39%, list=17%, signal=47%
GOBP_HISTONE_H2A_MONOUBIQUITINATION	GOBP_HISTONE_H2A_MONOUBIQUITINATION		17	0.572291	1.49408	0.0339367	0.180849	1	3110	tags=41%, list=12%, signal=47%
GOBP_PROTEASOMAL_UBIQUITIN_INDEPENDENT_PROTEIN_CATABOLIC_PROCESS	GOBP_PROTEASOMAL_UBIQUITIN_INDEPENDENT_PROTEIN_CATABOLIC_PROCESS		22	0.556048	1.49289	0.0458716	0.181862	1	7464	tags=73%, list=28%, signal=101%
HP_GENERALIZED_NEONATAL_HYPOTONIA	HP_GENERALIZED_NEONATAL_HYPOTONIA		18	0.575778	1.49084	0.0383747	0.184153	1	5714	tags=50%, list=21%, signal=63%
GOBP_MRNA_EXPORT_FROM_NUCLEUS	GOBP_MRNA_EXPORT_FROM_NUCLEUS		113	0.387371	1.48973	0.009375	0.185097	1	6450	tags=33%, list=24%, signal=43%
GOBP_PURINE_NUCLEOSIDE_BIOSYNTHETIC_PROCESS	GOBP_PURINE_NUCLEOSIDE_BIOSYNTHETIC_PROCESS		22	0.549657	1.48964	0.0397351	0.184641	1	1458	tags=32%, list=5%, signal=34%
HP_LYMPHOMA	HP_LYMPHOMA		97	0.399931	1.4868	0.00514139	0.187818	1	3430	tags=31%, list=13%, signal=35%
HP_DUODENAL_STENOSIS	HP_DUODENAL_STENOSIS		28	0.500884	1.486	0.0389294	0.188328	1	4743	tags=36%, list=18%, signal=43%
HP_LOWER_LIMB_SPASTICITY	HP_LOWER_LIMB_SPASTICITY		199	0.361804	1.48563	0	0.18828	1	4839	tags=33%, list=18%, signal=40%
GOBP_MITOCHONDRIAL_CYTOCHROME_C_OXIDASE_ASSEMBLY	GOBP_MITOCHONDRIAL_CYTOCHROME_C_OXIDASE_ASSEMBLY		21	0.557544	1.48496	0.04	0.188697	1	8371	tags=67%, list=31%, signal=97%
GOBP_PYRIMIDINE_NUCLEOTIDE_METABOLIC_PROCESS	GOBP_PYRIMIDINE_NUCLEOTIDE_METABOLIC_PROCESS		49	0.453742	1.48456	0.0226131	0.188668	1	1067	tags=22%, list=4%, signal=23%
GOMF_DNA_REPLICATION_ORIGIN_BINDING	GOMF_DNA_REPLICATION_ORIGIN_BINDING		23	0.528264	1.48371	0.0486618	0.189279	1	5489	tags=48%, list=20%, signal=60%
HP_ABNORMAL_GLOBUS_PALLIDUS_MORPHOLOGY	HP_ABNORMAL_GLOBUS_PALLIDUS_MORPHOLOGY		18	0.575956	1.48167	0.0484988	0.191632	1	3540	tags=56%, list=13%, signal=64%
GOBP_PROTEIN_MATURATION_BY_IRON_SULFUR_CLUSTER_TRANSFER	GOBP_PROTEIN_MATURATION_BY_IRON_SULFUR_CLUSTER_TRANSFER		16	0.584506	1.4808	0.0485651	0.192256	1	6234	tags=63%, list=23%, signal=81%
GOCC_ORGANELLE_ENVELOPE_LUMEN	GOCC_ORGANELLE_ENVELOPE_LUMEN		93	0.401525	1.48063	0.0168539	0.191987	1	6473	tags=47%, list=24%, signal=62%
GOCC_CHAPERONE_COMPLEX	GOCC_CHAPERONE_COMPLEX		28	0.50895	1.48058	0.0332542	0.191483	1	2295	tags=32%, list=9%, signal=35%
GOBP_DNA_MODIFICATION	GOBP_DNA_MODIFICATION		117	0.3821	1.48044	0	0.191116	1	3537	tags=27%, list=13%, signal=31%
GOBP_NUCLEOSIDE_BISPHOSPHATE_BIOSYNTHETIC_PROCESS	GOBP_NUCLEOSIDE_BISPHOSPHATE_BIOSYNTHETIC_PROCESS		66	0.42341	1.48006	0.0156658	0.191071	1	4090	tags=36%, list=15%, signal=43%
GOBP_BRANCHED_CHAIN_AMINO_ACID_METABOLIC_PROCESS	GOBP_BRANCHED_CHAIN_AMINO_ACID_METABOLIC_PROCESS		23	0.534339	1.47988	0.0364963	0.190716	1	3306	tags=39%, list=12%, signal=45%
GOBP_DETECTION_OF_CHEMICAL_STIMULUS_INVOLVED_IN_SENSORY_PERCEPTION_OF_TASTE	GOBP_DETECTION_OF_CHEMICAL_STIMULUS_INVOLVED_IN_SENSORY_PERCEPTION_OF_TASTE		42	0.462431	1.47981	0.039801	0.190258	1	6267	tags=36%, list=23%, signal=46%
GOMF_SINGLE_STRANDED_DNA_HELICASE_ACTIVITY	GOMF_SINGLE_STRANDED_DNA_HELICASE_ACTIVITY		19	0.554205	1.47936	0.0532151	0.190318	1	2923	tags=37%, list=11%, signal=41%
GOBP_MITOCHONDRIAL_TRANSPORT	GOBP_MITOCHONDRIAL_TRANSPORT		270	0.347212	1.47749	0	0.192394	1	6627	tags=41%, list=25%, signal=54%
GOBP_PYRIMIDINE_CONTAINING_COMPOUND_CATABOLIC_PROCESS	GOBP_PYRIMIDINE_CONTAINING_COMPOUND_CATABOLIC_PROCESS		39	0.466899	1.47473	0.0225	0.195794	1	4204	tags=44%, list=16%, signal=52%
GOBP_B_CELL_ACTIVATION	GOBP_B_CELL_ACTIVATION		312	0.342576	1.47391	0	0.196388	1	4025	tags=29%, list=15%, signal=33%
GOMF_PROTEIN_METHYLTRANSFERASE_ACTIVITY	GOMF_PROTEIN_METHYLTRANSFERASE_ACTIVITY		84	0.405653	1.47378	0.012987	0.196036	1	5385	tags=35%, list=20%, signal=43%
GOMF_FOUR_WAY_JUNCTION_DNA_BINDING	GOMF_FOUR_WAY_JUNCTION_DNA_BINDING		17	0.571189	1.47313	0.0462963	0.19643	1	4743	tags=47%, list=18%, signal=57%
HP_COLON_CANCER	HP_COLON_CANCER		43	0.458109	1.47276	0.021327	0.196397	1	3354	tags=30%, list=12%, signal=34%
GOBP_REGULATION_OF_NUCLEOBASE_CONTAINING_COMPOUND_TRANSPORT	GOBP_REGULATION_OF_NUCLEOBASE_CONTAINING_COMPOUND_TRANSPORT		16	0.586212	1.47258	0.0501089	0.196094	1	4526	tags=44%, list=17%, signal=53%
GOCC_HISTONE_METHYLTRANSFERASE_COMPLEX	GOCC_HISTONE_METHYLTRANSFERASE_COMPLEX		67	0.421287	1.47234	0.0103359	0.195868	1	5385	tags=39%, list=20%, signal=48%
GOBP_POSITIVE_REGULATION_OF_LYASE_ACTIVITY	GOBP_POSITIVE_REGULATION_OF_LYASE_ACTIVITY		22	0.538562	1.47122	0.0347222	0.196851	1	3595	tags=41%, list=13%, signal=47%
GOBP_MITOCHONDRIAL_RNA_METABOLIC_PROCESS	GOBP_MITOCHONDRIAL_RNA_METABOLIC_PROCESS		47	0.450612	1.47104	0.0144231	0.196577	1	8207	tags=57%, list=30%, signal=82%
GOBP_NUCLEOSIDE_BISPHOSPHATE_METABOLIC_PROCESS	GOBP_NUCLEOSIDE_BISPHOSPHATE_METABOLIC_PROCESS		137	0.372691	1.47052	0.00291545	0.196794	1	4235	tags=33%, list=16%, signal=39%
HP_ABSENT_TESTIS	HP_ABSENT_TESTIS		25	0.508151	1.4704	0.0451306	0.19639	1	4743	tags=36%, list=18%, signal=44%
GOCC_PCG_PROTEIN_COMPLEX	GOCC_PCG_PROTEIN_COMPLEX		47	0.451723	1.46875	0.0243902	0.198161	1	5137	tags=38%, list=19%, signal=47%
HP_KETOACIDOSIS	HP_KETOACIDOSIS		28	0.510246	1.46712	0.0357995	0.20002	1	4237	tags=39%, list=16%, signal=47%
HP_GASTROINTESTINAL_STROMA_TUMOR	HP_GASTROINTESTINAL_STROMA_TUMOR		18	0.576507	1.46693	0.0455581	0.199735	1	656	tags=22%, list=2%, signal=23%
HP_PROGRESSIVE_CEREBELLAR_ATAXIA	HP_PROGRESSIVE_CEREBELLAR_ATAXIA		84	0.395819	1.46496	0.00833333	0.202056	1	5799	tags=46%, list=22%, signal=59%
GOBP_NUCLEOSIDE_PHOSPHATE_BIOSYNTHETIC_PROCESS	GOBP_NUCLEOSIDE_PHOSPHATE_BIOSYNTHETIC_PROCESS		261	0.341427	1.46477	0	0.201772	1	3381	tags=25%, list=13%, signal=29%
GOMF_RIBOSOMAL_SMALL_SUBUNIT_BINDING	GOMF_RIBOSOMAL_SMALL_SUBUNIT_BINDING		17	0.570371	1.46368	0.0372807	0.202802	1	6477	tags=53%, list=24%, signal=70%
GOBP_UBIQUINONE_METABOLIC_PROCESS	GOBP_UBIQUINONE_METABOLIC_PROCESS		18	0.547765	1.46259	0.0559284	0.203808	1	949	tags=22%, list=4%, signal=23%
HP_ABNORMAL_FALLOPIAN_TUBE_MORPHOLOGY	HP_ABNORMAL_FALLOPIAN_TUBE_MORPHOLOGY		27	0.510922	1.46218	0.0430839	0.203816	1	7265	tags=59%, list=27%, signal=81%
HP_PYRIDOXINE_RESPONSIVE_SIDEROBLASTIC_ANEMIA	HP_PYRIDOXINE_RESPONSIVE_SIDEROBLASTIC_ANEMIA		23	0.522244	1.46214	0.0372093	0.203321	1	4743	tags=39%, list=18%, signal=47%
HP_TYPE_1_MUSCLE_FIBER_ATROPHY	HP_TYPE_1_MUSCLE_FIBER_ATROPHY		16	0.582479	1.4603	0.0630631	0.205498	1	3122	tags=31%, list=12%, signal=35%
GOBP_DNA_DEPENDENT_DNA_REPLICATION	GOBP_DNA_DEPENDENT_DNA_REPLICATION		156	0.362962	1.46007	0.00306748	0.205289	1	5496	tags=34%, list=20%, signal=42%
GOBP_ELECTRON_TRANSPORT_CHAIN	GOBP_ELECTRON_TRANSPORT_CHAIN		175	0.359049	1.45758	0	0.208205	1	4936	tags=37%, list=18%, signal=44%
GOBP_SNRNA_TRANSCRIPTION	GOBP_SNRNA_TRANSCRIPTION		75	0.408069	1.45697	0.0174129	0.208576	1	8233	tags=49%, list=31%, signal=71%
HP_AQUEDUCTAL_STENOSIS	HP_AQUEDUCTAL_STENOSIS		17	0.555029	1.45503	0.0484581	0.211001	1	2865	tags=29%, list=11%, signal=33%
GOBP_ALPHA_AMINO_ACID_METABOLIC_PROCESS	GOBP_ALPHA_AMINO_ACID_METABOLIC_PROCESS		189	0.353279	1.45419	0	0.211668	1	4621	tags=29%, list=17%, signal=35%
GOBP_CYTOPLASMIC_TRANSLATIONAL_INITIATION	GOBP_CYTOPLASMIC_TRANSLATIONAL_INITIATION		33	0.483287	1.45272	0.0381679	0.213332	1	9510	tags=70%, list=35%, signal=108%
GOMF_TRANSLATION_REGULATOR_ACTIVITY	GOMF_TRANSLATION_REGULATOR_ACTIVITY		137	0.362676	1.45232	0	0.213338	1	5379	tags=32%, list=20%, signal=40%
GOBP_NEGATIVE_REGULATION_OF_CELL_CYCLE_G2_M_PHASE_TRANSITION	GOBP_NEGATIVE_REGULATION_OF_CELL_CYCLE_G2_M_PHASE_TRANSITION		108	0.38309	1.45222	0.00619195	0.212898	1	7306	tags=44%, list=27%, signal=59%
HP_SEVERE_MUSCULAR_HYPOTONIA	HP_SEVERE_MUSCULAR_HYPOTONIA		105	0.38274	1.45162	0.00560224	0.213277	1	6949	tags=52%, list=26%, signal=70%
GOBP_NUCLEOBASE_CONTAINING_COMPOUND_TRANSPORT	GOBP_NUCLEOBASE_CONTAINING_COMPOUND_TRANSPORT		252	0.346736	1.45048	0	0.214339	1	6532	tags=33%, list=24%, signal=44%
GOBP_PROTEIN_LOCALIZATION_TO_ENDOPLASMIC_RETICULUM	GOBP_PROTEIN_LOCALIZATION_TO_ENDOPLASMIC_RETICULUM		141	0.365463	1.44903	0	0.215979	1	7645	tags=42%, list=28%, signal=58%
GOBP_TRNA_WOBBLE_BASE_MODIFICATION	GOBP_TRNA_WOBBLE_BASE_MODIFICATION		21	0.525394	1.44799	0.0461894	0.217066	1	6915	tags=48%, list=26%, signal=64%
HP_HYPERAMMONEMIA	HP_HYPERAMMONEMIA		55	0.425757	1.44677	0.0297483	0.21837	1	3613	tags=36%, list=13%, signal=42%
HP_PIGMENTARY_RETINOPATHY	HP_PIGMENTARY_RETINOPATHY		150	0.367523	1.44642	0.0056338	0.218283	1	6392	tags=42%, list=24%, signal=55%
GOMF_S_ADENOSYLMETHIONINE_DEPENDENT_METHYLTRANSFERASE_ACTIVITY	GOMF_S_ADENOSYLMETHIONINE_DEPENDENT_METHYLTRANSFERASE_ACTIVITY		157	0.362073	1.44621	0.00332226	0.218058	1	8232	tags=51%, list=31%, signal=73%
GOBP_NUCLEOSIDE_TRIPHOSPHATE_METABOLIC_PROCESS	GOBP_NUCLEOSIDE_TRIPHOSPHATE_METABOLIC_PROCESS		105	0.383337	1.44579	0.0213904	0.218136	1	3613	tags=30%, list=13%, signal=35%
HP_ABNORMAL_URINE_CARBOXYLIC_ACID_LEVEL	HP_ABNORMAL_URINE_CARBOXYLIC_ACID_LEVEL		42	0.447182	1.44436	0.028777	0.219714	1	2174	tags=29%, list=8%, signal=31%
GOBP_NUCLEAR_TRANSCRIBED_MRNA_CATABOLIC_PROCESS	GOBP_NUCLEAR_TRANSCRIBED_MRNA_CATABOLIC_PROCESS		207	0.350852	1.44428	0.00314465	0.219243	1	6397	tags=36%, list=24%, signal=47%
HP_SPASTIC_DYSARTHRIA	HP_SPASTIC_DYSARTHRIA		24	0.509658	1.44424	0.0688073	0.218742	1	5714	tags=46%, list=21%, signal=58%
GOBP_B_CELL_HOMEOSTASIS	GOBP_B_CELL_HOMEOSTASIS		27	0.496299	1.44332	0.0541176	0.21962	1	4749	tags=52%, list=18%, signal=63%
GOBP_P_BODY_ASSEMBLY	GOBP_P_BODY_ASSEMBLY		21	0.535619	1.44163	0.0627803	0.22166	1	6024	tags=43%, list=22%, signal=55%
GOBP_HOMOLOGOUS_RECOMBINATION	GOBP_HOMOLOGOUS_RECOMBINATION		59	0.423036	1.43907	0.0154242	0.225178	1	8109	tags=54%, list=30%, signal=77%
GOBP_TELOMERE_MAINTENANCE_VIA_SEMI_CONSERVATIVE_REPLICATION	GOBP_TELOMERE_MAINTENANCE_VIA_SEMI_CONSERVATIVE_REPLICATION		27	0.503862	1.43893	0.05	0.224786	1	7407	tags=59%, list=28%, signal=82%
GOMF_DNA_DEPENDENT_ATPASE_ACTIVITY	GOMF_DNA_DEPENDENT_ATPASE_ACTIVITY		51	0.42799	1.43881	0.0191257	0.224385	1	7275	tags=55%, list=27%, signal=75%
HP_INTERRUPTED_AORTIC_ARCH	HP_INTERRUPTED_AORTIC_ARCH		16	0.564705	1.43834	0.0692841	0.224506	1	2580	tags=38%, list=10%, signal=41%
GOBP_METAPHASE_PLATE_CONGRESSION	GOBP_METAPHASE_PLATE_CONGRESSION		64	0.410835	1.43761	0.0245902	0.225111	1	5129	tags=36%, list=19%, signal=44%
GOBP_MRNA_METHYLATION	GOBP_MRNA_METHYLATION		16	0.560313	1.43736	0.0382023	0.224935	1	8747	tags=63%, list=32%, signal=93%
HP_NEOPLASM_OF_THE_RECTUM	HP_NEOPLASM_OF_THE_RECTUM		42	0.446741	1.43726	0.0472637	0.224526	1	8464	tags=55%, list=31%, signal=80%
GOBP_RNA_POLYMERASE_II_PREINITIATION_COMPLEX_ASSEMBLY	GOBP_RNA_POLYMERASE_II_PREINITIATION_COMPLEX_ASSEMBLY		23	0.516411	1.43549	0.0488889	0.226774	1	4715	tags=52%, list=18%, signal=63%
HP_DECREASED_CIRCULATING_TOTAL_IGM	HP_DECREASED_CIRCULATING_TOTAL_IGM		35	0.464358	1.43542	0.0381862	0.226296	1	1266	tags=26%, list=5%, signal=27%
HP_PAROXYSMAL_INVOLUNTARY_EYE_MOVEMENTS	HP_PAROXYSMAL_INVOLUNTARY_EYE_MOVEMENTS		38	0.462446	1.43515	0.0289157	0.226169	1	4688	tags=45%, list=17%, signal=54%
GOCC_MEMBRANE_COAT	GOCC_MEMBRANE_COAT		92	0.383655	1.4349	0.0175439	0.226003	1	4738	tags=36%, list=18%, signal=43%
GOBP_PROTEIN_LOCALIZATION_TO_MITOCHONDRION	GOBP_PROTEIN_LOCALIZATION_TO_MITOCHONDRION		145	0.363004	1.43395	0.00623053	0.226883	1	4758	tags=31%, list=18%, signal=37%
GOBP_DOUBLE_STRAND_BREAK_REPAIR	GOBP_DOUBLE_STRAND_BREAK_REPAIR		267	0.338841	1.4314	0	0.230434	1	5546	tags=33%, list=21%, signal=42%
GOBP_RNA_PHOSPHODIESTER_BOND_HYDROLYSIS	GOBP_RNA_PHOSPHODIESTER_BOND_HYDROLYSIS		153	0.358641	1.43139	0.00600601	0.229852	1	6397	tags=41%, list=24%, signal=53%
GOBP_PYRIMIDINE_NUCLEOSIDE_TRIPHOSPHATE_BIOSYNTHETIC_PROCESS	GOBP_PYRIMIDINE_NUCLEOSIDE_TRIPHOSPHATE_BIOSYNTHETIC_PROCESS		19	0.538832	1.4313	0.0608108	0.229423	1	941	tags=21%, list=3%, signal=22%
GOBP_RIBONUCLEOSIDE_METABOLIC_PROCESS	GOBP_RIBONUCLEOSIDE_METABOLIC_PROCESS		72	0.398248	1.43036	0.0311688	0.230339	1	3338	tags=31%, list=12%, signal=35%
GOBP_B_CELL_DIFFERENTIATION	GOBP_B_CELL_DIFFERENTIATION		136	0.362869	1.43021	0.00931677	0.229981	1	3475	tags=28%, list=13%, signal=32%
GOBP_ORGANIC_ACID_CATABOLIC_PROCESS	GOBP_ORGANIC_ACID_CATABOLIC_PROCESS		256	0.337982	1.42975	0.00352113	0.230112	1	4898	tags=31%, list=18%, signal=38%
HP_POOR_EYE_CONTACT	HP_POOR_EYE_CONTACT		85	0.391948	1.42855	0.010989	0.231594	1	4688	tags=35%, list=17%, signal=43%
GOBP_RIBONUCLEOSIDE_TRIPHOSPHATE_BIOSYNTHETIC_PROCESS	GOBP_RIBONUCLEOSIDE_TRIPHOSPHATE_BIOSYNTHETIC_PROCESS		70	0.400498	1.42672	0.0190217	0.233921	1	3613	tags=33%, list=13%, signal=38%
GOMF_NEUROPEPTIDE_HORMONE_ACTIVITY	GOMF_NEUROPEPTIDE_HORMONE_ACTIVITY		30	0.475342	1.42525	0.0510949	0.235588	1	3808	tags=27%, list=14%, signal=31%
GOBP_TRANSLESION_SYNTHESIS	GOBP_TRANSLESION_SYNTHESIS		42	0.453815	1.42424	0.0316302	0.236697	1	5929	tags=43%, list=22%, signal=55%
GOMF_DNA_SECONDARY_STRUCTURE_BINDING	GOMF_DNA_SECONDARY_STRUCTURE_BINDING		36	0.457423	1.42339	0.0481928	0.237499	1	5171	tags=42%, list=19%, signal=52%
GOBP_POSITIVE_REGULATION_OF_VIRAL_TRANSCRIPTION	GOBP_POSITIVE_REGULATION_OF_VIRAL_TRANSCRIPTION		26	0.503391	1.42115	0.0340136	0.24052	1	9472	tags=65%, list=35%, signal=101%
HP_MYELODYSPLASIA	HP_MYELODYSPLASIA		101	0.378273	1.42094	0.0140449	0.240299	1	5048	tags=36%, list=19%, signal=44%
GOBP_PROTEIN_TRANSMEMBRANE_IMPORT_INTO_INTRACELLULAR_ORGANELLE	GOBP_PROTEIN_TRANSMEMBRANE_IMPORT_INTO_INTRACELLULAR_ORGANELLE		36	0.459037	1.42089	0.041958	0.239782	1	6608	tags=44%, list=25%, signal=59%
GOBP_NEGATIVE_REGULATION_OF_ATPASE_ACTIVITY	GOBP_NEGATIVE_REGULATION_OF_ATPASE_ACTIVITY		18	0.54317	1.4207	0.0755556	0.239447	1	3354	tags=39%, list=12%, signal=44%
GOBP_NADH_METABOLIC_PROCESS	GOBP_NADH_METABOLIC_PROCESS		42	0.448618	1.42047	0.0357143	0.239265	1	4736	tags=45%, list=18%, signal=55%
GOMF_PURINE_NUCLEOTIDE_TRANSMEMBRANE_TRANSPORTER_ACTIVITY	GOMF_PURINE_NUCLEOTIDE_TRANSMEMBRANE_TRANSPORTER_ACTIVITY		19	0.533768	1.41899	0.0785219	0.241163	1	4511	tags=37%, list=17%, signal=44%
GOBP_THIOESTER_METABOLIC_PROCESS	GOBP_THIOESTER_METABOLIC_PROCESS		102	0.371817	1.41864	0.0147929	0.241128	1	5561	tags=40%, list=21%, signal=50%
GOBP_REGULATION_OF_HEMATOPOIETIC_PROGENITOR_CELL_DIFFERENTIATION	GOBP_REGULATION_OF_HEMATOPOIETIC_PROGENITOR_CELL_DIFFERENTIATION		89	0.389023	1.41862	0.00840336	0.240568	1	7228	tags=49%, list=27%, signal=67%
HP_KETONURIA	HP_KETONURIA		23	0.520903	1.4182	0.0588235	0.240669	1	4237	tags=43%, list=16%, signal=52%
GOBP_BINDING_OF_SPERM_TO_ZONA_PELLUCIDA	GOBP_BINDING_OF_SPERM_TO_ZONA_PELLUCIDA		44	0.441325	1.41766	0.0495283	0.240963	1	2504	tags=27%, list=9%, signal=30%
GOBP_FORMATION_OF_CYTOPLASMIC_TRANSLATION_INITIATION_COMPLEX	GOBP_FORMATION_OF_CYTOPLASMIC_TRANSLATION_INITIATION_COMPLEX		16	0.55679	1.41702	0.0757238	0.241373	1	9510	tags=69%, list=35%, signal=106%
GOCC_RNA_POLYMERASE_II_CORE_COMPLEX	GOCC_RNA_POLYMERASE_II_CORE_COMPLEX		15	0.579451	1.41657	0.0858469	0.241594	1	2255	tags=20%, list=8%, signal=22%
GOBP_HISTONE_H3_K27_METHYLATION	GOBP_HISTONE_H3_K27_METHYLATION		17	0.54456	1.41651	0.0722892	0.241113	1	4375	tags=53%, list=16%, signal=63%
GOCC_PROTON_TRANSPORTING_TWO_SECTOR_ATPASE_COMPLEX_PROTON_TRANSPORTING_DOMAIN	GOCC_PROTON_TRANSPORTING_TWO_SECTOR_ATPASE_COMPLEX_PROTON_TRANSPORTING_DOMAIN		24	0.503409	1.4157	0.0619266	0.241917	1	3381	tags=42%, list=13%, signal=48%
GOBP_PROTEIN_INSERTION_INTO_MEMBRANE	GOBP_PROTEIN_INSERTION_INTO_MEMBRANE		77	0.394169	1.4141	0.0163934	0.243941	1	4706	tags=32%, list=17%, signal=39%
HP_GLIOBLASTOMA_MULTIFORME	HP_GLIOBLASTOMA_MULTIFORME		22	0.512551	1.41215	0.0489511	0.246757	1	3354	tags=32%, list=12%, signal=36%
GOBP_PROTEIN_CONTAINING_COMPLEX_DISASSEMBLY	GOBP_PROTEIN_CONTAINING_COMPLEX_DISASSEMBLY		326	0.328853	1.41152	0	0.247176	1	5171	tags=35%, list=19%, signal=43%
GOCC_EUKARYOTIC_TRANSLATION_INITIATION_FACTOR_3_COMPLEX	GOCC_EUKARYOTIC_TRANSLATION_INITIATION_FACTOR_3_COMPLEX		17	0.562622	1.41137	0.0725995	0.24685	1	9510	tags=65%, list=35%, signal=100%
GOBP_DNA_DEMETHYLATION	GOBP_DNA_DEMETHYLATION		28	0.491456	1.41001	0.0434783	0.248531	1	4204	tags=39%, list=16%, signal=47%
GOBP_PURINE_NUCLEOSIDE_MONOPHOSPHATE_METABOLIC_PROCESS	GOBP_PURINE_NUCLEOSIDE_MONOPHOSPHATE_METABOLIC_PROCESS		43	0.42998	1.40901	0.04	0.249569	1	1432	tags=23%, list=5%, signal=25%
GOBP_REGULATION_OF_ATPASE_ACTIVITY	GOBP_REGULATION_OF_ATPASE_ACTIVITY		81	0.384588	1.40893	0.0209424	0.249093	1	4020	tags=33%, list=15%, signal=39%
GOBP_GLUTAMINE_FAMILY_AMINO_ACID_METABOLIC_PROCESS	GOBP_GLUTAMINE_FAMILY_AMINO_ACID_METABOLIC_PROCESS		74	0.394386	1.40845	0.0211082	0.249302	1	2482	tags=23%, list=9%, signal=25%
GOMF_C2H2_ZINC_FINGER_DOMAIN_BINDING	GOMF_C2H2_ZINC_FINGER_DOMAIN_BINDING		15	0.579566	1.40796	0.0777778	0.249563	1	2926	tags=40%, list=11%, signal=45%
GOBP_PURINE_CONTAINING_COMPOUND_METABOLIC_PROCESS	GOBP_PURINE_CONTAINING_COMPOUND_METABOLIC_PROCESS		453	0.314251	1.40685	0	0.250879	1	3421	tags=26%, list=13%, signal=30%
GOBP_OLIGOSACCHARIDE_LIPID_INTERMEDIATE_BIOSYNTHETIC_PROCESS	GOBP_OLIGOSACCHARIDE_LIPID_INTERMEDIATE_BIOSYNTHETIC_PROCESS		21	0.517101	1.40615	0.058548	0.251592	1	6333	tags=57%, list=24%, signal=75%
GOBP_REGULATION_OF_MITOCHONDRIAL_OUTER_MEMBRANE_PERMEABILIZATION_INVOLVED_IN_APOPTOTIC_SIGNALING_PATHWAY	GOBP_REGULATION_OF_MITOCHONDRIAL_OUTER_MEMBRANE_PERMEABILIZATION_INVOLVED_IN_APOPTOTIC_SIGNALING_PATHWAY		44	0.439173	1.40574	0.0518518	0.251675	1	4749	tags=43%, list=18%, signal=52%
GOCC_CHROMOSOMAL_REGION	GOCC_CHROMOSOMAL_REGION		339	0.325697	1.40478	0	0.252814	1	5040	tags=29%, list=19%, signal=35%
GOBP_NUCLEOSIDE_MONOPHOSPHATE_BIOSYNTHETIC_PROCESS	GOBP_NUCLEOSIDE_MONOPHOSPHATE_BIOSYNTHETIC_PROCESS		42	0.435054	1.40382	0.048718	0.253914	1	3761	tags=31%, list=14%, signal=36%
GOBP_TRANSCRIPTION_ELONGATION_FROM_RNA_POLYMERASE_I_PROMOTER	GOBP_TRANSCRIPTION_ELONGATION_FROM_RNA_POLYMERASE_I_PROMOTER		30	0.47122	1.40338	0.0531401	0.254151	1	8492	tags=63%, list=32%, signal=92%
GOBP_ATP_SYNTHESIS_COUPLED_PROTON_TRANSPORT	GOBP_ATP_SYNTHESIS_COUPLED_PROTON_TRANSPORT		27	0.487386	1.40319	0.0623557	0.253886	1	3613	tags=37%, list=13%, signal=43%
GOBP_REGULATION_OF_MRNA_PROCESSING	GOBP_REGULATION_OF_MRNA_PROCESSING		139	0.3599	1.40099	0.0127796	0.257075	1	7173	tags=40%, list=27%, signal=54%
GOBP_ALPHA_AMINO_ACID_BIOSYNTHETIC_PROCESS	GOBP_ALPHA_AMINO_ACID_BIOSYNTHETIC_PROCESS		66	0.40538	1.39942	0.0249377	0.259372	1	3910	tags=36%, list=15%, signal=42%
HP_CEREBRAL_WHITE_MATTER_ATROPHY	HP_CEREBRAL_WHITE_MATTER_ATROPHY		34	0.462164	1.39872	0.0504808	0.259938	1	7599	tags=53%, list=28%, signal=74%
GOBP_MITOCHONDRION_DISTRIBUTION	GOBP_MITOCHONDRION_DISTRIBUTION		16	0.550817	1.39854	0.0727273	0.259672	1	3620	tags=38%, list=13%, signal=43%
GOMF_NUCLEOTIDE_DIPHOSPHATASE_ACTIVITY	GOMF_NUCLEOTIDE_DIPHOSPHATASE_ACTIVITY		20	0.520181	1.39779	0.0577367	0.26046	1	5735	tags=50%, list=21%, signal=63%
GOCC_H4_H2A_HISTONE_ACETYLTRANSFERASE_COMPLEX	GOCC_H4_H2A_HISTONE_ACETYLTRANSFERASE_COMPLEX		21	0.509084	1.39689	0.0680272	0.261281	1	7085	tags=52%, list=26%, signal=71%
GOBP_ESTABLISHMENT_OF_RNA_LOCALIZATION	GOBP_ESTABLISHMENT_OF_RNA_LOCALIZATION		200	0.337663	1.39655	0	0.261245	1	6532	tags=33%, list=24%, signal=43%
GOBP_SYNAPTIC_VESICLE_CYTOSKELETAL_TRANSPORT	GOBP_SYNAPTIC_VESICLE_CYTOSKELETAL_TRANSPORT		19	0.522125	1.39365	0.0814815	0.265667	1	4061	tags=42%, list=15%, signal=50%
GOMF_METAL_CLUSTER_BINDING	GOMF_METAL_CLUSTER_BINDING		67	0.395718	1.39339	0.0403458	0.265503	1	3761	tags=31%, list=14%, signal=36%
HP_ABNORMAL_BRAIN_LACTATE_LEVEL_BY_MRS	HP_ABNORMAL_BRAIN_LACTATE_LEVEL_BY_MRS		17	0.541624	1.39282	0.0909091	0.265886	1	4936	tags=41%, list=18%, signal=50%
GOBP_RECOMBINATIONAL_REPAIR	GOBP_RECOMBINATIONAL_REPAIR		140	0.352421	1.39205	0.0114286	0.266643	1	6123	tags=40%, list=23%, signal=52%
GOMF_PROTEIN_ADP_RIBOSYLASE_ACTIVITY	GOMF_PROTEIN_ADP_RIBOSYLASE_ACTIVITY		16	0.5505	1.3917	0.0823799	0.266696	1	2654	tags=31%, list=10%, signal=35%
GOMF_ENDONUCLEASE_ACTIVITY_ACTIVE_WITH_EITHER_RIBO_OR_DEOXYRIBONUCLEIC_ACIDS_AND_PRODUCING_5_PHOSPHOMONOESTERS	GOMF_ENDONUCLEASE_ACTIVITY_ACTIVE_WITH_EITHER_RIBO_OR_DEOXYRIBONUCLEIC_ACIDS_AND_PRODUCING_5_PHOSPHOMONOESTERS		40	0.438057	1.3916	0.066838	0.266259	1	7316	tags=55%, list=27%, signal=75%
GOMF_RNA_POLYMERASE_CORE_ENZYME_BINDING	GOMF_RNA_POLYMERASE_CORE_ENZYME_BINDING		42	0.428967	1.39149	0.0428954	0.265854	1	5352	tags=33%, list=20%, signal=42%
HP_PROGRESSIVE_EXTERNAL_OPHTHALMOPLEGIA	HP_PROGRESSIVE_EXTERNAL_OPHTHALMOPLEGIA		26	0.484362	1.39099	0.0682353	0.266146	1	4936	tags=50%, list=18%, signal=61%
GOBP_NCRNA_TRANSCRIPTION	GOBP_NCRNA_TRANSCRIPTION		109	0.365389	1.39084	0.00857143	0.265838	1	6920	tags=39%, list=26%, signal=53%
HP_ABNORMAL_CIRCULATING_PROTEINOGENIC_AMINO_ACID_DERIVATIVE_CONCENTRATION	HP_ABNORMAL_CIRCULATING_PROTEINOGENIC_AMINO_ACID_DERIVATIVE_CONCENTRATION		47	0.429196	1.39018	0.0310881	0.266396	1	5390	tags=47%, list=20%, signal=58%
GOMF_NUCLEOCYTOPLASMIC_CARRIER_ACTIVITY	GOMF_NUCLEOCYTOPLASMIC_CARRIER_ACTIVITY		31	0.471908	1.38895	0.0588235	0.267937	1	6977	tags=48%, list=26%, signal=65%
GOCC_PRERIBOSOME_SMALL_SUBUNIT_PRECURSOR	GOCC_PRERIBOSOME_SMALL_SUBUNIT_PRECURSOR		15	0.570384	1.38863	0.087444	0.267893	1	7710	tags=67%, list=29%, signal=93%
GOCC_GABA_RECEPTOR_COMPLEX	GOCC_GABA_RECEPTOR_COMPLEX		20	0.510642	1.38586	0.0919037	0.272369	1	5486	tags=45%, list=20%, signal=56%
HP_ANOSMIA	HP_ANOSMIA		42	0.444368	1.38562	0.0544041	0.272157	1	2796	tags=29%, list=10%, signal=32%
HP_AMINOACIDURIA	HP_AMINOACIDURIA		108	0.366117	1.38509	0.0111421	0.272554	1	4038	tags=31%, list=15%, signal=36%
GOCC_NUCLEAR_EXOSOME_RNASE_COMPLEX	GOCC_NUCLEAR_EXOSOME_RNASE_COMPLEX		16	0.530892	1.38488	0.0860927	0.272344	1	6787	tags=69%, list=25%, signal=92%
GOMF_CARBON_OXYGEN_LYASE_ACTIVITY	GOMF_CARBON_OXYGEN_LYASE_ACTIVITY		77	0.385928	1.38347	0.0369393	0.274396	1	5715	tags=38%, list=21%, signal=48%
GOCC_RESPIRATORY_CHAIN_COMPLEX_IV	GOCC_RESPIRATORY_CHAIN_COMPLEX_IV		21	0.504407	1.38277	0.0715835	0.275077	1	4623	tags=38%, list=17%, signal=46%
GOBP_REGULATION_OF_LIPOPROTEIN_METABOLIC_PROCESS	GOBP_REGULATION_OF_LIPOPROTEIN_METABOLIC_PROCESS		15	0.551225	1.38136	0.0831409	0.277103	1	5980	tags=60%, list=22%, signal=77%
GOMF_ENDORIBONUCLEASE_ACTIVITY_PRODUCING_5_PHOSPHOMONOESTERS	GOMF_ENDORIBONUCLEASE_ACTIVITY_PRODUCING_5_PHOSPHOMONOESTERS		27	0.47978	1.37911	0.07	0.280756	1	6396	tags=52%, list=24%, signal=68%
HP_FOCAL_MOTOR_SEIZURE	HP_FOCAL_MOTOR_SEIZURE		77	0.3861	1.37864	0.0422164	0.280974	1	7099	tags=48%, list=26%, signal=65%
GOBP_ACETYL_COA_BIOSYNTHETIC_PROCESS	GOBP_ACETYL_COA_BIOSYNTHETIC_PROCESS		22	0.494901	1.37817	0.0767494	0.281238	1	3306	tags=36%, list=12%, signal=41%
HP_RECURRENT_BRONCHITIS	HP_RECURRENT_BRONCHITIS		29	0.474624	1.37813	0.0745921	0.280712	1	708	tags=24%, list=3%, signal=25%
GOBP_NEGATIVE_REGULATION_OF_PROTEIN_LOCALIZATION_TO_NUCLEUS	GOBP_NEGATIVE_REGULATION_OF_PROTEIN_LOCALIZATION_TO_NUCLEUS		30	0.473758	1.37794	0.0539906	0.280473	1	1533	tags=20%, list=6%, signal=21%
GOBP_POSITIVE_REGULATION_OF_MITOCHONDRIAL_OUTER_MEMBRANE_PERMEABILIZATION_INVOLVED_IN_APOPTOTIC_SIGNALING_PATHWAY	GOBP_POSITIVE_REGULATION_OF_MITOCHONDRIAL_OUTER_MEMBRANE_PERMEABILIZATION_INVOLVED_IN_APOPTOTIC_SIGNALING_PATHWAY		35	0.443376	1.37671	0.0745501	0.282136	1	4749	tags=46%, list=18%, signal=55%
HP_ABNORMAL_SHAPE_OF_THE_PALPEBRAL_FISSURE	HP_ABNORMAL_SHAPE_OF_THE_PALPEBRAL_FISSURE		43	0.425078	1.37615	0.0494792	0.282519	1	2297	tags=23%, list=9%, signal=25%
GOBP_NUCLEAR_EXPORT	GOBP_NUCLEAR_EXPORT		201	0.333326	1.37597	0.00653595	0.282224	1	6450	tags=34%, list=24%, signal=45%
HP_ABNORMAL_HAIR_LABORATORY_EXAMINATION	HP_ABNORMAL_HAIR_LABORATORY_EXAMINATION		30	0.465905	1.37583	0.0605381	0.281872	1	8025	tags=63%, list=30%, signal=90%
GOBP_HISTONE_MRNA_METABOLIC_PROCESS	GOBP_HISTONE_MRNA_METABOLIC_PROCESS		24	0.489046	1.37515	0.069378	0.282463	1	5504	tags=46%, list=20%, signal=58%
GOBP_REGULATION_OF_PROTEIN_KINASE_A_SIGNALING	GOBP_REGULATION_OF_PROTEIN_KINASE_A_SIGNALING		23	0.497216	1.37427	0.089372	0.283555	1	2067	tags=26%, list=8%, signal=28%
GOBP_REGULATION_OF_B_CELL_ACTIVATION	GOBP_REGULATION_OF_B_CELL_ACTIVATION		180	0.333188	1.37303	0.00332226	0.285223	1	3475	tags=26%, list=13%, signal=30%
GOMF_RNA_POLYMERASE_BINDING	GOMF_RNA_POLYMERASE_BINDING		58	0.400414	1.37037	0.0455696	0.289493	1	4824	tags=33%, list=18%, signal=40%
GOBP_NEGATIVE_REGULATION_OF_MRNA_PROCESSING	GOBP_NEGATIVE_REGULATION_OF_MRNA_PROCESSING		29	0.467824	1.36828	0.0657596	0.292835	1	4423	tags=38%, list=16%, signal=45%
GOBP_MATURATION_OF_5_8S_RRNA_FROM_TRICISTRONIC_RRNA_TRANSCRIPT_SSU_RRNA_5_8S_RRNA_LSU_RRNA	GOBP_MATURATION_OF_5_8S_RRNA_FROM_TRICISTRONIC_RRNA_TRANSCRIPT_SSU_RRNA_5_8S_RRNA_LSU_RRNA		24	0.483338	1.36807	0.0660793	0.292575	1	7364	tags=71%, list=27%, signal=97%
GOMF_UBIQUITIN_LIKE_PROTEIN_CONJUGATING_ENZYME_ACTIVITY	GOMF_UBIQUITIN_LIKE_PROTEIN_CONJUGATING_ENZYME_ACTIVITY		39	0.430485	1.36796	0.0661578	0.292186	1	3855	tags=31%, list=14%, signal=36%
GOBP_NUCLEOSIDE_TRIPHOSPHATE_BIOSYNTHETIC_PROCESS	GOBP_NUCLEOSIDE_TRIPHOSPHATE_BIOSYNTHETIC_PROCESS		81	0.379392	1.36697	0.0331492	0.293413	1	3613	tags=31%, list=13%, signal=36%
GOBP_MACROMOLECULE_METHYLATION	GOBP_MACROMOLECULE_METHYLATION		299	0.317931	1.36625	0.00380228	0.294245	1	6416	tags=35%, list=24%, signal=46%
GOBP_SULFUR_AMINO_ACID_METABOLIC_PROCESS	GOBP_SULFUR_AMINO_ACID_METABOLIC_PROCESS		36	0.443555	1.36593	0.0666667	0.294264	1	4480	tags=47%, list=17%, signal=57%
GOBP_URONIC_ACID_METABOLIC_PROCESS	GOBP_URONIC_ACID_METABOLIC_PROCESS		25	0.479557	1.3643	0.101205	0.296907	1	4106	tags=32%, list=15%, signal=38%
GOCC_CULLIN_RING_UBIQUITIN_LIGASE_COMPLEX	GOCC_CULLIN_RING_UBIQUITIN_LIGASE_COMPLEX		163	0.340939	1.36383	0.00607903	0.297216	1	6120	tags=35%, list=23%, signal=45%
GOMF_ACYL_COA_BINDING	GOMF_ACYL_COA_BINDING		22	0.493707	1.36361	0.0962441	0.296968	1	4057	tags=41%, list=15%, signal=48%
GOBP_RNA_DEPENDENT_DNA_BIOSYNTHETIC_PROCESS	GOBP_RNA_DEPENDENT_DNA_BIOSYNTHETIC_PROCESS		69	0.385598	1.36284	0.0314961	0.297892	1	3967	tags=30%, list=15%, signal=36%
HP_EXERCISE_INTOLERANCE	HP_EXERCISE_INTOLERANCE		82	0.372862	1.36247	0.0296496	0.298072	1	4936	tags=38%, list=18%, signal=46%
HP_HYPOKETOTIC_HYPOGLYCEMIA	HP_HYPOKETOTIC_HYPOGLYCEMIA		15	0.537994	1.36243	0.103672	0.297547	1	7503	tags=67%, list=28%, signal=92%
HP_ELEVATED_HEPATIC_TRANSAMINASE	HP_ELEVATED_HEPATIC_TRANSAMINASE		239	0.325415	1.36127	0.00653595	0.299324	1	3354	tags=26%, list=12%, signal=30%
HP_BIMANUAL_SYNKINESIA	HP_BIMANUAL_SYNKINESIA		33	0.452393	1.36117	0.0552764	0.298879	1	2713	tags=30%, list=10%, signal=34%
GOCC_PROTON_TRANSPORTING_TWO_SECTOR_ATPASE_COMPLEX	GOCC_PROTON_TRANSPORTING_TWO_SECTOR_ATPASE_COMPLEX		52	0.40828	1.361	0.0565111	0.298598	1	3613	tags=33%, list=13%, signal=38%
GOCC_SWI_SNF_SUPERFAMILY_TYPE_COMPLEX	GOCC_SWI_SNF_SUPERFAMILY_TYPE_COMPLEX		74	0.382735	1.36039	0.0382514	0.299144	1	7773	tags=50%, list=29%, signal=70%
GOBP_DNA_RECOMBINATION	GOBP_DNA_RECOMBINATION		292	0.317679	1.35992	0	0.299431	1	6123	tags=36%, list=23%, signal=46%
GOBP_PROTEIN_TRANSMEMBRANE_TRANSPORT	GOBP_PROTEIN_TRANSMEMBRANE_TRANSPORT		60	0.402614	1.3594	0.0379747	0.29989	1	6608	tags=38%, list=25%, signal=51%
HP_HYPOGLYCEMIC_COMA	HP_HYPOGLYCEMIC_COMA		16	0.535615	1.35911	0.100228	0.299861	1	4624	tags=44%, list=17%, signal=53%
GOBP_PURINE_NUCLEOSIDE_METABOLIC_PROCESS	GOBP_PURINE_NUCLEOSIDE_METABOLIC_PROCESS		61	0.39625	1.35902	0.0536193	0.299421	1	3338	tags=30%, list=12%, signal=34%
GOCC_MEDIATOR_COMPLEX	GOCC_MEDIATOR_COMPLEX		40	0.427511	1.35855	0.072	0.299681	1	6317	tags=40%, list=23%, signal=52%
GOMF_NUCLEAR_IMPORT_SIGNAL_RECEPTOR_ACTIVITY	GOMF_NUCLEAR_IMPORT_SIGNAL_RECEPTOR_ACTIVITY		20	0.519202	1.35777	0.0945946	0.300485	1	6683	tags=50%, list=25%, signal=66%
GOBP_WATER_SOLUBLE_VITAMIN_METABOLIC_PROCESS	GOBP_WATER_SOLUBLE_VITAMIN_METABOLIC_PROCESS		84	0.369632	1.35729	0.0238727	0.300807	1	3540	tags=31%, list=13%, signal=36%
GOBP_PURINE_NUCLEOSIDE_MONOPHOSPHATE_BIOSYNTHETIC_PROCESS	GOBP_PURINE_NUCLEOSIDE_MONOPHOSPHATE_BIOSYNTHETIC_PROCESS		23	0.484811	1.35721	0.0642857	0.300377	1	3761	tags=39%, list=14%, signal=45%
HP_ENTROPION	HP_ENTROPION		20	0.506726	1.35709	0.10596	0.300032	1	6273	tags=60%, list=23%, signal=78%
HP_ABNORMAL_CIRCULATING_IGM_LEVEL	HP_ABNORMAL_CIRCULATING_IGM_LEVEL		60	0.393145	1.35706	0.0469613	0.299488	1	1266	tags=23%, list=5%, signal=24%
GOMF_CYCLOSPORIN_A_BINDING	GOMF_CYCLOSPORIN_A_BINDING		19	0.52145	1.35655	0.118834	0.29994	1	4258	tags=37%, list=16%, signal=44%
GOBP_REGULATION_OF_TRANSLATIONAL_FIDELITY	GOBP_REGULATION_OF_TRANSLATIONAL_FIDELITY		19	0.508142	1.35605	0.100962	0.30032	1	5417	tags=58%, list=20%, signal=72%
GOBP_ATP_DEPENDENT_CHROMATIN_REMODELING	GOBP_ATP_DEPENDENT_CHROMATIN_REMODELING		88	0.368178	1.35577	0.0335196	0.300255	1	3842	tags=24%, list=14%, signal=28%
GOMF_RNA_POLYMERASE_II_GENERAL_TRANSCRIPTION_INITIATION_FACTOR_BINDING	GOMF_RNA_POLYMERASE_II_GENERAL_TRANSCRIPTION_INITIATION_FACTOR_BINDING		19	0.508954	1.35544	0.104308	0.300289	1	5483	tags=53%, list=20%, signal=66%
HP_TRANSIENT_NEONATAL_DIABETES_MELLITUS	HP_TRANSIENT_NEONATAL_DIABETES_MELLITUS		16	0.52782	1.35536	0.111111	0.299882	1	1260	tags=19%, list=5%, signal=20%
GOBP_SENSORY_PERCEPTION_OF_BITTER_TASTE	GOBP_SENSORY_PERCEPTION_OF_BITTER_TASTE		41	0.429925	1.35498	0.0776471	0.300084	1	6267	tags=37%, list=23%, signal=48%
GOBP_TERMINATION_OF_RNA_POLYMERASE_I_TRANSCRIPTION	GOBP_TERMINATION_OF_RNA_POLYMERASE_I_TRANSCRIPTION		31	0.445511	1.35485	0.0614657	0.299738	1	8492	tags=58%, list=32%, signal=85%
GOCC_TRANSLATION_PREINITIATION_COMPLEX	GOCC_TRANSLATION_PREINITIATION_COMPLEX		18	0.509914	1.35415	0.0951276	0.300553	1	3090	tags=22%, list=11%, signal=25%
GOBP_METHYLATION	GOBP_METHYLATION		352	0.309598	1.35382	0	0.300603	1	6416	tags=36%, list=24%, signal=46%
GOBP_PROTEIN_INSERTION_INTO_MITOCHONDRIAL_MEMBRANE_INVOLVED_IN_APOPTOTIC_SIGNALING_PATHWAY	GOBP_PROTEIN_INSERTION_INTO_MITOCHONDRIAL_MEMBRANE_INVOLVED_IN_APOPTOTIC_SIGNALING_PATHWAY		30	0.447562	1.35329	0.0883055	0.301035	1	4706	tags=47%, list=17%, signal=56%
GOBP_SHORT_CHAIN_FATTY_ACID_METABOLIC_PROCESS	GOBP_SHORT_CHAIN_FATTY_ACID_METABOLIC_PROCESS		17	0.525218	1.3528	0.095672	0.301405	1	3540	tags=41%, list=13%, signal=47%
HP_ABNORMALITY_OF_THE_FETAL_CARDIOVASCULAR_SYSTEM	HP_ABNORMALITY_OF_THE_FETAL_CARDIOVASCULAR_SYSTEM		24	0.490087	1.3521	0.0817757	0.302133	1	7308	tags=54%, list=27%, signal=74%
GOBP_DNA_REPLICATION_INITIATION	GOBP_DNA_REPLICATION_INITIATION		40	0.427443	1.35082	0.0687961	0.303969	1	3005	tags=28%, list=11%, signal=31%
GOBP_CELLULAR_AMINO_ACID_BIOSYNTHETIC_PROCESS	GOBP_CELLULAR_AMINO_ACID_BIOSYNTHETIC_PROCESS		76	0.375873	1.35049	0.0358974	0.303986	1	4806	tags=38%, list=18%, signal=46%
GOBP_TELOMERE_ORGANIZATION	GOBP_TELOMERE_ORGANIZATION		171	0.33117	1.35002	0.0154799	0.304327	1	4944	tags=29%, list=18%, signal=36%
GOBP_NUCLEAR_TRANSPORT	GOBP_NUCLEAR_TRANSPORT		343	0.30989	1.34888	0.00390625	0.306011	1	6374	tags=34%, list=24%, signal=44%
GOBP_2_OXOGLUTARATE_METABOLIC_PROCESS	GOBP_2_OXOGLUTARATE_METABOLIC_PROCESS		16	0.535675	1.34812	0.120614	0.30686	1	4806	tags=44%, list=18%, signal=53%
HP_ESOPHAGEAL_ATRESIA	HP_ESOPHAGEAL_ATRESIA		29	0.460034	1.34794	0.0752427	0.306609	1	6247	tags=48%, list=23%, signal=63%
GOBP_QUINONE_METABOLIC_PROCESS	GOBP_QUINONE_METABOLIC_PROCESS		34	0.444785	1.34782	0.0700483	0.306256	1	2203	tags=29%, list=8%, signal=32%
GOBP_NEGATIVE_REGULATION_OF_PROTEIN_TYROSINE_KINASE_ACTIVITY	GOBP_NEGATIVE_REGULATION_OF_PROTEIN_TYROSINE_KINASE_ACTIVITY		30	0.459115	1.34683	0.0819277	0.307623	1	6321	tags=47%, list=23%, signal=61%
GOCC_INTEGRATOR_COMPLEX	GOCC_INTEGRATOR_COMPLEX		28	0.463002	1.34622	0.0960591	0.308351	1	6632	tags=29%, list=25%, signal=38%
GOBP_NUCLEOTIDE_TRANSMEMBRANE_TRANSPORT	GOBP_NUCLEOTIDE_TRANSMEMBRANE_TRANSPORT		16	0.529356	1.34614	0.111111	0.30791	1	2099	tags=25%, list=8%, signal=27%
GOCC_KINETOCHORE	GOCC_KINETOCHORE		132	0.347546	1.34589	0.0237389	0.307848	1	5000	tags=30%, list=19%, signal=37%
GOBP_CELLULAR_RESPONSE_TO_IONIZING_RADIATION	GOBP_CELLULAR_RESPONSE_TO_IONIZING_RADIATION		64	0.382717	1.34455	0.0530504	0.309898	1	2396	tags=22%, list=9%, signal=24%
GOBP_ASPARTATE_FAMILY_AMINO_ACID_BIOSYNTHETIC_PROCESS	GOBP_ASPARTATE_FAMILY_AMINO_ACID_BIOSYNTHETIC_PROCESS		21	0.507017	1.34445	0.0963303	0.309473	1	5217	tags=57%, list=19%, signal=71%
GOMF_4_IRON_4_SULFUR_CLUSTER_BINDING	GOMF_4_IRON_4_SULFUR_CLUSTER_BINDING		42	0.419061	1.34422	0.0617284	0.309327	1	3761	tags=31%, list=14%, signal=36%
HP_LETHARGY	HP_LETHARGY		189	0.328045	1.3436	0.00359712	0.310028	1	5424	tags=37%, list=20%, signal=45%
HP_LEUKOENCEPHALOPATHY	HP_LEUKOENCEPHALOPATHY		203	0.32372	1.34272	0.0101695	0.31122	1	5390	tags=36%, list=20%, signal=45%
GOBP_PROTEIN_LOCALIZATION_TO_KINETOCHORE	GOBP_PROTEIN_LOCALIZATION_TO_KINETOCHORE		19	0.503772	1.34161	0.108844	0.312817	1	4191	tags=37%, list=16%, signal=44%
GOBP_LUNG_ALVEOLUS_DEVELOPMENT	GOBP_LUNG_ALVEOLUS_DEVELOPMENT		38	0.42535	1.34158	0.0755668	0.312293	1	4591	tags=32%, list=17%, signal=38%
GOCC_DNA_REPAIR_COMPLEX	GOCC_DNA_REPAIR_COMPLEX		40	0.419205	1.34069	0.060241	0.313484	1	6273	tags=50%, list=23%, signal=65%
GOBP_PIGMENT_BIOSYNTHETIC_PROCESS	GOBP_PIGMENT_BIOSYNTHETIC_PROCESS		57	0.396895	1.34004	0.044665	0.31423	1	3922	tags=28%, list=15%, signal=33%
HP_ENCEPHALOPATHY	HP_ENCEPHALOPATHY		260	0.318229	1.33979	0.00355872	0.314082	1	4750	tags=31%, list=18%, signal=37%
GOBP_PROTEIN_LOCALIZATION_TO_CHROMOSOME_CENTROMERIC_REGION	GOBP_PROTEIN_LOCALIZATION_TO_CHROMOSOME_CENTROMERIC_REGION		25	0.468107	1.33968	0.0835322	0.313759	1	2850	tags=32%, list=11%, signal=36%
HP_DEEP_PLANTAR_CREASES	HP_DEEP_PLANTAR_CREASES		18	0.510442	1.3396	0.130435	0.313346	1	5371	tags=44%, list=20%, signal=55%
HP_HYPERTROPHIC_CARDIOMYOPATHY	HP_HYPERTROPHIC_CARDIOMYOPATHY		242	0.321098	1.33959	0.00377358	0.312782	1	4743	tags=33%, list=18%, signal=39%
HP_LACRIMATION_ABNORMALITY	HP_LACRIMATION_ABNORMALITY		72	0.383443	1.33959	0.052356	0.312202	1	3588	tags=35%, list=13%, signal=40%
GOBP_DEMETHYLATION	GOBP_DEMETHYLATION		72	0.375602	1.33916	0.0329114	0.312463	1	4793	tags=31%, list=18%, signal=37%
GOBP_CELLULAR_AMINO_ACID_CATABOLIC_PROCESS	GOBP_CELLULAR_AMINO_ACID_CATABOLIC_PROCESS		104	0.355417	1.33805	0.0236686	0.314163	1	3761	tags=25%, list=14%, signal=29%
GOBP_PTERIDINE_CONTAINING_COMPOUND_METABOLIC_PROCESS	GOBP_PTERIDINE_CONTAINING_COMPOUND_METABOLIC_PROCESS		33	0.436447	1.33787	0.0800971	0.313936	1	3479	tags=30%, list=13%, signal=35%
GOBP_NUCLEOTIDE_TRANSPORT	GOBP_NUCLEOTIDE_TRANSPORT		32	0.440527	1.33741	0.0786241	0.314245	1	2099	tags=22%, list=8%, signal=24%
GOMF_MRNA_BINDING	GOMF_MRNA_BINDING		289	0.313503	1.33717	0	0.314129	1	5682	tags=32%, list=21%, signal=40%
GOBP_RIBOSOMAL_LARGE_SUBUNIT_ASSEMBLY	GOBP_RIBOSOMAL_LARGE_SUBUNIT_ASSEMBLY		28	0.463242	1.33592	0.0885168	0.316012	1	4662	tags=36%, list=17%, signal=43%
HP_SPASTIC_TETRAPARESIS	HP_SPASTIC_TETRAPARESIS		55	0.393858	1.33554	0.0454545	0.316136	1	4761	tags=40%, list=18%, signal=48%
GOBP_REGULATION_OF_CELL_CYCLE_G2_M_PHASE_TRANSITION	GOBP_REGULATION_OF_CELL_CYCLE_G2_M_PHASE_TRANSITION		216	0.32286	1.33543	0.0100334	0.315768	1	6660	tags=38%, list=25%, signal=49%
HP_PSYCHOMOTOR_RETARDATION	HP_PSYCHOMOTOR_RETARDATION		95	0.359515	1.33437	0.0345745	0.317274	1	4247	tags=34%, list=16%, signal=40%
GOBP_CELL_REDOX_HOMEOSTASIS	GOBP_CELL_REDOX_HOMEOSTASIS		43	0.413133	1.33345	0.0555556	0.318543	1	3676	tags=35%, list=14%, signal=40%
GOMF_DEOXYRIBONUCLEASE_ACTIVITY	GOMF_DEOXYRIBONUCLEASE_ACTIVITY		59	0.393145	1.33341	0.0539846	0.318042	1	7468	tags=47%, list=28%, signal=66%
GOBP_REGULATION_OF_B_CELL_RECEPTOR_SIGNALING_PATHWAY	GOBP_REGULATION_OF_B_CELL_RECEPTOR_SIGNALING_PATHWAY		25	0.472721	1.33341	0.0852018	0.317462	1	2106	tags=40%, list=8%, signal=43%
GOBP_CELL_CYCLE_G2_M_PHASE_TRANSITION	GOBP_CELL_CYCLE_G2_M_PHASE_TRANSITION		273	0.309432	1.33333	0.0035461	0.317065	1	6660	tags=36%, list=25%, signal=47%
GOBP_POSITIVE_REGULATION_OF_DNA_TEMPLATED_TRANSCRIPTION_INITIATION	GOBP_POSITIVE_REGULATION_OF_DNA_TEMPLATED_TRANSCRIPTION_INITIATION		35	0.435052	1.33306	0.0938215	0.317087	1	3354	tags=31%, list=12%, signal=36%
GOBP_MONOCARBOXYLIC_ACID_CATABOLIC_PROCESS	GOBP_MONOCARBOXYLIC_ACID_CATABOLIC_PROCESS		131	0.340461	1.33291	0.0118343	0.316809	1	6016	tags=41%, list=22%, signal=53%
HP_APLASIA_HYPOPLASIA_OF_THE_UVULA	HP_APLASIA_HYPOPLASIA_OF_THE_UVULA		25	0.475127	1.33251	0.0874705	0.317069	1	4743	tags=40%, list=18%, signal=49%
GOBP_POSITIVE_REGULATION_OF_TRANSLATION	GOBP_POSITIVE_REGULATION_OF_TRANSLATION		129	0.340155	1.33239	0.0117647	0.316735	1	3599	tags=26%, list=13%, signal=30%
GOBP_HISTONE_EXCHANGE	GOBP_HISTONE_EXCHANGE		57	0.383886	1.33221	0.0385542	0.31652	1	6600	tags=35%, list=25%, signal=46%
GOBP_REGULATION_OF_CELL_CYCLE_CHECKPOINT	GOBP_REGULATION_OF_CELL_CYCLE_CHECKPOINT		30	0.457673	1.33209	0.088729	0.316195	1	5877	tags=43%, list=22%, signal=55%
GOMF_ELECTRON_TRANSFER_ACTIVITY	GOMF_ELECTRON_TRANSFER_ACTIVITY		137	0.340628	1.33107	0.0169492	0.317682	1	4688	tags=34%, list=17%, signal=41%
GOCC_EXON_EXON_JUNCTION_COMPLEX	GOCC_EXON_EXON_JUNCTION_COMPLEX		20	0.491778	1.33051	0.0940367	0.318256	1	7899	tags=55%, list=29%, signal=78%
GOMF_PROTON_CHANNEL_ACTIVITY	GOMF_PROTON_CHANNEL_ACTIVITY		24	0.468449	1.32972	0.0837104	0.319284	1	3613	tags=33%, list=13%, signal=38%
HP_STOMACH_CANCER	HP_STOMACH_CANCER		20	0.491543	1.32934	0.104369	0.319432	1	3354	tags=40%, list=12%, signal=46%
GOMF_QUINONE_BINDING	GOMF_QUINONE_BINDING		18	0.514747	1.32679	0.121076	0.3242	1	3523	tags=28%, list=13%, signal=32%
GOBP_ESTABLISHMENT_OF_PROTEIN_LOCALIZATION_TO_TELOMERE	GOBP_ESTABLISHMENT_OF_PROTEIN_LOCALIZATION_TO_TELOMERE		18	0.505061	1.3261	0.127517	0.325033	1	7269	tags=67%, list=27%, signal=91%
GOMF_OXIDOREDUCTASE_ACTIVITY_ACTING_ON_THE_CH_NH_GROUP_OF_DONORS_NAD_OR_NADP_AS_ACCEPTOR	GOMF_OXIDOREDUCTASE_ACTIVITY_ACTING_ON_THE_CH_NH_GROUP_OF_DONORS_NAD_OR_NADP_AS_ACCEPTOR		19	0.495778	1.32587	0.142534	0.324946	1	3479	tags=37%, list=13%, signal=42%
HP_LEFT_VENTRICULAR_HYPERTROPHY	HP_LEFT_VENTRICULAR_HYPERTROPHY		82	0.363835	1.3244	0.039267	0.327366	1	2570	tags=26%, list=10%, signal=28%
GOBP_NEGATIVE_REGULATION_OF_RNA_SPLICING	GOBP_NEGATIVE_REGULATION_OF_RNA_SPLICING		25	0.466111	1.324	0.108046	0.327632	1	5009	tags=40%, list=19%, signal=49%
HP_METHYLMALONIC_ACIDURIA	HP_METHYLMALONIC_ACIDURIA		16	0.524285	1.32385	0.126609	0.327358	1	3540	tags=44%, list=13%, signal=50%
HP_ABNORMALITY_OF_NEUTROPHILS	HP_ABNORMALITY_OF_NEUTROPHILS		249	0.311164	1.3237	0.0137931	0.327099	1	3182	tags=24%, list=12%, signal=28%
GOCC_CUL3_RING_UBIQUITIN_LIGASE_COMPLEX	GOCC_CUL3_RING_UBIQUITIN_LIGASE_COMPLEX		36	0.420927	1.32313	0.0752427	0.327635	1	7123	tags=50%, list=26%, signal=68%
HP_INCREASED_PROTEINOGENIC_AMINO_ACID_LEVEL_IN_URINE	HP_INCREASED_PROTEINOGENIC_AMINO_ACID_LEVEL_IN_URINE		36	0.429035	1.32288	0.0940367	0.327545	1	3479	tags=36%, list=13%, signal=41%
GOMF_DIPEPTIDASE_ACTIVITY	GOMF_DIPEPTIDASE_ACTIVITY		15	0.527297	1.32193	0.12987	0.328935	1	5014	tags=53%, list=19%, signal=66%
GOCC_NUCLEAR_CHROMOSOME	GOCC_NUCLEAR_CHROMOSOME		248	0.315567	1.32119	0.0035461	0.32991	1	7518	tags=43%, list=28%, signal=59%
HP_NEOPLASM_OF_THE_COLON	HP_NEOPLASM_OF_THE_COLON		78	0.370323	1.32077	0.0490463	0.330206	1	8867	tags=54%, list=33%, signal=80%
GOBP_PROTEIN_TARGETING_TO_MITOCHONDRION	GOBP_PROTEIN_TARGETING_TO_MITOCHONDRION		100	0.348798	1.32028	0.037464	0.330695	1	4758	tags=29%, list=18%, signal=35%
HP_THICK_HAIR	HP_THICK_HAIR		16	0.524071	1.31995	0.117647	0.330821	1	5131	tags=63%, list=19%, signal=77%
GOBP_REGULATION_OF_HEMATOPOIETIC_STEM_CELL_DIFFERENTIATION	GOBP_REGULATION_OF_HEMATOPOIETIC_STEM_CELL_DIFFERENTIATION		74	0.372884	1.31972	0.0514905	0.330702	1	7203	tags=53%, list=27%, signal=72%
HP_CEREBRAL_HYPOPLASIA	HP_CEREBRAL_HYPOPLASIA		44	0.407299	1.31911	0.0679157	0.33133	1	3374	tags=27%, list=13%, signal=31%
GOBP_DNA_TEMPLATED_TRANSCRIPTION_ELONGATION	GOBP_DNA_TEMPLATED_TRANSCRIPTION_ELONGATION		114	0.343447	1.3191	0.033033	0.330786	1	8105	tags=47%, list=30%, signal=67%
HP_OROMANDIBULAR_DYSTONIA	HP_OROMANDIBULAR_DYSTONIA		15	0.528206	1.31886	0.124138	0.3307	1	2568	tags=40%, list=10%, signal=44%
GOBP_REGULATION_OF_TRANSLATIONAL_INITIATION	GOBP_REGULATION_OF_TRANSLATIONAL_INITIATION		80	0.366713	1.31815	0.0597015	0.331526	1	5016	tags=29%, list=19%, signal=35%
GOBP_REGULATION_OF_MRNA_METABOLIC_PROCESS	GOBP_REGULATION_OF_MRNA_METABOLIC_PROCESS		334	0.303547	1.31803	0	0.331211	1	6891	tags=38%, list=26%, signal=50%
GOBP_RNA_SPLICING_VIA_ENDONUCLEOLYTIC_CLEAVAGE_AND_LIGATION	GOBP_RNA_SPLICING_VIA_ENDONUCLEOLYTIC_CLEAVAGE_AND_LIGATION		16	0.5196	1.31738	0.121896	0.331973	1	3666	tags=44%, list=14%, signal=51%
GOMF_KINASE_INHIBITOR_ACTIVITY	GOMF_KINASE_INHIBITOR_ACTIVITY		72	0.366929	1.3159	0.0626632	0.334478	1	4529	tags=33%, list=17%, signal=40%
HP_WIDENED_SUBARACHNOID_SPACE	HP_WIDENED_SUBARACHNOID_SPACE		88	0.358022	1.31522	0.0429799	0.335324	1	4976	tags=36%, list=18%, signal=44%
HP_NEOPLASM_OF_THE_LARGE_INTESTINE	HP_NEOPLASM_OF_THE_LARGE_INTESTINE		106	0.347235	1.31516	0.0299728	0.334879	1	6305	tags=33%, list=23%, signal=43%
GOBP_RIBONUCLEOSIDE_MONOPHOSPHATE_BIOSYNTHETIC_PROCESS	GOBP_RIBONUCLEOSIDE_MONOPHOSPHATE_BIOSYNTHETIC_PROCESS		34	0.428362	1.31449	0.095	0.335766	1	2564	tags=26%, list=10%, signal=29%
HP_HYPERINSULINEMIC_HYPOGLYCEMIA	HP_HYPERINSULINEMIC_HYPOGLYCEMIA		23	0.462545	1.31409	0.119369	0.336066	1	1144	tags=17%, list=4%, signal=18%
GOBP_CHROMATIN_REMODELING	GOBP_CHROMATIN_REMODELING		206	0.314619	1.31397	0	0.335761	1	6691	tags=37%, list=25%, signal=49%
GOBP_PROTEIN_METHYLATION	GOBP_PROTEIN_METHYLATION		168	0.324624	1.31225	0.027027	0.338721	1	4423	tags=27%, list=16%, signal=33%
GOBP_REGULATION_OF_CAMP_DEPENDENT_PROTEIN_KINASE_ACTIVITY	GOBP_REGULATION_OF_CAMP_DEPENDENT_PROTEIN_KINASE_ACTIVITY		20	0.491874	1.31213	0.138009	0.338369	1	2028	tags=25%, list=8%, signal=27%
HP_FOCAL_IMPAIRED_AWARENESS_SEIZURE	HP_FOCAL_IMPAIRED_AWARENESS_SEIZURE		96	0.357846	1.31168	0.0303867	0.33877	1	5610	tags=33%, list=21%, signal=42%
GOMF_LYASE_ACTIVITY	GOMF_LYASE_ACTIVITY		190	0.321317	1.31118	0.0191693	0.339244	1	4006	tags=26%, list=15%, signal=31%
GOBP_POSITIVE_REGULATION_OF_B_CELL_ACTIVATION	GOBP_POSITIVE_REGULATION_OF_B_CELL_ACTIVATION		138	0.334217	1.31016	0.0241692	0.340806	1	4813	tags=31%, list=18%, signal=38%
GOBP_DNA_BIOSYNTHETIC_PROCESS	GOBP_DNA_BIOSYNTHETIC_PROCESS		188	0.31781	1.30963	0.0166113	0.341367	1	3465	tags=24%, list=13%, signal=28%
GOMF_ENDONUCLEASE_ACTIVITY	GOMF_ENDONUCLEASE_ACTIVITY		118	0.339786	1.3095	0.032345	0.341107	1	7555	tags=46%, list=28%, signal=63%
GOMF_ENDODEOXYRIBONUCLEASE_ACTIVITY	GOMF_ENDODEOXYRIBONUCLEASE_ACTIVITY		40	0.423087	1.3092	0.097561	0.341143	1	7468	tags=43%, list=28%, signal=59%
GOBP_DNA_SYNTHESIS_INVOLVED_IN_DNA_REPAIR	GOBP_DNA_SYNTHESIS_INVOLVED_IN_DNA_REPAIR		53	0.395526	1.30891	0.0586735	0.341171	1	7275	tags=47%, list=27%, signal=65%
HP_MUSCLE_HYPERTROPHY_OF_THE_LOWER_EXTREMITIES	HP_MUSCLE_HYPERTROPHY_OF_THE_LOWER_EXTREMITIES		51	0.39406	1.3085	0.0747922	0.341481	1	6041	tags=45%, list=22%, signal=58%
GOBP_CHROMATIN_REMODELING_AT_CENTROMERE	GOBP_CHROMATIN_REMODELING_AT_CENTROMERE		46	0.397473	1.30844	0.0946291	0.341027	1	3842	tags=26%, list=14%, signal=30%
HP_POLYNEUROPATHY	HP_POLYNEUROPATHY		57	0.383385	1.30798	0.0559611	0.341469	1	4936	tags=47%, list=18%, signal=58%
GOMF_CIS_TRANS_ISOMERASE_ACTIVITY	GOMF_CIS_TRANS_ISOMERASE_ACTIVITY		40	0.415782	1.30782	0.080402	0.341199	1	1783	tags=23%, list=7%, signal=24%
GOBP_TELOMERE_MAINTENANCE_VIA_TELOMERE_LENGTHENING	GOBP_TELOMERE_MAINTENANCE_VIA_TELOMERE_LENGTHENING		79	0.359092	1.3077	0.0482574	0.34088	1	3451	tags=25%, list=13%, signal=29%
HP_ABNORMAL_CIRCULATING_DICARBOXYLIC_ACID_CONCENTRATION	HP_ABNORMAL_CIRCULATING_DICARBOXYLIC_ACID_CONCENTRATION		97	0.35026	1.30757	0.0588235	0.340597	1	5233	tags=35%, list=19%, signal=43%
GOCC_FIBRILLAR_CENTER	GOCC_FIBRILLAR_CENTER		139	0.32972	1.30756	0.030581	0.340071	1	4790	tags=34%, list=18%, signal=41%
HP_CORPUS_CALLOSUM_ATROPHY	HP_CORPUS_CALLOSUM_ATROPHY		18	0.5023	1.30737	0.135255	0.339866	1	4158	tags=39%, list=15%, signal=46%
GOBP_PROTEIN_IMPORT_INTO_MITOCHONDRIAL_MATRIX	GOBP_PROTEIN_IMPORT_INTO_MITOCHONDRIAL_MATRIX		20	0.483478	1.3072	0.110849	0.339692	1	7257	tags=40%, list=27%, signal=55%
HP_DELAYED_MYELINATION	HP_DELAYED_MYELINATION		182	0.323374	1.30665	0.00940439	0.340338	1	4761	tags=30%, list=18%, signal=36%
GOBP_REGULATION_OF_TRANSPOSITION	GOBP_REGULATION_OF_TRANSPOSITION		26	0.453697	1.30484	0.111639	0.343643	1	3723	tags=42%, list=14%, signal=49%
HP_ABDOMINAL_OBESITY	HP_ABDOMINAL_OBESITY		17	0.508851	1.3046	0.152425	0.343575	1	2683	tags=24%, list=10%, signal=26%
GOBP_REGULATION_OF_TRANSCRIPTION_FROM_RNA_POLYMERASE_II_PROMOTER_IN_RESPONSE_TO_HYPOXIA	GOBP_REGULATION_OF_TRANSCRIPTION_FROM_RNA_POLYMERASE_II_PROMOTER_IN_RESPONSE_TO_HYPOXIA		77	0.363184	1.30353	0.0529101	0.345222	1	7207	tags=48%, list=27%, signal=65%
HP_PROGRESSIVE_MICROCEPHALY	HP_PROGRESSIVE_MICROCEPHALY		78	0.365939	1.30335	0.0510511	0.345054	1	5200	tags=38%, list=19%, signal=48%
GOMF_RNA_POLYMERASE_II_TRANSCRIPTION_COREGULATOR_BINDING	GOMF_RNA_POLYMERASE_II_TRANSCRIPTION_COREGULATOR_BINDING		24	0.458325	1.3032	0.114679	0.344788	1	4389	tags=38%, list=16%, signal=45%
GOCC_SITE_OF_DNA_DAMAGE	GOCC_SITE_OF_DNA_DAMAGE		91	0.354519	1.30286	0.0473538	0.344926	1	4657	tags=33%, list=17%, signal=40%
GOMF_IMMUNOGLOBULIN_RECEPTOR_BINDING	GOMF_IMMUNOGLOBULIN_RECEPTOR_BINDING		67	0.373059	1.3024	0.0686016	0.345343	1	3737	tags=27%, list=14%, signal=31%
GOBP_HISTONE_UBIQUITINATION	GOBP_HISTONE_UBIQUITINATION		47	0.401235	1.30215	0.0839695	0.345333	1	7663	tags=45%, list=28%, signal=62%
GOBP_AROMATIC_AMINO_ACID_FAMILY_CATABOLIC_PROCESS	GOBP_AROMATIC_AMINO_ACID_FAMILY_CATABOLIC_PROCESS		20	0.470122	1.30209	0.120455	0.344877	1	79	tags=10%, list=0%, signal=10%
GOBP_NEGATIVE_REGULATION_OF_MRNA_SPLICING_VIA_SPLICEOSOME	GOBP_NEGATIVE_REGULATION_OF_MRNA_SPLICING_VIA_SPLICEOSOME		20	0.500836	1.30177	0.117271	0.344967	1	4060	tags=40%, list=15%, signal=47%
GOMF_PROTEIN_KINASE_A_BINDING	GOMF_PROTEIN_KINASE_A_BINDING		51	0.39009	1.30119	0.0685279	0.345644	1	5100	tags=41%, list=19%, signal=51%
GOMF_NUCLEASE_ACTIVITY	GOMF_NUCLEASE_ACTIVITY		198	0.320416	1.29995	0.016129	0.347725	1	7048	tags=39%, list=26%, signal=53%
HP_PRIMARY_AMENORRHEA	HP_PRIMARY_AMENORRHEA		115	0.340854	1.29984	0.0377359	0.347373	1	2958	tags=23%, list=11%, signal=26%
HP_ELEVATED_HEMOGLOBIN_A1C	HP_ELEVATED_HEMOGLOBIN_A1C		15	0.521584	1.29915	0.133017	0.348343	1	1610	tags=20%, list=6%, signal=21%
GOCC_CYCLIN_DEPENDENT_PROTEIN_KINASE_HOLOENZYME_COMPLEX	GOCC_CYCLIN_DEPENDENT_PROTEIN_KINASE_HOLOENZYME_COMPLEX		43	0.405811	1.29886	0.103286	0.348395	1	6256	tags=44%, list=23%, signal=57%
GOBP_NON_RECOMBINATIONAL_REPAIR	GOBP_NON_RECOMBINATIONAL_REPAIR		106	0.341292	1.29854	0.0324324	0.348471	1	6026	tags=35%, list=22%, signal=45%
HP_HYPOPIGMENTED_SKIN_PATCHES	HP_HYPOPIGMENTED_SKIN_PATCHES		113	0.338515	1.29807	0.034188	0.348884	1	4062	tags=29%, list=15%, signal=34%
GOBP_PYRIMIDINE_DEOXYRIBONUCLEOTIDE_METABOLIC_PROCESS	GOBP_PYRIMIDINE_DEOXYRIBONUCLEOTIDE_METABOLIC_PROCESS		22	0.467926	1.29761	0.123426	0.349295	1	1067	tags=32%, list=4%, signal=33%
GOBP_NUCLEOBASE_CONTAINING_SMALL_MOLECULE_BIOSYNTHETIC_PROCESS	GOBP_NUCLEOBASE_CONTAINING_SMALL_MOLECULE_BIOSYNTHETIC_PROCESS		114	0.337838	1.29739	0.0405797	0.349196	1	4385	tags=29%, list=16%, signal=34%
HP_FATTY_REPLACEMENT_OF_SKELETAL_MUSCLE	HP_FATTY_REPLACEMENT_OF_SKELETAL_MUSCLE		19	0.491514	1.29678	0.119332	0.349911	1	6337	tags=47%, list=24%, signal=62%
HP_ATHETOSIS	HP_ATHETOSIS		42	0.400398	1.2947	0.094431	0.353853	1	4820	tags=40%, list=18%, signal=49%
HP_POSTNATAL_MICROCEPHALY	HP_POSTNATAL_MICROCEPHALY		155	0.320535	1.29254	0.028754	0.358079	1	5200	tags=33%, list=19%, signal=41%
HP_ABNORMALITY_OF_THE_PREPUTIUM	HP_ABNORMALITY_OF_THE_PREPUTIUM		32	0.427011	1.29175	0.0932401	0.359211	1	4743	tags=31%, list=18%, signal=38%
GOBP_PYRIMIDINE_NUCLEOTIDE_CATABOLIC_PROCESS	GOBP_PYRIMIDINE_NUCLEOTIDE_CATABOLIC_PROCESS		19	0.478915	1.29144	0.12297	0.359304	1	778	tags=32%, list=3%, signal=32%
GOCC_LAMELLAR_BODY	GOCC_LAMELLAR_BODY		16	0.51308	1.29125	0.132321	0.359156	1	1397	tags=19%, list=5%, signal=20%
GOCC_CARBOXY_TERMINAL_DOMAIN_PROTEIN_KINASE_COMPLEX	GOCC_CARBOXY_TERMINAL_DOMAIN_PROTEIN_KINASE_COMPLEX		20	0.48776	1.29121	0.131707	0.358688	1	8334	tags=65%, list=31%, signal=94%
GOBP_RESPONSE_TO_GAMMA_RADIATION	GOBP_RESPONSE_TO_GAMMA_RADIATION		52	0.385665	1.29109	0.0826873	0.358416	1	4983	tags=33%, list=19%, signal=40%
GOBP_PROTEIN_POLYUBIQUITINATION	GOBP_PROTEIN_POLYUBIQUITINATION		331	0.295911	1.29027	0	0.359711	1	7015	tags=39%, list=26%, signal=52%
GOMF_GENERAL_TRANSCRIPTION_INITIATION_FACTOR_BINDING	GOMF_GENERAL_TRANSCRIPTION_INITIATION_FACTOR_BINDING		45	0.4018	1.28959	0.0806045	0.360627	1	5483	tags=42%, list=20%, signal=53%
HP_ABNORMAL_SERUM_INSULIN_LIKE_GROWTH_FACTOR_1_LEVEL	HP_ABNORMAL_SERUM_INSULIN_LIKE_GROWTH_FACTOR_1_LEVEL		16	0.497726	1.28893	0.145194	0.361494	1	1684	tags=25%, list=6%, signal=27%
GOCC_POLYSOME	GOCC_POLYSOME		68	0.36399	1.28835	0.0822281	0.362233	1	7035	tags=41%, list=26%, signal=56%
GOBP_CARDIAC_MYOFIBRIL_ASSEMBLY	GOBP_CARDIAC_MYOFIBRIL_ASSEMBLY		17	0.503055	1.28834	0.174497	0.361677	1	951	tags=18%, list=4%, signal=18%
GOMF_PURINE_RIBONUCLEOTIDE_TRANSMEMBRANE_TRANSPORTER_ACTIVITY	GOMF_PURINE_RIBONUCLEOTIDE_TRANSMEMBRANE_TRANSPORTER_ACTIVITY		16	0.507319	1.28809	0.13242	0.361696	1	4086	tags=31%, list=15%, signal=37%
GOBP_REGULATION_OF_TRANSCRIPTION_INITIATION_FROM_RNA_POLYMERASE_II_PROMOTER	GOBP_REGULATION_OF_TRANSCRIPTION_INITIATION_FROM_RNA_POLYMERASE_II_PROMOTER		34	0.413923	1.28772	0.113164	0.361934	1	4642	tags=38%, list=17%, signal=46%
GOCC_CONDENSED_CHROMOSOME_CENTROMERIC_REGION	GOCC_CONDENSED_CHROMOSOME_CENTROMERIC_REGION		112	0.340646	1.2874	0.0429448	0.362094	1	5000	tags=31%, list=19%, signal=38%
HP_FALLS	HP_FALLS		27	0.444086	1.28619	0.121429	0.364212	1	1509	tags=30%, list=6%, signal=31%
GOBP_HISTONE_H2A_UBIQUITINATION	GOBP_HISTONE_H2A_UBIQUITINATION		26	0.4494	1.28536	0.127349	0.365517	1	6909	tags=42%, list=26%, signal=57%
HP_TRACHEOESOPHAGEAL_FISTULA	HP_TRACHEOESOPHAGEAL_FISTULA		73	0.363347	1.28489	0.0611702	0.365998	1	3588	tags=30%, list=13%, signal=35%
HP_ABNORMAL_LEFT_VENTRICLE_MORPHOLOGY	HP_ABNORMAL_LEFT_VENTRICLE_MORPHOLOGY		102	0.3408	1.28384	0.0402299	0.367705	1	2624	tags=25%, list=10%, signal=27%
GOBP_POSITIVE_REGULATION_OF_MITOCHONDRION_ORGANIZATION	GOBP_POSITIVE_REGULATION_OF_MITOCHONDRION_ORGANIZATION		82	0.350319	1.28329	0.0586735	0.368297	1	4749	tags=43%, list=18%, signal=52%
GOBP_DNA_REPLICATION_INDEPENDENT_NUCLEOSOME_ORGANIZATION	GOBP_DNA_REPLICATION_INDEPENDENT_NUCLEOSOME_ORGANIZATION		53	0.380698	1.28227	0.0761421	0.370008	1	3842	tags=26%, list=14%, signal=31%
GOBP_GLUTAMINE_METABOLIC_PROCESS	GOBP_GLUTAMINE_METABOLIC_PROCESS		23	0.456896	1.28113	0.136986	0.371948	1	705	tags=17%, list=3%, signal=18%
HP_ANOPHTHALMIA	HP_ANOPHTHALMIA		64	0.371487	1.28013	0.0841837	0.373594	1	5372	tags=34%, list=20%, signal=43%
GOBP_VIRAL_GENE_EXPRESSION	GOBP_VIRAL_GENE_EXPRESSION		198	0.309196	1.27966	0.00958466	0.374071	1	7696	tags=39%, list=29%, signal=55%
GOBP_HEMATOPOIETIC_STEM_CELL_DIFFERENTIATION	GOBP_HEMATOPOIETIC_STEM_CELL_DIFFERENTIATION		88	0.349073	1.27712	0.056213	0.379221	1	7203	tags=53%, list=27%, signal=73%
HP_CYTOCHROME_C_OXIDASE_NEGATIVE_MUSCLE_FIBERS	HP_CYTOCHROME_C_OXIDASE_NEGATIVE_MUSCLE_FIBERS		19	0.480143	1.27665	0.169492	0.379734	1	4825	tags=47%, list=18%, signal=58%
HP_CNS_HYPOMYELINATION	HP_CNS_HYPOMYELINATION		69	0.360324	1.27649	0.086351	0.379521	1	5904	tags=39%, list=22%, signal=50%
GOMF_OXIDOREDUCTASE_ACTIVITY_ACTING_ON_THE_ALDEHYDE_OR_OXO_GROUP_OF_DONORS	GOMF_OXIDOREDUCTASE_ACTIVITY_ACTING_ON_THE_ALDEHYDE_OR_OXO_GROUP_OF_DONORS		44	0.396764	1.27618	0.110588	0.379634	1	2915	tags=34%, list=11%, signal=38%
GOBP_HEMATOPOIETIC_PROGENITOR_CELL_DIFFERENTIATION	GOBP_HEMATOPOIETIC_PROGENITOR_CELL_DIFFERENTIATION		161	0.316663	1.27595	0.0341615	0.379576	1	7228	tags=45%, list=27%, signal=62%
GOMF_N_METHYLTRANSFERASE_ACTIVITY	GOMF_N_METHYLTRANSFERASE_ACTIVITY		97	0.340203	1.27562	0.0588235	0.379732	1	3997	tags=26%, list=15%, signal=30%
GOBP_NCRNA_EXPORT_FROM_NUCLEUS	GOBP_NCRNA_EXPORT_FROM_NUCLEUS		38	0.405457	1.27541	0.114833	0.379613	1	5349	tags=37%, list=20%, signal=46%
HP_ABNORMALITY_OF_THE_ACHILLES_TENDON	HP_ABNORMALITY_OF_THE_ACHILLES_TENDON		38	0.40753	1.27518	0.112601	0.379563	1	6041	tags=39%, list=22%, signal=51%
GOCC_CONDENSED_NUCLEAR_CHROMOSOME_KINETOCHORE	GOCC_CONDENSED_NUCLEAR_CHROMOSOME_KINETOCHORE		17	0.503732	1.27512	0.155606	0.379112	1	1529	tags=24%, list=6%, signal=25%
GOMF_TBP_CLASS_PROTEIN_BINDING	GOMF_TBP_CLASS_PROTEIN_BINDING		26	0.438683	1.275	0.12844	0.378803	1	5044	tags=50%, list=19%, signal=61%
HP_RIGHT_VENTRICULAR_FAILURE	HP_RIGHT_VENTRICULAR_FAILURE		15	0.509754	1.27494	0.140998	0.37836	1	2570	tags=33%, list=10%, signal=37%
GOBP_FOLIC_ACID_CONTAINING_COMPOUND_METABOLIC_PROCESS	GOBP_FOLIC_ACID_CONTAINING_COMPOUND_METABOLIC_PROCESS		27	0.440252	1.27475	0.121535	0.378264	1	3479	tags=30%, list=13%, signal=34%
GOBP_RNA_SURVEILLANCE	GOBP_RNA_SURVEILLANCE		15	0.514664	1.27435	0.182844	0.378569	1	6787	tags=53%, list=25%, signal=71%
HP_MULTIPLE_CAFE_AU_LAIT_SPOTS	HP_MULTIPLE_CAFE_AU_LAIT_SPOTS		60	0.368781	1.27413	0.0722892	0.378486	1	4903	tags=35%, list=18%, signal=43%
GOBP_PROTEIN_MONOUBIQUITINATION	GOBP_PROTEIN_MONOUBIQUITINATION		65	0.358842	1.27404	0.0656934	0.378143	1	7663	tags=45%, list=28%, signal=62%
GOCC_CUL4_RING_E3_UBIQUITIN_LIGASE_COMPLEX	GOCC_CUL4_RING_E3_UBIQUITIN_LIGASE_COMPLEX		35	0.412356	1.27267	0.0917647	0.380641	1	7668	tags=54%, list=28%, signal=76%
HP_EMG_CHRONIC_DENERVATION_SIGNS	HP_EMG_CHRONIC_DENERVATION_SIGNS		19	0.480896	1.27092	0.148837	0.384031	1	2928	tags=42%, list=11%, signal=47%
GOCC_DNA_POLYMERASE_COMPLEX	GOCC_DNA_POLYMERASE_COMPLEX		20	0.477909	1.27054	0.167401	0.38435	1	8767	tags=70%, list=33%, signal=104%
GOBP_STORE_OPERATED_CALCIUM_ENTRY	GOBP_STORE_OPERATED_CALCIUM_ENTRY		18	0.48692	1.26918	0.153318	0.386858	1	1842	tags=22%, list=7%, signal=24%
HP_ABNORMAL_MYELINATION	HP_ABNORMAL_MYELINATION		494	0.283012	1.26882	0	0.387113	1	4839	tags=30%, list=18%, signal=36%
GOBP_LIPID_OXIDATION	GOBP_LIPID_OXIDATION		110	0.334497	1.26871	0.0417827	0.38678	1	5478	tags=38%, list=20%, signal=48%
GOBP_HISTONE_H3_K4_TRIMETHYLATION	GOBP_HISTONE_H3_K4_TRIMETHYLATION		17	0.4946	1.26811	0.164557	0.387537	1	1947	tags=29%, list=7%, signal=32%
HP_SEPTO_OPTIC_DYSPLASIA	HP_SEPTO_OPTIC_DYSPLASIA		20	0.483669	1.26803	0.15311	0.387145	1	5315	tags=50%, list=20%, signal=62%
GOMF_HELICASE_ACTIVITY	GOMF_HELICASE_ACTIVITY		157	0.321489	1.26781	0.0378549	0.387113	1	3203	tags=23%, list=12%, signal=26%
GOBP_INTRINSIC_APOPTOTIC_SIGNALING_PATHWAY_IN_RESPONSE_TO_ENDOPLASMIC_RETICULUM_STRESS	GOBP_INTRINSIC_APOPTOTIC_SIGNALING_PATHWAY_IN_RESPONSE_TO_ENDOPLASMIC_RETICULUM_STRESS		61	0.369527	1.26666	0.0839695	0.389318	1	3659	tags=33%, list=14%, signal=38%
HP_DEEP_PALMAR_CREASE	HP_DEEP_PALMAR_CREASE		23	0.452058	1.2665	0.136139	0.389093	1	6464	tags=57%, list=24%, signal=74%
GOMF_ATPASE_BINDING	GOMF_ATPASE_BINDING		85	0.347961	1.26622	0.0862069	0.389202	1	4165	tags=32%, list=15%, signal=37%
HP_ABNORMAL_MOTOR_NERVE_CONDUCTION_VELOCITY	HP_ABNORMAL_MOTOR_NERVE_CONDUCTION_VELOCITY		51	0.372153	1.26592	0.0716113	0.389324	1	3286	tags=33%, list=12%, signal=38%
GOBP_POSITIVE_REGULATION_OF_MEMBRANE_PERMEABILITY	GOBP_POSITIVE_REGULATION_OF_MEMBRANE_PERMEABILITY		65	0.363653	1.2658	0.0585106	0.389006	1	3713	tags=31%, list=14%, signal=36%
GOBP_REGULATION_OF_B_CELL_PROLIFERATION	GOBP_REGULATION_OF_B_CELL_PROLIFERATION		61	0.367342	1.26579	0.0886699	0.388466	1	4903	tags=41%, list=18%, signal=50%
GOBP_NUCLEOSIDE_MONOPHOSPHATE_METABOLIC_PROCESS	GOBP_NUCLEOSIDE_MONOPHOSPHATE_METABOLIC_PROCESS		74	0.353847	1.26535	0.0867209	0.388967	1	1432	tags=19%, list=5%, signal=20%
HP_CEREBRAL_CORTICAL_ATROPHY	HP_CEREBRAL_CORTICAL_ATROPHY		286	0.297075	1.2641	0.02	0.391374	1	5904	tags=35%, list=22%, signal=45%
GOBP_TRANSPOSITION	GOBP_TRANSPOSITION		31	0.429317	1.264	0.120853	0.391036	1	3723	tags=39%, list=14%, signal=45%
GOMF_TYPE_I_INTERFERON_RECEPTOR_BINDING	GOMF_TYPE_I_INTERFERON_RECEPTOR_BINDING		17	0.497115	1.26324	0.190255	0.392267	1	1531	tags=18%, list=6%, signal=19%
GOBP_DNA_CONFORMATION_CHANGE	GOBP_DNA_CONFORMATION_CHANGE		348	0.287944	1.26307	0.00803213	0.392096	1	6808	tags=37%, list=25%, signal=49%
GOBP_REGULATION_OF_CELLULAR_RESPONSE_TO_HEAT	GOBP_REGULATION_OF_CELLULAR_RESPONSE_TO_HEAT		79	0.346881	1.26244	0.0687023	0.392919	1	5355	tags=29%, list=20%, signal=36%
GOBP_PYRIMIDINE_NUCLEOTIDE_BIOSYNTHETIC_PROCESS	GOBP_PYRIMIDINE_NUCLEOTIDE_BIOSYNTHETIC_PROCESS		29	0.434364	1.26229	0.165829	0.392719	1	1067	tags=21%, list=4%, signal=22%
HP_DYSPAREUNIA	HP_DYSPAREUNIA		38	0.401593	1.26166	0.104762	0.393594	1	2713	tags=32%, list=10%, signal=35%
GOBP_POSITIVE_REGULATION_OF_MRNA_SPLICING_VIA_SPLICEOSOME	GOBP_POSITIVE_REGULATION_OF_MRNA_SPLICING_VIA_SPLICEOSOME		23	0.449825	1.26152	0.167832	0.393366	1	3831	tags=35%, list=14%, signal=41%
GOMF_HYDROLASE_ACTIVITY_ACTING_ON_CARBON_NITROGEN_BUT_NOT_PEPTIDE_BONDS	GOMF_HYDROLASE_ACTIVITY_ACTING_ON_CARBON_NITROGEN_BUT_NOT_PEPTIDE_BONDS		118	0.323426	1.2612	0.0523416	0.393566	1	2166	tags=21%, list=8%, signal=23%
HP_PAPILLOMA	HP_PAPILLOMA		46	0.395214	1.26103	0.113801	0.393401	1	5122	tags=41%, list=19%, signal=51%
GOBP_HISTONE_H4_ACETYLATION	GOBP_HISTONE_H4_ACETYLATION		68	0.3535	1.26049	0.0714286	0.39411	1	7796	tags=51%, list=29%, signal=72%
HP_ABNORMAL_NEUTROPHIL_COUNT	HP_ABNORMAL_NEUTROPHIL_COUNT		174	0.311598	1.25915	0.0333333	0.396668	1	5464	tags=35%, list=20%, signal=44%
GOBP_POSITIVE_REGULATION_OF_ESTABLISHMENT_OF_PROTEIN_LOCALIZATION_TO_MITOCHONDRION	GOBP_POSITIVE_REGULATION_OF_ESTABLISHMENT_OF_PROTEIN_LOCALIZATION_TO_MITOCHONDRION		58	0.365438	1.25905	0.0831099	0.396343	1	3728	tags=34%, list=14%, signal=40%
GOBP_RESPONSE_TO_IONIZING_RADIATION	GOBP_RESPONSE_TO_IONIZING_RADIATION		141	0.320245	1.2582	0.0395137	0.397776	1	6349	tags=34%, list=24%, signal=44%
GOCC_VESICLE_COAT	GOCC_VESICLE_COAT		55	0.374877	1.25819	0.0913462	0.397213	1	7435	tags=53%, list=28%, signal=73%
HP_ABNORMALITY_OF_THE_ISCHIUM	HP_ABNORMALITY_OF_THE_ISCHIUM		23	0.460581	1.25811	0.169811	0.39686	1	2500	tags=26%, list=9%, signal=29%
GOBP_RIBONUCLEOSIDE_CATABOLIC_PROCESS	GOBP_RIBONUCLEOSIDE_CATABOLIC_PROCESS		24	0.443647	1.25806	0.140878	0.396411	1	3316	tags=38%, list=12%, signal=43%
HP_ABNORMAL_BLOOD_GLUCOSE_CONCENTRATION	HP_ABNORMAL_BLOOD_GLUCOSE_CONCENTRATION		245	0.300569	1.25728	0.0271186	0.397642	1	5470	tags=35%, list=20%, signal=43%
HP_MACULAR_THICKENING	HP_MACULAR_THICKENING		26	0.438435	1.2568	0.162471	0.398256	1	3083	tags=27%, list=11%, signal=30%
HP_ABNORMALITY_OF_THE_DENTAL_ROOT	HP_ABNORMALITY_OF_THE_DENTAL_ROOT		37	0.401404	1.25644	0.134293	0.3985	1	4381	tags=43%, list=16%, signal=52%
HP_DUPLICATION_OF_THUMB_PHALANX	HP_DUPLICATION_OF_THUMB_PHALANX		53	0.372452	1.25642	0.0962025	0.397968	1	5272	tags=26%, list=20%, signal=33%
HP_PARANOIA	HP_PARANOIA		17	0.490201	1.25623	0.186275	0.397847	1	4175	tags=41%, list=16%, signal=49%
GOBP_SULFUR_COMPOUND_METABOLIC_PROCESS	GOBP_SULFUR_COMPOUND_METABOLIC_PROCESS		370	0.286657	1.2557	0.00411523	0.398588	1	4248	tags=28%, list=16%, signal=33%
GOMF_PROTON_TRANSMEMBRANE_TRANSPORTER_ACTIVITY	GOMF_PROTON_TRANSMEMBRANE_TRANSPORTER_ACTIVITY		123	0.322508	1.25548	0.0483871	0.398567	1	4236	tags=28%, list=16%, signal=33%
GOMF_NF_KAPPAB_BINDING	GOMF_NF_KAPPAB_BINDING		29	0.426934	1.25478	0.144231	0.399722	1	8000	tags=55%, list=30%, signal=78%
HP_BABINSKI_SIGN	HP_BABINSKI_SIGN		242	0.29943	1.25426	0.0167224	0.40049	1	4552	tags=31%, list=17%, signal=37%
GOBP_ANTIGEN_RECEPTOR_MEDIATED_SIGNALING_PATHWAY	GOBP_ANTIGEN_RECEPTOR_MEDIATED_SIGNALING_PATHWAY		306	0.290043	1.25406	0.0128205	0.400397	1	3478	tags=26%, list=13%, signal=30%
HP_DECREASED_CIRCULATING_IGA_LEVEL	HP_DECREASED_CIRCULATING_IGA_LEVEL		39	0.39459	1.25281	0.103614	0.402816	1	2977	tags=33%, list=11%, signal=37%
GOBP_FOLIC_ACID_METABOLIC_PROCESS	GOBP_FOLIC_ACID_METABOLIC_PROCESS		20	0.462302	1.25224	0.1678	0.40357	1	3479	tags=30%, list=13%, signal=34%
HP_ABNORMAL_C_PEPTIDE_LEVEL	HP_ABNORMAL_C_PEPTIDE_LEVEL		24	0.443105	1.25208	0.15122	0.40334	1	2745	tags=29%, list=10%, signal=32%
HP_DELAYED_CNS_MYELINATION	HP_DELAYED_CNS_MYELINATION		55	0.368306	1.25166	0.104987	0.403719	1	4761	tags=33%, list=18%, signal=40%
GOCC_CHROMOSOME_CENTROMERIC_REGION	GOCC_CHROMOSOME_CENTROMERIC_REGION		191	0.302028	1.25113	0.0262295	0.404479	1	5040	tags=30%, list=19%, signal=36%
GOBP_NEGATIVE_REGULATION_OF_B_CELL_ACTIVATION	GOBP_NEGATIVE_REGULATION_OF_B_CELL_ACTIVATION		33	0.412768	1.25069	0.144304	0.404969	1	2129	tags=24%, list=8%, signal=26%
GOCC_PRERIBOSOME_LARGE_SUBUNIT_PRECURSOR	GOCC_PRERIBOSOME_LARGE_SUBUNIT_PRECURSOR		23	0.448317	1.25056	0.156322	0.404776	1	6870	tags=43%, list=26%, signal=58%
HP_PSYCHOSIS	HP_PSYCHOSIS		102	0.335901	1.25032	0.0736842	0.404835	1	1889	tags=20%, list=7%, signal=21%
GOBP_PEPTIDYL_LYSINE_METHYLATION	GOBP_PEPTIDYL_LYSINE_METHYLATION		121	0.321669	1.25014	0.0668605	0.404679	1	3513	tags=24%, list=13%, signal=27%
GOMF_GABA_RECEPTOR_ACTIVITY	GOMF_GABA_RECEPTOR_ACTIVITY		22	0.457802	1.24994	0.151832	0.404579	1	4360	tags=36%, list=16%, signal=43%
GOCC_NUCLEAR_PORE	GOCC_NUCLEAR_PORE		85	0.340603	1.24878	0.0706806	0.406747	1	5490	tags=33%, list=20%, signal=41%
GOBP_MITOCHONDRIAL_FUSION	GOBP_MITOCHONDRIAL_FUSION		28	0.424787	1.24858	0.164384	0.406691	1	4749	tags=43%, list=18%, signal=52%
GOMF_HYDRO_LYASE_ACTIVITY	GOMF_HYDRO_LYASE_ACTIVITY		62	0.358664	1.2476	0.085213	0.408453	1	5715	tags=39%, list=21%, signal=49%
GOBP_ACETYL_COA_METABOLIC_PROCESS	GOBP_ACETYL_COA_METABOLIC_PROCESS		38	0.395612	1.24741	0.128395	0.408329	1	3306	tags=26%, list=12%, signal=30%
HP_PROFOUND_GLOBAL_DEVELOPMENTAL_DELAY	HP_PROFOUND_GLOBAL_DEVELOPMENTAL_DELAY		47	0.377708	1.24635	0.12285	0.410303	1	6287	tags=38%, list=23%, signal=50%
GOBP_PRE_MIRNA_PROCESSING	GOBP_PRE_MIRNA_PROCESSING		15	0.502422	1.24608	0.19163	0.41038	1	3534	tags=47%, list=13%, signal=54%
GOCC_RIBONUCLEOPROTEIN_GRANULE	GOCC_RIBONUCLEOPROTEIN_GRANULE		244	0.294512	1.24476	0.0283912	0.412992	1	4587	tags=26%, list=17%, signal=31%
GOCC_EXORIBONUCLEASE_COMPLEX	GOCC_EXORIBONUCLEASE_COMPLEX		26	0.441522	1.24404	0.187192	0.414171	1	6787	tags=54%, list=25%, signal=72%
GOBP_VIRAL_RNA_GENOME_REPLICATION	GOBP_VIRAL_RNA_GENOME_REPLICATION		35	0.404021	1.24363	0.146988	0.414575	1	3753	tags=31%, list=14%, signal=36%
GOBP_LABYRINTHINE_LAYER_MORPHOGENESIS	GOBP_LABYRINTHINE_LAYER_MORPHOGENESIS		20	0.46177	1.24279	0.185268	0.416026	1	2299	tags=30%, list=9%, signal=33%
HP_ABNORMALITIES_OF_PLACENTA_OR_UMBILICAL_CORD	HP_ABNORMALITIES_OF_PLACENTA_OR_UMBILICAL_CORD		65	0.356967	1.24275	0.0918635	0.415535	1	3746	tags=29%, list=14%, signal=34%
GOBP_NCRNA_CATABOLIC_PROCESS	GOBP_NCRNA_CATABOLIC_PROCESS		37	0.401762	1.24272	0.112172	0.41505	1	3555	tags=27%, list=13%, signal=31%
GOMF_ATPASE_ACTIVITY	GOMF_ATPASE_ACTIVITY		479	0.275909	1.24239	0	0.415253	1	6626	tags=36%, list=25%, signal=47%
GOBP_INTRINSIC_APOPTOTIC_SIGNALING_PATHWAY_IN_RESPONSE_TO_DNA_DAMAGE_BY_P53_CLASS_MEDIATOR	GOBP_INTRINSIC_APOPTOTIC_SIGNALING_PATHWAY_IN_RESPONSE_TO_DNA_DAMAGE_BY_P53_CLASS_MEDIATOR		43	0.383119	1.24193	0.132832	0.415869	1	3612	tags=33%, list=13%, signal=38%
GOBP_MIRNA_METABOLIC_PROCESS	GOBP_MIRNA_METABOLIC_PROCESS		29	0.42344	1.24142	0.159601	0.416599	1	5035	tags=38%, list=19%, signal=47%
GOBP_DEOXYRIBONUCLEOSIDE_TRIPHOSPHATE_METABOLIC_PROCESS	GOBP_DEOXYRIBONUCLEOSIDE_TRIPHOSPHATE_METABOLIC_PROCESS		15	0.493186	1.24128	0.196078	0.416384	1	569	tags=27%, list=2%, signal=27%
GOBP_ALPHA_AMINO_ACID_CATABOLIC_PROCESS	GOBP_ALPHA_AMINO_ACID_CATABOLIC_PROCESS		86	0.337458	1.24114	0.0966767	0.416174	1	3761	tags=24%, list=14%, signal=28%
HP_ABNORMALITY_OF_THE_DENTAL_PULP	HP_ABNORMALITY_OF_THE_DENTAL_PULP		40	0.389506	1.24078	0.137767	0.416519	1	4381	tags=43%, list=16%, signal=51%
HP_MITOCHONDRIAL_RESPIRATORY_CHAIN_DEFECTS	HP_MITOCHONDRIAL_RESPIRATORY_CHAIN_DEFECTS		18	0.480558	1.24046	0.175281	0.416757	1	7714	tags=61%, list=29%, signal=86%
HP_FRONTOTEMPORAL_CEREBRAL_ATROPHY	HP_FRONTOTEMPORAL_CEREBRAL_ATROPHY		15	0.489973	1.24017	0.178654	0.416899	1	5725	tags=60%, list=21%, signal=76%
GOCC_COPI_COATED_VESICLE_MEMBRANE	GOCC_COPI_COATED_VESICLE_MEMBRANE		18	0.466514	1.2399	0.157303	0.417025	1	6187	tags=56%, list=23%, signal=72%
HP_INTESTINAL_PSEUDO_OBSTRUCTION	HP_INTESTINAL_PSEUDO_OBSTRUCTION		23	0.445904	1.2383	0.185273	0.420451	1	4936	tags=43%, list=18%, signal=53%
GOBP_MITOTIC_SPINDLE_ORGANIZATION	GOBP_MITOTIC_SPINDLE_ORGANIZATION		117	0.325037	1.2381	0.057971	0.42036	1	5935	tags=36%, list=22%, signal=46%
HP_HYPERINTENSITY_OF_CEREBRAL_WHITE_MATTER_ON_MRI	HP_HYPERINTENSITY_OF_CEREBRAL_WHITE_MATTER_ON_MRI		36	0.39187	1.23728	0.129902	0.421853	1	7085	tags=58%, list=26%, signal=79%
GOBP_RIBONUCLEOSIDE_MONOPHOSPHATE_METABOLIC_PROCESS	GOBP_RIBONUCLEOSIDE_MONOPHOSPHATE_METABOLIC_PROCESS		56	0.364571	1.23641	0.111702	0.423378	1	1432	tags=20%, list=5%, signal=21%
GOMF_LIGAND_GATED_ANION_CHANNEL_ACTIVITY	GOMF_LIGAND_GATED_ANION_CHANNEL_ACTIVITY		18	0.475959	1.23631	0.168122	0.423055	1	4360	tags=33%, list=16%, signal=40%
GOMF_3_5_DNA_HELICASE_ACTIVITY	GOMF_3_5_DNA_HELICASE_ACTIVITY		17	0.47026	1.23625	0.198135	0.422617	1	6273	tags=53%, list=23%, signal=69%
GOMF_SIGNAL_SEQUENCE_BINDING	GOMF_SIGNAL_SEQUENCE_BINDING		50	0.374863	1.23539	0.124688	0.424179	1	6293	tags=40%, list=23%, signal=52%
GOBP_RRNA_CATABOLIC_PROCESS	GOBP_RRNA_CATABOLIC_PROCESS		20	0.459515	1.23533	0.173626	0.42376	1	7830	tags=60%, list=29%, signal=85%
GOBP_KERATAN_SULFATE_BIOSYNTHETIC_PROCESS	GOBP_KERATAN_SULFATE_BIOSYNTHETIC_PROCESS		27	0.429072	1.23519	0.172932	0.423553	1	2131	tags=30%, list=8%, signal=32%
GOMF_GLUCOSYLTRANSFERASE_ACTIVITY	GOMF_GLUCOSYLTRANSFERASE_ACTIVITY		18	0.457086	1.23509	0.173913	0.42321	1	5544	tags=56%, list=21%, signal=70%
GOBP_NEGATIVE_REGULATION_OF_DEFENSE_RESPONSE_TO_VIRUS	GOBP_NEGATIVE_REGULATION_OF_DEFENSE_RESPONSE_TO_VIRUS		23	0.445068	1.23429	0.156682	0.424669	1	2587	tags=26%, list=10%, signal=29%
HP_ABNORMAL_CIRCULATING_PROTEINOGENIC_AMINO_ACID_CONCENTRATION	HP_ABNORMAL_CIRCULATING_PROTEINOGENIC_AMINO_ACID_CONCENTRATION		76	0.341064	1.23424	0.086351	0.42423	1	3540	tags=28%, list=13%, signal=32%
GOBP_VIRAL_TRANSLATION	GOBP_VIRAL_TRANSLATION		16	0.484442	1.23372	0.186404	0.424977	1	7302	tags=44%, list=27%, signal=60%
HP_DIMPLE_CHIN	HP_DIMPLE_CHIN		15	0.494989	1.23253	0.179431	0.427256	1	4635	tags=40%, list=17%, signal=48%
GOMF_CARBOHYDRATE_DERIVATIVE_TRANSMEMBRANE_TRANSPORTER_ACTIVITY	GOMF_CARBOHYDRATE_DERIVATIVE_TRANSMEMBRANE_TRANSPORTER_ACTIVITY		52	0.36507	1.23234	0.116945	0.427177	1	3209	tags=23%, list=12%, signal=26%
HP_GLIOMA	HP_GLIOMA		44	0.388883	1.23224	0.146154	0.426847	1	3354	tags=25%, list=12%, signal=29%
GOBP_CELL_CYCLE_CHECKPOINT	GOBP_CELL_CYCLE_CHECKPOINT		207	0.295606	1.23172	0.0212766	0.427608	1	4911	tags=28%, list=18%, signal=33%
GOBP_MITOCHONDRIAL_TRANSCRIPTION	GOBP_MITOCHONDRIAL_TRANSCRIPTION		17	0.476688	1.23144	0.178344	0.427792	1	7716	tags=65%, list=29%, signal=91%
GOBP_CELLULAR_RESPONSE_TO_GAMMA_RADIATION	GOBP_CELLULAR_RESPONSE_TO_GAMMA_RADIATION		27	0.420586	1.22976	0.174641	0.431436	1	4946	tags=30%, list=18%, signal=36%
HP_ABNORMAL_ENZYME_COENZYME_ACTIVITY	HP_ABNORMAL_ENZYME_COENZYME_ACTIVITY		444	0.274818	1.22968	0.0258621	0.431077	1	3640	tags=24%, list=14%, signal=27%
GOBP_MITOCHONDRIAL_OUTER_MEMBRANE_PERMEABILIZATION	GOBP_MITOCHONDRIAL_OUTER_MEMBRANE_PERMEABILIZATION		55	0.369387	1.22943	0.127321	0.431147	1	4749	tags=36%, list=18%, signal=44%
GOBP_CYTOKINETIC_PROCESS	GOBP_CYTOKINETIC_PROCESS		38	0.389717	1.22909	0.145985	0.431486	1	5129	tags=34%, list=19%, signal=42%
HP_HEPATOCELLULAR_ADENOMA	HP_HEPATOCELLULAR_ADENOMA		17	0.47993	1.22862	0.191388	0.432097	1	78	tags=12%, list=0%, signal=12%
GOBP_NEGATIVE_REGULATION_OF_NUCLEOCYTOPLASMIC_TRANSPORT	GOBP_NEGATIVE_REGULATION_OF_NUCLEOCYTOPLASMIC_TRANSPORT		20	0.463641	1.22861	0.158019	0.431548	1	4737	tags=45%, list=18%, signal=55%
GOBP_HISTONE_METHYLATION	GOBP_HISTONE_METHYLATION		129	0.315035	1.22855	0.0857988	0.431138	1	4423	tags=27%, list=16%, signal=32%
HP_ABNORMAL_CIRCULATING_ASPARTATE_FAMILY_AMINO_ACID_CONCENTRATION	HP_ABNORMAL_CIRCULATING_ASPARTATE_FAMILY_AMINO_ACID_CONCENTRATION		18	0.469485	1.22652	0.177677	0.435648	1	3479	tags=44%, list=13%, signal=51%
GOBP_GPI_ANCHOR_METABOLIC_PROCESS	GOBP_GPI_ANCHOR_METABOLIC_PROCESS		33	0.411986	1.22556	0.157248	0.437535	1	7922	tags=48%, list=29%, signal=69%
GOBP_REGULATION_OF_SIGNAL_TRANSDUCTION_BY_P53_CLASS_MEDIATOR	GOBP_REGULATION_OF_SIGNAL_TRANSDUCTION_BY_P53_CLASS_MEDIATOR		175	0.303936	1.22553	0.0527859	0.437031	1	6224	tags=35%, list=23%, signal=45%
GOBP_CELLULAR_MODIFIED_AMINO_ACID_BIOSYNTHETIC_PROCESS	GOBP_CELLULAR_MODIFIED_AMINO_ACID_BIOSYNTHETIC_PROCESS		48	0.371759	1.22506	0.129353	0.437687	1	4252	tags=33%, list=16%, signal=40%
HP_ABNORMAL_METABOLISM	HP_ABNORMAL_METABOLISM		122	0.318698	1.22498	0.0982659	0.437324	1	6952	tags=43%, list=26%, signal=58%
GOMF_LYSINE_N_METHYLTRANSFERASE_ACTIVITY	GOMF_LYSINE_N_METHYLTRANSFERASE_ACTIVITY		60	0.3597	1.22485	0.124682	0.437082	1	2285	tags=22%, list=8%, signal=24%
GOBP_PROTEIN_K11_LINKED_UBIQUITINATION	GOBP_PROTEIN_K11_LINKED_UBIQUITINATION		29	0.418331	1.22452	0.159145	0.437387	1	7790	tags=52%, list=29%, signal=73%
GOBP_NEGATIVE_REGULATION_OF_NUCLEAR_DIVISION	GOBP_NEGATIVE_REGULATION_OF_NUCLEAR_DIVISION		54	0.368717	1.22387	0.135	0.438536	1	6634	tags=43%, list=25%, signal=56%
HP_BACK_PAIN	HP_BACK_PAIN		57	0.360254	1.22347	0.126943	0.438941	1	3354	tags=30%, list=12%, signal=34%
HP_INTELLECTUAL_DISABILITY_SEVERE	HP_INTELLECTUAL_DISABILITY_SEVERE		384	0.279093	1.22295	0.0221239	0.439687	1	4888	tags=28%, list=18%, signal=33%
HP_ABNORMAL_ILEUM_MORPHOLOGY	HP_ABNORMAL_ILEUM_MORPHOLOGY		65	0.348534	1.22293	0.114058	0.43916	1	3514	tags=25%, list=13%, signal=28%
GOCC_IMMUNOGLOBULIN_COMPLEX	GOCC_IMMUNOGLOBULIN_COMPLEX		152	0.307794	1.22286	0.0576369	0.438771	1	6688	tags=34%, list=25%, signal=45%
HP_BROAD_PHILTRUM	HP_BROAD_PHILTRUM		22	0.452066	1.22281	0.183529	0.438328	1	4683	tags=41%, list=17%, signal=49%
GOCC_ANAPHASE_PROMOTING_COMPLEX	GOCC_ANAPHASE_PROMOTING_COMPLEX		22	0.432322	1.22234	0.171285	0.438963	1	2241	tags=27%, list=8%, signal=30%
GOBP_MITOTIC_METAPHASE_PLATE_CONGRESSION	GOBP_MITOTIC_METAPHASE_PLATE_CONGRESSION		50	0.37253	1.22012	0.140394	0.444085	1	5129	tags=36%, list=19%, signal=44%
GOBP_POSITIVE_REGULATION_OF_TRANSLATIONAL_INITIATION	GOBP_POSITIVE_REGULATION_OF_TRANSLATIONAL_INITIATION		30	0.411074	1.21974	0.162037	0.444452	1	5016	tags=30%, list=19%, signal=37%
GOCC_CONDENSED_CHROMOSOME	GOCC_CONDENSED_CHROMOSOME		213	0.293907	1.21963	0.0553633	0.444186	1	4012	tags=23%, list=15%, signal=27%
HP_SKIN_VESICLE	HP_SKIN_VESICLE		23	0.442449	1.21913	0.197216	0.444823	1	3403	tags=39%, list=13%, signal=45%
HP_PERIPHERAL_AXONAL_DEGENERATION	HP_PERIPHERAL_AXONAL_DEGENERATION		172	0.301176	1.2189	0.0454545	0.444849	1	4986	tags=37%, list=19%, signal=45%
GOMF_PROTEIN_FOLDING_CHAPERONE	GOMF_PROTEIN_FOLDING_CHAPERONE		36	0.387246	1.21864	0.138952	0.444891	1	5355	tags=42%, list=20%, signal=52%
HP_SUPERNUMERARY_NIPPLE	HP_SUPERNUMERARY_NIPPLE		41	0.379529	1.21748	0.13	0.447278	1	3122	tags=32%, list=12%, signal=36%
GOMF_FLAVIN_ADENINE_DINUCLEOTIDE_BINDING	GOMF_FLAVIN_ADENINE_DINUCLEOTIDE_BINDING		81	0.334997	1.2164	0.123288	0.449501	1	3659	tags=28%, list=14%, signal=33%
GOBP_SIGNAL_TRANSDUCTION_BY_P53_CLASS_MEDIATOR	GOBP_SIGNAL_TRANSDUCTION_BY_P53_CLASS_MEDIATOR		261	0.287676	1.21623	0.0338983	0.449349	1	6224	tags=34%, list=23%, signal=44%
GOMF_POLYPEPTIDE_N_ACETYLGALACTOSAMINYLTRANSFERASE_ACTIVITY	GOMF_POLYPEPTIDE_N_ACETYLGALACTOSAMINYLTRANSFERASE_ACTIVITY		19	0.461633	1.21573	0.169856	0.450043	1	1732	tags=32%, list=6%, signal=34%
GOBP_CELL_DIFFERENTIATION_INVOLVED_IN_EMBRYONIC_PLACENTA_DEVELOPMENT	GOBP_CELL_DIFFERENTIATION_INVOLVED_IN_EMBRYONIC_PLACENTA_DEVELOPMENT		23	0.424413	1.21502	0.189655	0.451264	1	1578	tags=26%, list=6%, signal=28%
HP_INTELLECTUAL_DISABILITY_PROFOUND	HP_INTELLECTUAL_DISABILITY_PROFOUND		151	0.302493	1.21466	0.05625	0.451572	1	5738	tags=36%, list=21%, signal=45%
GOBP_GROWTH_PLATE_CARTILAGE_DEVELOPMENT	GOBP_GROWTH_PLATE_CARTILAGE_DEVELOPMENT		15	0.488842	1.21456	0.2	0.451263	1	3076	tags=27%, list=11%, signal=30%
GOBP_REGULATION_OF_CENTROSOME_CYCLE	GOBP_REGULATION_OF_CENTROSOME_CYCLE		48	0.371522	1.21431	0.131894	0.451309	1	3272	tags=25%, list=12%, signal=28%
GOBP_CLEAVAGE_INVOLVED_IN_RRNA_PROCESSING	GOBP_CLEAVAGE_INVOLVED_IN_RRNA_PROCESSING		27	0.42016	1.21357	0.192771	0.452662	1	7364	tags=63%, list=27%, signal=87%
GOBP_PYRIMIDINE_NUCLEOSIDE_METABOLIC_PROCESS	GOBP_PYRIMIDINE_NUCLEOSIDE_METABOLIC_PROCESS		36	0.391194	1.21326	0.174129	0.452944	1	1365	tags=22%, list=5%, signal=23%
GOBP_MICROTUBULE_CYTOSKELETON_ORGANIZATION_INVOLVED_IN_MITOSIS	GOBP_MICROTUBULE_CYTOSKELETON_ORGANIZATION_INVOLVED_IN_MITOSIS		142	0.305244	1.21313	0.0560472	0.452726	1	5935	tags=34%, list=22%, signal=43%
GOMF_RNA_POLYMERASE_ACTIVITY	GOMF_RNA_POLYMERASE_ACTIVITY		42	0.378319	1.2119	0.156566	0.455442	1	7532	tags=43%, list=28%, signal=59%
HP_ABNORMAL_UTERUS_MORPHOLOGY	HP_ABNORMAL_UTERUS_MORPHOLOGY		127	0.312494	1.21167	0.0709877	0.45548	1	4743	tags=29%, list=18%, signal=35%
HP_POSTNATAL_GROWTH_RETARDATION	HP_POSTNATAL_GROWTH_RETARDATION		171	0.301121	1.21036	0.0594901	0.458381	1	4969	tags=30%, list=18%, signal=37%
HP_ABNORMALITY_OF_PERIPHERAL_NERVOUS_SYSTEM_ELECTROPHYSIOLOGY	HP_ABNORMALITY_OF_PERIPHERAL_NERVOUS_SYSTEM_ELECTROPHYSIOLOGY		127	0.314295	1.20983	0.0801187	0.459179	1	4463	tags=34%, list=17%, signal=40%
HP_LARGE_INTESTINAL_POLYPOSIS	HP_LARGE_INTESTINAL_POLYPOSIS		29	0.40534	1.20872	0.172414	0.461521	1	8464	tags=52%, list=31%, signal=75%
GOBP_PURINE_CONTAINING_COMPOUND_SALVAGE	GOBP_PURINE_CONTAINING_COMPOUND_SALVAGE		15	0.488148	1.20868	0.178313	0.461075	1	1458	tags=27%, list=5%, signal=28%
GOBP_PROTEIN_ADP_RIBOSYLATION	GOBP_PROTEIN_ADP_RIBOSYLATION		34	0.39672	1.20862	0.183168	0.460649	1	3132	tags=24%, list=12%, signal=27%
GOBP_REGULATION_OF_CELLULAR_AMINE_METABOLIC_PROCESS	GOBP_REGULATION_OF_CELLULAR_AMINE_METABOLIC_PROCESS		76	0.33573	1.20791	0.105263	0.461928	1	7203	tags=49%, list=27%, signal=66%
HP_RHABDOMYOSARCOMA	HP_RHABDOMYOSARCOMA		22	0.432256	1.20716	0.194379	0.463306	1	3354	tags=41%, list=12%, signal=47%
HP_HYPERTRICHOSIS	HP_HYPERTRICHOSIS		216	0.290041	1.2065	0.0526316	0.46449	1	5397	tags=29%, list=20%, signal=36%
HP_ABNORMALITY_OF_THE_TESTIS_SIZE	HP_ABNORMALITY_OF_THE_TESTIS_SIZE		176	0.299089	1.20645	0.0597484	0.464056	1	5315	tags=32%, list=20%, signal=39%
HP_EXTERNAL_OPHTHALMOPLEGIA	HP_EXTERNAL_OPHTHALMOPLEGIA		54	0.359083	1.20635	0.155172	0.463727	1	4936	tags=37%, list=18%, signal=45%
GOCC_CAJAL_BODY	GOCC_CAJAL_BODY		57	0.353634	1.20617	0.128079	0.463622	1	7944	tags=47%, list=30%, signal=67%
GOBP_DNA_INTEGRITY_CHECKPOINT	GOBP_DNA_INTEGRITY_CHECKPOINT		154	0.301973	1.20578	0.0818182	0.46406	1	4911	tags=27%, list=18%, signal=33%
GOMF_EXONUCLEASE_ACTIVITY	GOMF_EXONUCLEASE_ACTIVITY		81	0.335465	1.20577	0.121212	0.46351	1	8144	tags=47%, list=30%, signal=67%
HP_IMPAIRED_GLUCOSE_TOLERANCE	HP_IMPAIRED_GLUCOSE_TOLERANCE		31	0.405072	1.20559	0.175439	0.463392	1	3024	tags=23%, list=11%, signal=25%
HP_ABNORMAL_LABIA_MORPHOLOGY	HP_ABNORMAL_LABIA_MORPHOLOGY		79	0.331955	1.2055	0.097035	0.463073	1	2943	tags=22%, list=11%, signal=24%
GOBP_PROTEIN_PEPTIDYL_PROLYL_ISOMERIZATION	GOBP_PROTEIN_PEPTIDYL_PROLYL_ISOMERIZATION		42	0.37465	1.20525	0.164619	0.463093	1	4258	tags=31%, list=16%, signal=37%
GOBP_CHROMOSOME_SEGREGATION	GOBP_CHROMOSOME_SEGREGATION		334	0.277274	1.20517	0.0438247	0.462733	1	4958	tags=26%, list=18%, signal=32%
GOBP_TETRAPYRROLE_METABOLIC_PROCESS	GOBP_TETRAPYRROLE_METABOLIC_PROCESS		62	0.347401	1.2046	0.132432	0.463683	1	4106	tags=34%, list=15%, signal=40%
GOBP_POSITIVE_REGULATION_OF_VIRAL_GENOME_REPLICATION	GOBP_POSITIVE_REGULATION_OF_VIRAL_GENOME_REPLICATION		31	0.399729	1.20433	0.15404	0.463772	1	4916	tags=35%, list=18%, signal=43%
HP_NEOPLASM_OF_THE_SMALL_INTESTINE	HP_NEOPLASM_OF_THE_SMALL_INTESTINE		16	0.471773	1.20408	0.2	0.463882	1	3819	tags=25%, list=14%, signal=29%
GOMF_CYCLIN_DEPENDENT_PROTEIN_SERINE_THREONINE_KINASE_REGULATOR_ACTIVITY	GOMF_CYCLIN_DEPENDENT_PROTEIN_SERINE_THREONINE_KINASE_REGULATOR_ACTIVITY		50	0.365246	1.20402	0.138817	0.463454	1	6750	tags=42%, list=25%, signal=56%
GOBP_MRNA_SPLICE_SITE_SELECTION	GOBP_MRNA_SPLICE_SITE_SELECTION		32	0.402232	1.20376	0.175676	0.463582	1	5009	tags=41%, list=19%, signal=50%
GOMF_MHC_PROTEIN_COMPLEX_BINDING	GOMF_MHC_PROTEIN_COMPLEX_BINDING		26	0.413466	1.20369	0.174497	0.463198	1	1460	tags=23%, list=5%, signal=24%
GOMF_MRNA_3_UTR_BINDING	GOMF_MRNA_3_UTR_BINDING		88	0.329034	1.20363	0.108635	0.462801	1	5382	tags=34%, list=20%, signal=42%
GOCC_MITOTIC_SPINDLE_POLE	GOCC_MITOTIC_SPINDLE_POLE		34	0.399398	1.20354	0.177305	0.462461	1	5471	tags=32%, list=20%, signal=41%
GOBP_PURINE_NUCLEOTIDE_TRANSPORT	GOBP_PURINE_NUCLEOTIDE_TRANSPORT		25	0.42713	1.20351	0.199095	0.461976	1	4511	tags=32%, list=17%, signal=38%
GOBP_REGULATION_OF_PROGRAMMED_NECROTIC_CELL_DEATH	GOBP_REGULATION_OF_PROGRAMMED_NECROTIC_CELL_DEATH		21	0.435999	1.20279	0.191943	0.46332	1	6796	tags=48%, list=25%, signal=64%
GOBP_PROTEIN_K63_LINKED_UBIQUITINATION	GOBP_PROTEIN_K63_LINKED_UBIQUITINATION		56	0.353944	1.20274	0.151282	0.462893	1	6932	tags=36%, list=26%, signal=48%
GOBP_PROTEIN_LOCALIZATION_TO_CHROMOSOME_TELOMERIC_REGION	GOBP_PROTEIN_LOCALIZATION_TO_CHROMOSOME_TELOMERIC_REGION		30	0.398133	1.20162	0.170732	0.465335	1	8092	tags=70%, list=30%, signal=100%
HP_DEVIATION_OF_THE_THUMB	HP_DEVIATION_OF_THE_THUMB		38	0.37649	1.20052	0.134529	0.467679	1	3753	tags=24%, list=14%, signal=27%
GOMF_O_METHYLTRANSFERASE_ACTIVITY	GOMF_O_METHYLTRANSFERASE_ACTIVITY		23	0.430758	1.20026	0.184615	0.467827	1	8232	tags=70%, list=31%, signal=100%
HP_NEONATAL_INSULIN_DEPENDENT_DIABETES_MELLITUS	HP_NEONATAL_INSULIN_DEPENDENT_DIABETES_MELLITUS		20	0.453405	1.20017	0.213953	0.467472	1	1260	tags=15%, list=5%, signal=16%
GOMF_PROTON_TRANSPORTING_ATP_SYNTHASE_ACTIVITY_ROTATIONAL_MECHANISM	GOMF_PROTON_TRANSPORTING_ATP_SYNTHASE_ACTIVITY_ROTATIONAL_MECHANISM		17	0.470614	1.20015	0.21709	0.466968	1	9095	tags=76%, list=34%, signal=115%
HP_IMPAIRED_SOCIAL_INTERACTIONS	HP_IMPAIRED_SOCIAL_INTERACTIONS		120	0.315809	1.20007	0.0932203	0.466611	1	4688	tags=33%, list=17%, signal=39%
HP_PERIPHERAL_AXONAL_NEUROPATHY	HP_PERIPHERAL_AXONAL_NEUROPATHY		141	0.303814	1.19808	0.0780347	0.471316	1	4986	tags=38%, list=19%, signal=47%
GOMF_NADPLUS_ADP_RIBOSYLTRANSFERASE_ACTIVITY	GOMF_NADPLUS_ADP_RIBOSYLTRANSFERASE_ACTIVITY		24	0.427557	1.19797	0.184332	0.471035	1	2654	tags=25%, list=10%, signal=28%
GOBP_REGULATION_OF_DNA_TEMPLATED_TRANSCRIPTION_ELONGATION	GOBP_REGULATION_OF_DNA_TEMPLATED_TRANSCRIPTION_ELONGATION		51	0.361811	1.19761	0.160194	0.471419	1	8105	tags=45%, list=30%, signal=64%
GOBP_MRNA_TRANSPORT	GOBP_MRNA_TRANSPORT		151	0.302848	1.19739	0.0836013	0.471414	1	6450	tags=31%, list=24%, signal=41%
HP_INTRAUTERINE_GROWTH_RETARDATION	HP_INTRAUTERINE_GROWTH_RETARDATION		497	0.266664	1.19724	0.0115607	0.471268	1	5131	tags=28%, list=19%, signal=34%
GOBP_CHROMOSOME_LOCALIZATION	GOBP_CHROMOSOME_LOCALIZATION		81	0.330541	1.19527	0.133159	0.476061	1	5129	tags=33%, list=19%, signal=41%
HP_METABOLIC_ACIDOSIS	HP_METABOLIC_ACIDOSIS		134	0.309973	1.19496	0.0846395	0.476303	1	5497	tags=37%, list=20%, signal=46%
HP_MATURITY_ONSET_DIABETES_OF_THE_YOUNG	HP_MATURITY_ONSET_DIABETES_OF_THE_YOUNG		19	0.456071	1.19493	0.196682	0.475826	1	4237	tags=26%, list=16%, signal=31%
GOBP_PIGMENT_METABOLIC_PROCESS	GOBP_PIGMENT_METABOLIC_PROCESS		72	0.336486	1.19438	0.121622	0.476701	1	4106	tags=28%, list=15%, signal=33%
GOBP_PROTEIN_LOCALIZATION_TO_CHROMATIN	GOBP_PROTEIN_LOCALIZATION_TO_CHROMATIN		29	0.402912	1.19329	0.195279	0.479056	1	5590	tags=48%, list=21%, signal=61%
GOBP_GTP_METABOLIC_PROCESS	GOBP_GTP_METABOLIC_PROCESS		24	0.421302	1.19319	0.20296	0.478775	1	3913	tags=38%, list=15%, signal=44%
GOBP_DNA_CATABOLIC_PROCESS_ENDONUCLEOLYTIC	GOBP_DNA_CATABOLIC_PROCESS_ENDONUCLEOLYTIC		30	0.404896	1.19304	0.199507	0.478627	1	7048	tags=43%, list=26%, signal=59%
GOMF_ORGANOPHOSPHATE_ESTER_TRANSMEMBRANE_TRANSPORTER_ACTIVITY	GOMF_ORGANOPHOSPHATE_ESTER_TRANSMEMBRANE_TRANSPORTER_ACTIVITY		30	0.40318	1.1927	0.20892	0.479033	1	4511	tags=30%, list=17%, signal=36%
GOBP_REGULATION_OF_MRNA_CATABOLIC_PROCESS	GOBP_REGULATION_OF_MRNA_CATABOLIC_PROCESS		210	0.289699	1.19269	0.0628931	0.4785	1	7015	tags=40%, list=26%, signal=54%
HP_DYSARTHRIA	HP_DYSARTHRIA		488	0.267337	1.19251	0.027027	0.478404	1	4983	tags=31%, list=19%, signal=38%
GOCC_MHC_PROTEIN_COMPLEX	GOCC_MHC_PROTEIN_COMPLEX		23	0.426108	1.19229	0.206497	0.478454	1	6324	tags=35%, list=23%, signal=45%
HP_BROAD_NASAL_TIP	HP_BROAD_NASAL_TIP		136	0.307289	1.19222	0.0710059	0.478071	1	4946	tags=31%, list=18%, signal=38%
GOBP_EMBRYONIC_PLACENTA_MORPHOGENESIS	GOBP_EMBRYONIC_PLACENTA_MORPHOGENESIS		24	0.422569	1.19211	0.212264	0.477821	1	2299	tags=25%, list=9%, signal=27%
HP_ABNORMAL_SUBARACHNOID_SPACE_MORPHOLOGY	HP_ABNORMAL_SUBARACHNOID_SPACE_MORPHOLOGY		122	0.30552	1.19207	0.106936	0.477368	1	4976	tags=32%, list=18%, signal=39%
GOBP_NEGATIVE_REGULATION_OF_CELL_CYCLE_PROCESS	GOBP_NEGATIVE_REGULATION_OF_CELL_CYCLE_PROCESS		335	0.277149	1.19183	0.0291667	0.477431	1	4903	tags=27%, list=18%, signal=32%
GOBP_INTRA_S_DNA_DAMAGE_CHECKPOINT	GOBP_INTRA_S_DNA_DAMAGE_CHECKPOINT		17	0.459683	1.19178	0.210762	0.477012	1	7524	tags=53%, list=28%, signal=73%
HP_BRAIN_IMAGING_ABNORMALITY	HP_BRAIN_IMAGING_ABNORMALITY		94	0.324876	1.19059	0.114525	0.479709	1	4958	tags=36%, list=18%, signal=44%
GOBP_SMALL_MOLECULE_CATABOLIC_PROCESS	GOBP_SMALL_MOLECULE_CATABOLIC_PROCESS		428	0.266999	1.18975	0.0214592	0.481465	1	3912	tags=25%, list=15%, signal=28%
GOBP_NUCLEAR_TRANSCRIBED_MRNA_CATABOLIC_PROCESS_DEADENYLATION_DEPENDENT_DECAY	GOBP_NUCLEAR_TRANSCRIBED_MRNA_CATABOLIC_PROCESS_DEADENYLATION_DEPENDENT_DECAY		76	0.336068	1.18969	0.141689	0.481057	1	4962	tags=33%, list=18%, signal=40%
GOBP_PROTON_TRANSMEMBRANE_TRANSPORT	GOBP_PROTON_TRANSMEMBRANE_TRANSPORT		156	0.299221	1.1891	0.0859873	0.4821	1	4236	tags=25%, list=16%, signal=29%
GOBP_MITOTIC_CYTOKINETIC_PROCESS	GOBP_MITOTIC_CYTOKINETIC_PROCESS		23	0.424561	1.18862	0.205955	0.482842	1	5129	tags=39%, list=19%, signal=48%
HP_HYPERSOMNIA	HP_HYPERSOMNIA		17	0.457068	1.18707	0.24	0.486642	1	2570	tags=24%, list=10%, signal=26%
GOMF_CHANNEL_INHIBITOR_ACTIVITY	GOMF_CHANNEL_INHIBITOR_ACTIVITY		39	0.3714	1.18666	0.166667	0.487175	1	4109	tags=28%, list=15%, signal=33%
GOMF_MRNA_5_UTR_BINDING	GOMF_MRNA_5_UTR_BINDING		25	0.424096	1.18648	0.196262	0.487115	1	4602	tags=36%, list=17%, signal=43%
GOBP_POSITIVE_REGULATION_OF_DOUBLE_STRAND_BREAK_REPAIR	GOBP_POSITIVE_REGULATION_OF_DOUBLE_STRAND_BREAK_REPAIR		41	0.363546	1.18633	0.183824	0.486975	1	1612	tags=15%, list=6%, signal=16%
HP_CLUBBING_OF_TOES	HP_CLUBBING_OF_TOES		30	0.398342	1.18602	0.210162	0.487231	1	2297	tags=23%, list=9%, signal=25%
HP_POOR_HEAD_CONTROL	HP_POOR_HEAD_CONTROL		179	0.290054	1.18517	0.0686275	0.489008	1	7282	tags=45%, list=27%, signal=62%
GOBP_TYPE_B_PANCREATIC_CELL_PROLIFERATION	GOBP_TYPE_B_PANCREATIC_CELL_PROLIFERATION		20	0.439154	1.18427	0.225383	0.490929	1	107	tags=15%, list=0%, signal=15%
GOBP_GLYCOSYL_COMPOUND_BIOSYNTHETIC_PROCESS	GOBP_GLYCOSYL_COMPOUND_BIOSYNTHETIC_PROCESS		42	0.370064	1.18401	0.178313	0.491046	1	1458	tags=19%, list=5%, signal=20%
HP_ABNORMAL_CIRCULATING_AMINO_ACID_CONCENTRATION	HP_ABNORMAL_CIRCULATING_AMINO_ACID_CONCENTRATION		120	0.307061	1.18392	0.119481	0.490766	1	3585	tags=27%, list=13%, signal=31%
GOCC_SCF_UBIQUITIN_LIGASE_COMPLEX	GOCC_SCF_UBIQUITIN_LIGASE_COMPLEX		63	0.340217	1.18294	0.154822	0.49285	1	6120	tags=33%, list=23%, signal=43%
GOBP_ATP_BIOSYNTHETIC_PROCESS	GOBP_ATP_BIOSYNTHETIC_PROCESS		53	0.348546	1.18294	0.14026	0.492291	1	3613	tags=32%, list=13%, signal=37%
HP_ABNORMAL_GRANULOCYTE_COUNT	HP_ABNORMAL_GRANULOCYTE_COUNT		214	0.281834	1.18193	0.0608108	0.494576	1	3182	tags=23%, list=12%, signal=26%
GOMF_ACID_AMINO_ACID_LIGASE_ACTIVITY	GOMF_ACID_AMINO_ACID_LIGASE_ACTIVITY		21	0.434739	1.18192	0.230216	0.494042	1	2621	tags=33%, list=10%, signal=37%
GOBP_PROTEIN_K48_LINKED_UBIQUITINATION	GOBP_PROTEIN_K48_LINKED_UBIQUITINATION		60	0.344814	1.1814	0.168478	0.494918	1	6932	tags=47%, list=26%, signal=63%
GOBP_PYRIMIDINE_RIBONUCLEOTIDE_BIOSYNTHETIC_PROCESS	GOBP_PYRIMIDINE_RIBONUCLEOTIDE_BIOSYNTHETIC_PROCESS		22	0.424555	1.1813	0.241935	0.494655	1	941	tags=18%, list=3%, signal=19%
GOBP_RESPONSE_TO_INTERLEUKIN_4	GOBP_RESPONSE_TO_INTERLEUKIN_4		35	0.375869	1.18119	0.156863	0.494372	1	3009	tags=29%, list=11%, signal=32%
GOMF_3_5_EXONUCLEASE_ACTIVITY	GOMF_3_5_EXONUCLEASE_ACTIVITY		55	0.355676	1.18063	0.168646	0.495334	1	6972	tags=40%, list=26%, signal=54%
GOBP_ASPARTATE_FAMILY_AMINO_ACID_METABOLIC_PROCESS	GOBP_ASPARTATE_FAMILY_AMINO_ACID_METABOLIC_PROCESS		50	0.360476	1.18035	0.189125	0.49551	1	5217	tags=38%, list=19%, signal=47%
HP_TALIPES_VALGUS	HP_TALIPES_VALGUS		15	0.483356	1.18003	0.258064	0.49583	1	5486	tags=53%, list=20%, signal=67%
HP_DISTAL_SENSORY_IMPAIRMENT	HP_DISTAL_SENSORY_IMPAIRMENT		107	0.309577	1.17994	0.101124	0.495507	1	4852	tags=36%, list=18%, signal=44%
HP_ABNORMAL_CIRCULATING_CARBOXYLIC_ACID_CONCENTRATION	HP_ABNORMAL_CIRCULATING_CARBOXYLIC_ACID_CONCENTRATION		214	0.284093	1.17973	0.0801282	0.4955	1	3585	tags=24%, list=13%, signal=28%
HP_HYPOINSULINEMIA	HP_HYPOINSULINEMIA		19	0.448522	1.17926	0.216783	0.496283	1	2088	tags=26%, list=8%, signal=29%
HP_BILATERAL_TONIC_CLONIC_SEIZURE	HP_BILATERAL_TONIC_CLONIC_SEIZURE		260	0.279571	1.17888	0.0506757	0.496772	1	5034	tags=30%, list=19%, signal=37%
GOMF_SUMO_BINDING	GOMF_SUMO_BINDING		15	0.484406	1.17864	0.246479	0.496883	1	4931	tags=40%, list=18%, signal=49%
HP_DECREASED_CIRCULATING_ANTIBODY_LEVEL	HP_DECREASED_CIRCULATING_ANTIBODY_LEVEL		151	0.297384	1.17832	0.115987	0.497186	1	3000	tags=25%, list=11%, signal=28%
GOBP_REGULATION_OF_ANTIGEN_RECEPTOR_MEDIATED_SIGNALING_PATHWAY	GOBP_REGULATION_OF_ANTIGEN_RECEPTOR_MEDIATED_SIGNALING_PATHWAY		63	0.340266	1.17817	0.160207	0.497083	1	2106	tags=27%, list=8%, signal=29%
GOBP_DNA_STRAND_ELONGATION_INVOLVED_IN_DNA_REPLICATION	GOBP_DNA_STRAND_ELONGATION_INVOLVED_IN_DNA_REPLICATION		19	0.447974	1.17781	0.233173	0.497562	1	7407	tags=58%, list=28%, signal=80%
GOCC_P_BODY	GOCC_P_BODY		91	0.317312	1.17736	0.135359	0.49826	1	6106	tags=36%, list=23%, signal=47%
GOCC_TRANSCRIPTION_FACTOR_TFIID_COMPLEX	GOCC_TRANSCRIPTION_FACTOR_TFIID_COMPLEX		33	0.392939	1.177	0.189189	0.498738	1	8334	tags=67%, list=31%, signal=96%
HP_MYOGLOBINURIA	HP_MYOGLOBINURIA		24	0.405982	1.17579	0.2	0.501529	1	3957	tags=38%, list=15%, signal=44%
GOCC_MLL1_2_COMPLEX	GOCC_MLL1_2_COMPLEX		28	0.404425	1.17515	0.198068	0.502659	1	7439	tags=46%, list=28%, signal=64%
GOBP_LYMPHOCYTE_HOMEOSTASIS	GOBP_LYMPHOCYTE_HOMEOSTASIS		56	0.348726	1.1751	0.167883	0.502213	1	5398	tags=43%, list=20%, signal=53%
GOBP_NUCLEUS_LOCALIZATION	GOBP_NUCLEUS_LOCALIZATION		24	0.418067	1.17486	0.197309	0.502316	1	1740	tags=29%, list=6%, signal=31%
HP_EPENDYMOMA	HP_EPENDYMOMA		20	0.435566	1.17463	0.238612	0.502423	1	4208	tags=35%, list=16%, signal=41%
GOBP_HISTONE_DEUBIQUITINATION	GOBP_HISTONE_DEUBIQUITINATION		23	0.42119	1.17452	0.222222	0.502121	1	5822	tags=39%, list=22%, signal=50%
HP_STATUS_EPILEPTICUS	HP_STATUS_EPILEPTICUS		170	0.289915	1.17444	0.0996564	0.501811	1	7099	tags=42%, list=26%, signal=57%
HP_HYPOTHALAMIC_GONADOTROPIN_RELEASING_HORMONE_DEFICIENCY	HP_HYPOTHALAMIC_GONADOTROPIN_RELEASING_HORMONE_DEFICIENCY		23	0.422542	1.17395	0.213793	0.502656	1	2713	tags=30%, list=10%, signal=34%
HP_HAMARTOMA_OF_TONGUE	HP_HAMARTOMA_OF_TONGUE		18	0.440981	1.17376	0.225287	0.502602	1	4711	tags=33%, list=17%, signal=40%
HP_AUTOIMMUNE_THROMBOCYTOPENIA	HP_AUTOIMMUNE_THROMBOCYTOPENIA		39	0.37217	1.17354	0.185644	0.502611	1	3182	tags=28%, list=12%, signal=32%
HP_ABNORMAL_NERVE_CONDUCTION_VELOCITY	HP_ABNORMAL_NERVE_CONDUCTION_VELOCITY		100	0.314011	1.17317	0.147945	0.503063	1	4463	tags=35%, list=17%, signal=42%
GOBP_REGULATION_OF_ESTABLISHMENT_OF_PROTEIN_LOCALIZATION_TO_MITOCHONDRION	GOBP_REGULATION_OF_ESTABLISHMENT_OF_PROTEIN_LOCALIZATION_TO_MITOCHONDRION		72	0.33043	1.17291	0.150794	0.503225	1	3728	tags=29%, list=14%, signal=34%
GOBP_REGULATION_OF_DNA_REPLICATION	GOBP_REGULATION_OF_DNA_REPLICATION		107	0.307159	1.17287	0.126685	0.502767	1	7299	tags=39%, list=27%, signal=54%
GOBP_TRANSCRIPTION_PREINITIATION_COMPLEX_ASSEMBLY	GOBP_TRANSCRIPTION_PREINITIATION_COMPLEX_ASSEMBLY		35	0.377785	1.17256	0.199041	0.503103	1	4940	tags=43%, list=18%, signal=52%
HP_MALIGNANT_GENITOURINARY_TRACT_TUMOR	HP_MALIGNANT_GENITOURINARY_TRACT_TUMOR		26	0.408069	1.17225	0.235732	0.503444	1	6305	tags=38%, list=23%, signal=50%
HP_STROKE_LIKE_EPISODE	HP_STROKE_LIKE_EPISODE		15	0.467695	1.17173	0.261574	0.50431	1	5424	tags=53%, list=20%, signal=67%
GOBP_TRACHEA_DEVELOPMENT	GOBP_TRACHEA_DEVELOPMENT		17	0.456805	1.17118	0.231441	0.505296	1	2720	tags=35%, list=10%, signal=39%
GOBP_GLUTAMINE_FAMILY_AMINO_ACID_BIOSYNTHETIC_PROCESS	GOBP_GLUTAMINE_FAMILY_AMINO_ACID_BIOSYNTHETIC_PROCESS		17	0.454005	1.17062	0.242081	0.506232	1	3363	tags=41%, list=12%, signal=47%
GOMF_ENDORIBONUCLEASE_ACTIVITY	GOMF_ENDORIBONUCLEASE_ACTIVITY		61	0.341479	1.17061	0.174603	0.505694	1	3868	tags=26%, list=14%, signal=31%
GOCC_HETEROCHROMATIN	GOCC_HETEROCHROMATIN		72	0.324905	1.17034	0.160428	0.505919	1	6179	tags=39%, list=23%, signal=50%
GOBP_REGULATION_OF_DNA_BIOSYNTHETIC_PROCESS	GOBP_REGULATION_OF_DNA_BIOSYNTHETIC_PROCESS		107	0.305448	1.17005	0.104651	0.506161	1	3465	tags=25%, list=13%, signal=29%
GOBP_PEROXISOMAL_MEMBRANE_TRANSPORT	GOBP_PEROXISOMAL_MEMBRANE_TRANSPORT		20	0.436156	1.16996	0.262181	0.505818	1	6246	tags=55%, list=23%, signal=72%
GOMF_ESTRADIOL_17_BETA_DEHYDROGENASE_ACTIVITY	GOMF_ESTRADIOL_17_BETA_DEHYDROGENASE_ACTIVITY		18	0.450473	1.1697	0.237557	0.505997	1	3706	tags=39%, list=14%, signal=45%
GOBP_RETROGRADE_VESICLE_MEDIATED_TRANSPORT_GOLGI_TO_ENDOPLASMIC_RETICULUM	GOBP_RETROGRADE_VESICLE_MEDIATED_TRANSPORT_GOLGI_TO_ENDOPLASMIC_RETICULUM		86	0.32381	1.16818	0.150838	0.509752	1	5004	tags=29%, list=19%, signal=36%
GOCC_NUCLEAR_SPECK	GOCC_NUCLEAR_SPECK		409	0.266005	1.16795	0.0231481	0.509868	1	4923	tags=24%, list=18%, signal=29%
HP_EMOTIONAL_LABILITY	HP_EMOTIONAL_LABILITY		117	0.302404	1.16782	0.110818	0.509642	1	5042	tags=33%, list=19%, signal=41%
GOCC_CYTOSOLIC_SMALL_RIBOSOMAL_SUBUNIT	GOCC_CYTOSOLIC_SMALL_RIBOSOMAL_SUBUNIT		45	0.360992	1.16771	0.186893	0.509437	1	7645	tags=44%, list=28%, signal=62%
HP_CEREBRAL_HYPOMYELINATION	HP_CEREBRAL_HYPOMYELINATION		31	0.391528	1.16731	0.21134	0.50998	1	4568	tags=35%, list=17%, signal=43%
GOBP_POSITIVE_REGULATION_OF_B_CELL_DIFFERENTIATION	GOBP_POSITIVE_REGULATION_OF_B_CELL_DIFFERENTIATION		15	0.465132	1.16706	0.230769	0.510142	1	6006	tags=53%, list=22%, signal=69%
GOBP_CENTROSOME_SEPARATION	GOBP_CENTROSOME_SEPARATION		15	0.469793	1.16679	0.235546	0.510361	1	2644	tags=33%, list=10%, signal=37%
HP_ABNORMAL_ORAL_GLUCOSE_TOLERANCE	HP_ABNORMAL_ORAL_GLUCOSE_TOLERANCE		15	0.470656	1.16677	0.242494	0.509868	1	78	tags=13%, list=0%, signal=13%
HP_DIFFICULTY_CLIMBING_STAIRS	HP_DIFFICULTY_CLIMBING_STAIRS		48	0.349322	1.16644	0.192771	0.510222	1	4960	tags=42%, list=18%, signal=51%
GOMF_NUCLEOTIDYLTRANSFERASE_ACTIVITY	GOMF_NUCLEOTIDYLTRANSFERASE_ACTIVITY		124	0.300624	1.16616	0.118841	0.510439	1	5109	tags=30%, list=19%, signal=37%
HP_URETERAL_OBSTRUCTION	HP_URETERAL_OBSTRUCTION		33	0.381149	1.16615	0.191686	0.509905	1	442	tags=12%, list=2%, signal=12%
GOBP_POSITIVE_REGULATION_OF_MUSCLE_HYPERTROPHY	GOBP_POSITIVE_REGULATION_OF_MUSCLE_HYPERTROPHY		28	0.391396	1.1659	0.223529	0.51005	1	1692	tags=18%, list=6%, signal=19%
GOBP_TRANSCRIPTION_ELONGATION_FROM_RNA_POLYMERASE_II_PROMOTER	GOBP_TRANSCRIPTION_ELONGATION_FROM_RNA_POLYMERASE_II_PROMOTER		85	0.31737	1.16477	0.149457	0.512627	1	8368	tags=47%, list=31%, signal=68%
GOMF_UBIQUITIN_BINDING	GOMF_UBIQUITIN_BINDING		82	0.326409	1.16472	0.151596	0.51222	1	3617	tags=26%, list=13%, signal=29%
GOBP_REGULATION_OF_DOUBLE_STRAND_BREAK_REPAIR_VIA_HOMOLOGOUS_RECOMBINATION	GOBP_REGULATION_OF_DOUBLE_STRAND_BREAK_REPAIR_VIA_HOMOLOGOUS_RECOMBINATION		47	0.356161	1.16469	0.184615	0.511746	1	6123	tags=47%, list=23%, signal=60%
HP_CONGENITAL_MALFORMATION_OF_THE_LEFT_HEART	HP_CONGENITAL_MALFORMATION_OF_THE_LEFT_HEART		35	0.379667	1.16454	0.24537	0.511637	1	3152	tags=23%, list=12%, signal=26%
HP_ABNORMAL_LEUKOCYTE_COUNT	HP_ABNORMAL_LEUKOCYTE_COUNT		353	0.266255	1.16361	0.0595238	0.513748	1	5048	tags=31%, list=19%, signal=37%
HP_LOWER_LIMB_HYPERTONIA	HP_LOWER_LIMB_HYPERTONIA		25	0.40531	1.16341	0.235	0.513791	1	5035	tags=36%, list=19%, signal=44%
HP_OPTIC_NERVE_HYPOPLASIA	HP_OPTIC_NERVE_HYPOPLASIA		70	0.322287	1.16311	0.170483	0.514065	1	5372	tags=34%, list=20%, signal=43%
GOBP_DEOXYRIBONUCLEOTIDE_METABOLIC_PROCESS	GOBP_DEOXYRIBONUCLEOTIDE_METABOLIC_PROCESS		39	0.37555	1.16305	0.210269	0.513667	1	3443	tags=33%, list=13%, signal=38%
GOMF_OXIDOREDUCTASE_ACTIVITY_ACTING_ON_THE_ALDEHYDE_OR_OXO_GROUP_OF_DONORS_NAD_OR_NADP_AS_ACCEPTOR	GOMF_OXIDOREDUCTASE_ACTIVITY_ACTING_ON_THE_ALDEHYDE_OR_OXO_GROUP_OF_DONORS_NAD_OR_NADP_AS_ACCEPTOR		36	0.362865	1.16302	0.202299	0.513206	1	2915	tags=33%, list=11%, signal=37%
HP_ABNORMALITY_OF_CHROMOSOME_STABILITY	HP_ABNORMALITY_OF_CHROMOSOME_STABILITY		48	0.356068	1.16267	0.191099	0.513615	1	3272	tags=27%, list=12%, signal=31%
GOMF_HISTONE_METHYLTRANSFERASE_ACTIVITY	GOMF_HISTONE_METHYLTRANSFERASE_ACTIVITY		53	0.35172	1.16241	0.181102	0.513811	1	5385	tags=32%, list=20%, signal=40%
HP_SPASTIC_GAIT	HP_SPASTIC_GAIT		63	0.33933	1.16235	0.175309	0.513414	1	4704	tags=32%, list=17%, signal=38%
GOBP_ONE_CARBON_METABOLIC_PROCESS	GOBP_ONE_CARBON_METABOLIC_PROCESS		40	0.370899	1.16224	0.195876	0.513155	1	7290	tags=43%, list=27%, signal=58%
HP_ABNORMAL_MYELOID_LEUKOCYTE_MORPHOLOGY	HP_ABNORMAL_MYELOID_LEUKOCYTE_MORPHOLOGY		312	0.270132	1.16181	0.0425532	0.513806	1	3182	tags=22%, list=12%, signal=25%
GOMF_ATPASE_REGULATOR_ACTIVITY	GOMF_ATPASE_REGULATOR_ACTIVITY		45	0.365741	1.16129	0.207407	0.514688	1	3587	tags=31%, list=13%, signal=36%
GOMF_OXIDOREDUCTASE_ACTIVITY_ACTING_ON_THE_CH_NH_GROUP_OF_DONORS	GOMF_OXIDOREDUCTASE_ACTIVITY_ACTING_ON_THE_CH_NH_GROUP_OF_DONORS		29	0.394241	1.16063	0.216545	0.515996	1	3479	tags=34%, list=13%, signal=40%
GOBP_PYRIMIDINE_CONTAINING_COMPOUND_BIOSYNTHETIC_PROCESS	GOBP_PYRIMIDINE_CONTAINING_COMPOUND_BIOSYNTHETIC_PROCESS		39	0.3673	1.16062	0.197007	0.515474	1	3338	tags=26%, list=12%, signal=29%
HP_SLOPING_FOREHEAD	HP_SLOPING_FOREHEAD		158	0.289518	1.16055	0.115044	0.51516	1	2489	tags=17%, list=9%, signal=19%
HP_NARROW_NOSE	HP_NARROW_NOSE		20	0.426936	1.16006	0.233645	0.516053	1	2851	tags=25%, list=11%, signal=28%
HP_IMPAIRED_DISTAL_VIBRATION_SENSATION	HP_IMPAIRED_DISTAL_VIBRATION_SENSATION		19	0.440457	1.16004	0.257642	0.515585	1	4158	tags=42%, list=15%, signal=50%
GOBP_SOMATIC_DIVERSIFICATION_OF_IMMUNE_RECEPTORS_VIA_SOMATIC_MUTATION	GOBP_SOMATIC_DIVERSIFICATION_OF_IMMUNE_RECEPTORS_VIA_SOMATIC_MUTATION		16	0.455343	1.15997	0.26506	0.51527	1	3086	tags=44%, list=11%, signal=49%
GOMF_KINASE_REGULATOR_ACTIVITY	GOMF_KINASE_REGULATOR_ACTIVITY		218	0.27962	1.15974	0.103448	0.515344	1	3830	tags=23%, list=14%, signal=27%
GOMF_UBIQUITIN_LIKE_PROTEIN_BINDING	GOMF_UBIQUITIN_LIKE_PROTEIN_BINDING		100	0.311409	1.15963	0.153005	0.515135	1	4374	tags=28%, list=16%, signal=33%
GOBP_REGULATION_OF_VIRAL_GENOME_REPLICATION	GOBP_REGULATION_OF_VIRAL_GENOME_REPLICATION		82	0.318463	1.1583	0.174026	0.518394	1	3253	tags=23%, list=12%, signal=26%
HP_HYPOPIGMENTATION_OF_THE_SKIN	HP_HYPOPIGMENTATION_OF_THE_SKIN		184	0.283455	1.15766	0.0965732	0.51968	1	3483	tags=22%, list=13%, signal=25%
HP_LONG_FOOT	HP_LONG_FOOT		27	0.406694	1.15732	0.238426	0.520072	1	1091	tags=22%, list=4%, signal=23%
GOBP_MITOTIC_SPINDLE_ASSEMBLY	GOBP_MITOTIC_SPINDLE_ASSEMBLY		65	0.330661	1.1572	0.192308	0.519863	1	5935	tags=34%, list=22%, signal=43%
GOBP_LABYRINTHINE_LAYER_DEVELOPMENT	GOBP_LABYRINTHINE_LAYER_DEVELOPMENT		44	0.36035	1.15696	0.217073	0.519996	1	2299	tags=20%, list=9%, signal=22%
GOMF_EXONUCLEASE_ACTIVITY_ACTIVE_WITH_EITHER_RIBO_OR_DEOXYRIBONUCLEIC_ACIDS_AND_PRODUCING_5_PHOSPHOMONOESTERS	GOMF_EXONUCLEASE_ACTIVITY_ACTIVE_WITH_EITHER_RIBO_OR_DEOXYRIBONUCLEIC_ACIDS_AND_PRODUCING_5_PHOSPHOMONOESTERS		57	0.335183	1.15672	0.187342	0.520184	1	1588	tags=18%, list=6%, signal=19%
HP_UNUSUAL_INFECTION_BY_ANATOMICAL_SITE	HP_UNUSUAL_INFECTION_BY_ANATOMICAL_SITE		91	0.31546	1.15615	0.154054	0.5212	1	3367	tags=29%, list=13%, signal=33%
HP_MILDLY_ELEVATED_CREATINE_KINASE	HP_MILDLY_ELEVATED_CREATINE_KINASE		58	0.340079	1.15526	0.195373	0.523234	1	6337	tags=45%, list=24%, signal=58%
GOBP_NEGATIVE_REGULATION_OF_DNA_TEMPLATED_TRANSCRIPTION_ELONGATION	GOBP_NEGATIVE_REGULATION_OF_DNA_TEMPLATED_TRANSCRIPTION_ELONGATION		17	0.461892	1.15509	0.287305	0.523155	1	7327	tags=59%, list=27%, signal=81%
GOBP_REGULATION_OF_TELOMERASE_ACTIVITY	GOBP_REGULATION_OF_TELOMERASE_ACTIVITY		47	0.356072	1.1547	0.215827	0.523724	1	3354	tags=26%, list=12%, signal=29%
GOMF_DOUBLE_STRANDED_RNA_BINDING	GOMF_DOUBLE_STRANDED_RNA_BINDING		76	0.321761	1.15399	0.175127	0.525292	1	4379	tags=28%, list=16%, signal=33%
GOBP_TETRAPYRROLE_BIOSYNTHETIC_PROCESS	GOBP_TETRAPYRROLE_BIOSYNTHETIC_PROCESS		28	0.390686	1.15376	0.241627	0.525365	1	3922	tags=32%, list=15%, signal=38%
GOCC_DNA_HELICASE_COMPLEX	GOCC_DNA_HELICASE_COMPLEX		15	0.474346	1.1535	0.261538	0.525568	1	8410	tags=67%, list=31%, signal=97%
GOBP_TRNA_TRANSPORT	GOBP_TRNA_TRANSPORT		37	0.369011	1.15323	0.225564	0.525861	1	5349	tags=32%, list=20%, signal=40%
GOBP_CELL_COMMUNICATION_INVOLVED_IN_CARDIAC_CONDUCTION	GOBP_CELL_COMMUNICATION_INVOLVED_IN_CARDIAC_CONDUCTION		55	0.338542	1.15321	0.203753	0.525349	1	1029	tags=18%, list=4%, signal=19%
HP_VERRUCAE	HP_VERRUCAE		24	0.410011	1.15236	0.25	0.527306	1	2008	tags=29%, list=7%, signal=31%
GOBP_EMBRYONIC_CAMERA_TYPE_EYE_MORPHOGENESIS	GOBP_EMBRYONIC_CAMERA_TYPE_EYE_MORPHOGENESIS		24	0.414395	1.15232	0.234192	0.526889	1	3440	tags=29%, list=13%, signal=33%
GOCC_RETROMER_COMPLEX	GOCC_RETROMER_COMPLEX		21	0.411895	1.15226	0.24826	0.526505	1	2369	tags=29%, list=9%, signal=31%
HP_MOTOR_AXONAL_NEUROPATHY	HP_MOTOR_AXONAL_NEUROPATHY		26	0.394042	1.15221	0.249389	0.526088	1	4852	tags=46%, list=18%, signal=56%
HP_ABNORMAL_ASTROCYTE_MORPHOLOGY	HP_ABNORMAL_ASTROCYTE_MORPHOLOGY		43	0.355953	1.15133	0.22449	0.528113	1	3659	tags=30%, list=14%, signal=35%
HP_ACHILLES_TENDON_CONTRACTURE	HP_ACHILLES_TENDON_CONTRACTURE		31	0.38225	1.15094	0.24505	0.528745	1	6041	tags=39%, list=22%, signal=50%
GOBP_NEUROMUSCULAR_PROCESS_CONTROLLING_POSTURE	GOBP_NEUROMUSCULAR_PROCESS_CONTROLLING_POSTURE		16	0.451249	1.1502	0.242353	0.530305	1	1439	tags=25%, list=5%, signal=26%
GOBP_PROTEIN_DESTABILIZATION	GOBP_PROTEIN_DESTABILIZATION		46	0.355811	1.15018	0.208633	0.529816	1	4678	tags=28%, list=17%, signal=34%
GOCC_UBIQUITIN_LIGASE_COMPLEX	GOCC_UBIQUITIN_LIGASE_COMPLEX		288	0.267148	1.14977	0.0434783	0.530485	1	6942	tags=36%, list=26%, signal=48%
GOBP_REGULATION_OF_WATER_LOSS_VIA_SKIN	GOBP_REGULATION_OF_WATER_LOSS_VIA_SKIN		26	0.402936	1.14937	0.244755	0.531156	1	1418	tags=19%, list=5%, signal=20%
HP_STEPPAGE_GAIT	HP_STEPPAGE_GAIT		44	0.356051	1.14918	0.205955	0.531172	1	6332	tags=48%, list=24%, signal=62%
HP_EXAGGERATED_STARTLE_RESPONSE	HP_EXAGGERATED_STARTLE_RESPONSE		17	0.44768	1.14816	0.262791	0.533514	1	7267	tags=47%, list=27%, signal=64%
HP_ABNORMALITY_OF_VITAMIN_B_METABOLISM	HP_ABNORMALITY_OF_VITAMIN_B_METABOLISM		34	0.371495	1.14779	0.203349	0.534058	1	4613	tags=38%, list=17%, signal=46%
HP_HEMATOLOGICAL_NEOPLASM	HP_HEMATOLOGICAL_NEOPLASM		239	0.272822	1.14772	0.0860215	0.533713	1	5048	tags=29%, list=19%, signal=36%
GOBP_ACTIVATION_OF_JUN_KINASE_ACTIVITY	GOBP_ACTIVATION_OF_JUN_KINASE_ACTIVITY		38	0.373378	1.14704	0.218045	0.535196	1	3976	tags=29%, list=15%, signal=34%
HP_ABNORMALITY_OF_HEPATOBILIARY_SYSTEM_PHYSIOLOGY	HP_ABNORMALITY_OF_HEPATOBILIARY_SYSTEM_PHYSIOLOGY		186	0.282819	1.14691	0.114907	0.535033	1	5593	tags=35%, list=21%, signal=44%
GOCC_COP9_SIGNALOSOME	GOCC_COP9_SIGNALOSOME		36	0.368259	1.14615	0.219512	0.536695	1	1675	tags=25%, list=6%, signal=27%
GOBP_REGULATION_OF_DNA_TEMPLATED_TRANSCRIPTION_INITIATION	GOBP_REGULATION_OF_DNA_TEMPLATED_TRANSCRIPTION_INITIATION		42	0.359513	1.14592	0.217172	0.536812	1	4642	tags=33%, list=17%, signal=40%
GOBP_CELLULAR_KETONE_METABOLIC_PROCESS	GOBP_CELLULAR_KETONE_METABOLIC_PROCESS		245	0.272011	1.14592	0.0833333	0.536283	1	3972	tags=23%, list=15%, signal=27%
HP_LIPID_ACCUMULATION_IN_HEPATOCYTES	HP_LIPID_ACCUMULATION_IN_HEPATOCYTES		112	0.305819	1.14583	0.163265	0.535987	1	4091	tags=31%, list=15%, signal=37%
HP_OPHTHALMOPARESIS	HP_OPHTHALMOPARESIS		277	0.268669	1.14561	0.0824742	0.536094	1	5455	tags=30%, list=20%, signal=38%
GOMF_PROTEIN_KINASE_A_REGULATORY_SUBUNIT_BINDING	GOMF_PROTEIN_KINASE_A_REGULATORY_SUBUNIT_BINDING		25	0.404739	1.14509	0.247573	0.537104	1	3568	tags=36%, list=13%, signal=41%
HP_GASTROINTESTINAL_DYSMOTILITY	HP_GASTROINTESTINAL_DYSMOTILITY		70	0.321398	1.14408	0.184211	0.539526	1	5048	tags=39%, list=19%, signal=47%
GOBP_EMBRYONIC_EYE_MORPHOGENESIS	GOBP_EMBRYONIC_EYE_MORPHOGENESIS		32	0.38779	1.14354	0.23753	0.540699	1	3440	tags=31%, list=13%, signal=36%
HP_ABNORMALITY_OF_GLOBE_SIZE	HP_ABNORMALITY_OF_GLOBE_SIZE		263	0.269977	1.14338	0.0853242	0.540603	1	5424	tags=31%, list=20%, signal=38%
GOBP_GLOMERULAR_MESANGIUM_DEVELOPMENT	GOBP_GLOMERULAR_MESANGIUM_DEVELOPMENT		15	0.459625	1.14336	0.275862	0.540098	1	6124	tags=47%, list=23%, signal=60%
GOBP_REGULATION_OF_STEM_CELL_DIFFERENTIATION	GOBP_REGULATION_OF_STEM_CELL_DIFFERENTIATION		111	0.292424	1.14302	0.148148	0.540597	1	7203	tags=46%, list=27%, signal=62%
GOBP_MITOTIC_CYTOKINESIS	GOBP_MITOTIC_CYTOKINESIS		69	0.322342	1.14264	0.186352	0.54112	1	5923	tags=35%, list=22%, signal=44%
GOBP_REGULATION_OF_NUCLEOTIDE_BIOSYNTHETIC_PROCESS	GOBP_REGULATION_OF_NUCLEOTIDE_BIOSYNTHETIC_PROCESS		39	0.364457	1.14201	0.218045	0.542403	1	3328	tags=26%, list=12%, signal=29%
GOBP_NEGATIVE_REGULATION_OF_B_CELL_PROLIFERATION	GOBP_NEGATIVE_REGULATION_OF_B_CELL_PROLIFERATION		17	0.439675	1.14168	0.272076	0.542861	1	1755	tags=29%, list=7%, signal=31%
GOCC_SPERM_HEAD	GOCC_SPERM_HEAD		16	0.454719	1.14101	0.25814	0.544399	1	2310	tags=25%, list=9%, signal=27%
GOBP_MITOCHONDRIAL_GENOME_MAINTENANCE	GOBP_MITOCHONDRIAL_GENOME_MAINTENANCE		21	0.417774	1.14099	0.259615	0.543919	1	4825	tags=43%, list=18%, signal=52%
GOBP_TELOMERE_MAINTENANCE_VIA_RECOMBINATION	GOBP_TELOMERE_MAINTENANCE_VIA_RECOMBINATION		15	0.46323	1.14098	0.261803	0.543401	1	8719	tags=67%, list=32%, signal=99%
HP_MALE_HYPOGONADISM	HP_MALE_HYPOGONADISM		41	0.36079	1.1407	0.232719	0.543683	1	2152	tags=22%, list=8%, signal=24%
GOBP_PEPTIDYL_ARGININE_METHYLATION	GOBP_PEPTIDYL_ARGININE_METHYLATION		15	0.46415	1.14068	0.274725	0.543207	1	6394	tags=47%, list=24%, signal=61%
GOBP_REGULATION_OF_DOUBLE_STRAND_BREAK_REPAIR	GOBP_REGULATION_OF_DOUBLE_STRAND_BREAK_REPAIR		85	0.315318	1.14065	0.183333	0.542738	1	6123	tags=35%, list=23%, signal=46%
GOBP_PURINE_CONTAINING_COMPOUND_TRANSMEMBRANE_TRANSPORT	GOBP_PURINE_CONTAINING_COMPOUND_TRANSMEMBRANE_TRANSPORT		17	0.448039	1.14048	0.277251	0.542746	1	2099	tags=24%, list=8%, signal=26%
GOBP_ATTACHMENT_OF_SPINDLE_MICROTUBULES_TO_KINETOCHORE	GOBP_ATTACHMENT_OF_SPINDLE_MICROTUBULES_TO_KINETOCHORE		35	0.364389	1.14042	0.202597	0.542342	1	4012	tags=34%, list=15%, signal=40%
HP_APLASIA_HYPOPLASIA_OF_THE_PUBIC_BONE	HP_APLASIA_HYPOPLASIA_OF_THE_PUBIC_BONE		16	0.453061	1.14039	0.284768	0.541882	1	2337	tags=25%, list=9%, signal=27%
GOMF_UNFOLDED_PROTEIN_BINDING	GOMF_UNFOLDED_PROTEIN_BINDING		119	0.29518	1.14016	0.155673	0.542028	1	5073	tags=31%, list=19%, signal=38%
HP_ABNORMAL_METABOLIC_BRAIN_IMAGING_BY_MRS	HP_ABNORMAL_METABOLIC_BRAIN_IMAGING_BY_MRS		31	0.383206	1.13989	0.234568	0.542255	1	4936	tags=42%, list=18%, signal=51%
GOBP_REGULATION_OF_B_CELL_DIFFERENTIATION	GOBP_REGULATION_OF_B_CELL_DIFFERENTIATION		29	0.378886	1.13964	0.246411	0.542438	1	3475	tags=38%, list=13%, signal=44%
GOBP_RESPONSE_TO_X_RAY	GOBP_RESPONSE_TO_X_RAY		32	0.377791	1.13942	0.215556	0.542533	1	6086	tags=47%, list=23%, signal=60%
HP_PREMATURE_GRAYING_OF_HAIR	HP_PREMATURE_GRAYING_OF_HAIR		39	0.36676	1.13937	0.236407	0.542128	1	3132	tags=28%, list=12%, signal=32%
HP_SEPSIS	HP_SEPSIS		91	0.306799	1.13924	0.184358	0.541992	1	2235	tags=20%, list=8%, signal=21%
GOCC_VESICLE_TETHERING_COMPLEX	GOCC_VESICLE_TETHERING_COMPLEX		70	0.322736	1.13875	0.199501	0.542846	1	4791	tags=31%, list=18%, signal=38%
GOBP_SULFUR_AMINO_ACID_BIOSYNTHETIC_PROCESS	GOBP_SULFUR_AMINO_ACID_BIOSYNTHETIC_PROCESS		16	0.446958	1.13867	0.283019	0.542575	1	3910	tags=50%, list=15%, signal=58%
GOMF_PEPTIDE_TRANSMEMBRANE_TRANSPORTER_ACTIVITY	GOMF_PEPTIDE_TRANSMEMBRANE_TRANSPORTER_ACTIVITY		35	0.371015	1.13835	0.231362	0.543002	1	2540	tags=17%, list=9%, signal=19%
GOMF_DISORDERED_DOMAIN_SPECIFIC_BINDING	GOMF_DISORDERED_DOMAIN_SPECIFIC_BINDING		33	0.375053	1.13798	0.232558	0.54352	1	7967	tags=55%, list=30%, signal=77%
GOMF_POLY_A_BINDING	GOMF_POLY_A_BINDING		22	0.406679	1.13728	0.261176	0.545089	1	2491	tags=27%, list=9%, signal=30%
GOBP_INTRINSIC_APOPTOTIC_SIGNALING_PATHWAY_BY_P53_CLASS_MEDIATOR	GOBP_INTRINSIC_APOPTOTIC_SIGNALING_PATHWAY_BY_P53_CLASS_MEDIATOR		73	0.322266	1.13718	0.192308	0.544854	1	3612	tags=27%, list=13%, signal=32%
GOBP_PROTEIN_FOLDING	GOBP_PROTEIN_FOLDING		229	0.271634	1.137	0.124138	0.544817	1	5073	tags=28%, list=19%, signal=34%
GOBP_MONOSACCHARIDE_BIOSYNTHETIC_PROCESS	GOBP_MONOSACCHARIDE_BIOSYNTHETIC_PROCESS		95	0.30497	1.13599	0.190883	0.547213	1	2907	tags=20%, list=11%, signal=22%
HP_ABNORMAL_MYOCARDIUM_MORPHOLOGY	HP_ABNORMAL_MYOCARDIUM_MORPHOLOGY		480	0.25466	1.13599	0.0462963	0.546698	1	4890	tags=29%, list=18%, signal=35%
HP_FEMALE_REPRODUCTIVE_SYSTEM_NEOPLASM	HP_FEMALE_REPRODUCTIVE_SYSTEM_NEOPLASM		64	0.331367	1.13499	0.21374	0.549057	1	3819	tags=28%, list=14%, signal=33%
HP_SHORTENING_OF_ALL_DISTAL_PHALANGES_OF_THE_FINGERS	HP_SHORTENING_OF_ALL_DISTAL_PHALANGES_OF_THE_FINGERS		41	0.358411	1.13443	0.239631	0.550143	1	3514	tags=27%, list=13%, signal=31%
GOBP_APOPTOTIC_DNA_FRAGMENTATION	GOBP_APOPTOTIC_DNA_FRAGMENTATION		23	0.411351	1.13406	0.231293	0.550676	1	4330	tags=30%, list=16%, signal=36%
GOCC_SPINDLE	GOCC_SPINDLE		377	0.257298	1.13389	0.0743802	0.550581	1	5000	tags=25%, list=19%, signal=30%
GOMF_PRENYLTRANSFERASE_ACTIVITY	GOMF_PRENYLTRANSFERASE_ACTIVITY		17	0.442925	1.13378	0.290466	0.550335	1	1918	tags=24%, list=7%, signal=25%
HP_ABNORMAL_URINE_METABOLITE_LEVEL	HP_ABNORMAL_URINE_METABOLITE_LEVEL		421	0.256956	1.13373	0.0619048	0.549959	1	4092	tags=24%, list=15%, signal=27%
HP_OPTIC_DISC_PALLOR	HP_OPTIC_DISC_PALLOR		139	0.289188	1.13361	0.157434	0.549781	1	5410	tags=32%, list=20%, signal=39%
HP_ADENOCARCINOMA_OF_THE_INTESTINES	HP_ADENOCARCINOMA_OF_THE_INTESTINES		35	0.370483	1.13357	0.252551	0.549372	1	5272	tags=29%, list=20%, signal=35%
GOMF_RNA_POLYMERASE_II_TRANSCRIPTION_COREPRESSOR_BINDING	GOMF_RNA_POLYMERASE_II_TRANSCRIPTION_COREPRESSOR_BINDING		18	0.442342	1.13293	0.284424	0.550784	1	2282	tags=28%, list=8%, signal=30%
GOBP_REPLICATIVE_SENESCENCE	GOBP_REPLICATIVE_SENESCENCE		16	0.439485	1.13218	0.2746	0.552475	1	3354	tags=31%, list=12%, signal=36%
GOBP_REGULATION_OF_MRNA_SPLICING_VIA_SPLICEOSOME	GOBP_REGULATION_OF_MRNA_SPLICING_VIA_SPLICEOSOME		100	0.304062	1.13195	0.192308	0.552653	1	7173	tags=36%, list=27%, signal=49%
HP_DILATED_CARDIOMYOPATHY	HP_DILATED_CARDIOMYOPATHY		143	0.286511	1.1313	0.162162	0.554054	1	4936	tags=29%, list=18%, signal=36%
GOMF_DRUG_BINDING	GOMF_DRUG_BINDING		60	0.328012	1.13109	0.196185	0.554125	1	2598	tags=20%, list=10%, signal=22%
HP_FACIAL_DIPLEGIA	HP_FACIAL_DIPLEGIA		42	0.355019	1.13085	0.242081	0.554305	1	6337	tags=45%, list=24%, signal=59%
HP_SENSORIMOTOR_NEUROPATHY	HP_SENSORIMOTOR_NEUROPATHY		72	0.32218	1.13036	0.220472	0.555192	1	4936	tags=42%, list=18%, signal=51%
GOBP_COBALAMIN_METABOLIC_PROCESS	GOBP_COBALAMIN_METABOLIC_PROCESS		22	0.421413	1.13015	0.284722	0.555318	1	3540	tags=41%, list=13%, signal=47%
GOBP_STRESS_GRANULE_ASSEMBLY	GOBP_STRESS_GRANULE_ASSEMBLY		23	0.402888	1.12759	0.260663	0.562512	1	6281	tags=48%, list=23%, signal=62%
HP_APLASIA_HYPOPLASIA_OF_THE_STERNUM	HP_APLASIA_HYPOPLASIA_OF_THE_STERNUM		15	0.455723	1.12735	0.268499	0.562671	1	2152	tags=40%, list=8%, signal=43%
HP_LEUKOPENIA	HP_LEUKOPENIA		218	0.269547	1.1267	0.129032	0.564052	1	5048	tags=32%, list=19%, signal=39%
GOBP_DNA_CATABOLIC_PROCESS	GOBP_DNA_CATABOLIC_PROCESS		39	0.357338	1.12669	0.239401	0.563531	1	7048	tags=44%, list=26%, signal=59%
HP_HYPOPLASIA_OF_THE_UTERUS	HP_HYPOPLASIA_OF_THE_UTERUS		44	0.34753	1.12648	0.263819	0.563577	1	5904	tags=34%, list=22%, signal=44%
HP_GOUT	HP_GOUT		19	0.416849	1.12621	0.285372	0.563864	1	3024	tags=26%, list=11%, signal=30%
GOMF_MACROMOLECULE_TRANSMEMBRANE_TRANSPORTER_ACTIVITY	GOMF_MACROMOLECULE_TRANSMEMBRANE_TRANSPORTER_ACTIVITY		25	0.399005	1.12613	0.296837	0.56355	1	2390	tags=20%, list=9%, signal=22%
GOMF_OXIDOREDUCTASE_ACTIVITY_ACTING_ON_NAD_P_H_OXYGEN_AS_ACCEPTOR	GOMF_OXIDOREDUCTASE_ACTIVITY_ACTING_ON_NAD_P_H_OXYGEN_AS_ACCEPTOR		16	0.433023	1.12592	0.296214	0.563663	1	186	tags=19%, list=1%, signal=19%
GOBP_CHROMOSOME_SEPARATION	GOBP_CHROMOSOME_SEPARATION		94	0.304213	1.12553	0.177719	0.56432	1	6520	tags=36%, list=24%, signal=48%
HP_URINARY_TRACT_NEOPLASM	HP_URINARY_TRACT_NEOPLASM		133	0.289849	1.12541	0.150943	0.564118	1	3519	tags=23%, list=13%, signal=26%
HP_ABSENT_SPEECH	HP_ABSENT_SPEECH		278	0.263554	1.12398	0.133562	0.567978	1	4870	tags=30%, list=18%, signal=37%
GOCC_CLATHRIN_COAT	GOCC_CLATHRIN_COAT		45	0.346638	1.12397	0.227882	0.567459	1	4738	tags=38%, list=18%, signal=46%
HP_BRONCHITIS	HP_BRONCHITIS		55	0.330069	1.12391	0.2375	0.567117	1	1255	tags=18%, list=5%, signal=19%
HP_COMA	HP_COMA		88	0.309352	1.12383	0.219298	0.566808	1	4721	tags=28%, list=18%, signal=34%
HP_ABNORMAL_VITAMIN_B12_LEVEL	HP_ABNORMAL_VITAMIN_B12_LEVEL		20	0.426323	1.12239	0.29476	0.570673	1	3979	tags=40%, list=15%, signal=47%
GOBP_POSITIVE_REGULATION_OF_B_CELL_PROLIFERATION	GOBP_POSITIVE_REGULATION_OF_B_CELL_PROLIFERATION		40	0.356331	1.12225	0.251889	0.570539	1	4813	tags=40%, list=18%, signal=49%
GOMF_OXIDOREDUCTASE_ACTIVITY_ACTING_ON_CH_OH_GROUP_OF_DONORS	GOMF_OXIDOREDUCTASE_ACTIVITY_ACTING_ON_CH_OH_GROUP_OF_DONORS		130	0.290408	1.12119	0.167683	0.573302	1	2563	tags=22%, list=10%, signal=24%
GOCC_GAMMA_TUBULIN_COMPLEX	GOCC_GAMMA_TUBULIN_COMPLEX		21	0.407949	1.12046	0.292079	0.575001	1	6131	tags=43%, list=23%, signal=55%
HP_DEVELOPMENTAL_CATARACT	HP_DEVELOPMENTAL_CATARACT		124	0.287195	1.11902	0.154519	0.578845	1	5692	tags=31%, list=21%, signal=40%
GOMF_THIOLESTER_HYDROLASE_ACTIVITY	GOMF_THIOLESTER_HYDROLASE_ACTIVITY		40	0.360781	1.11884	0.257831	0.578822	1	4235	tags=33%, list=16%, signal=39%
GOBP_NADP_METABOLIC_PROCESS	GOBP_NADP_METABOLIC_PROCESS		35	0.366509	1.1186	0.266491	0.579056	1	3396	tags=34%, list=13%, signal=39%
HP_ABNORMALITY_OF_RETINAL_PIGMENTATION	HP_ABNORMALITY_OF_RETINAL_PIGMENTATION		317	0.258252	1.11792	0.114625	0.580526	1	6392	tags=34%, list=24%, signal=44%
HP_PROGRESSIVE_SENSORINEURAL_HEARING_IMPAIRMENT	HP_PROGRESSIVE_SENSORINEURAL_HEARING_IMPAIRMENT		35	0.367071	1.1169	0.261391	0.583203	1	5424	tags=49%, list=20%, signal=61%
GOBP_CENTROMERE_COMPLEX_ASSEMBLY	GOBP_CENTROMERE_COMPLEX_ASSEMBLY		55	0.331726	1.11571	0.272727	0.586359	1	3842	tags=22%, list=14%, signal=25%
HP_FAILURE_TO_THRIVE_IN_INFANCY	HP_FAILURE_TO_THRIVE_IN_INFANCY		102	0.297654	1.1154	0.215686	0.586805	1	2660	tags=20%, list=10%, signal=22%
GOBP_SOMITOGENESIS	GOBP_SOMITOGENESIS		65	0.320271	1.11531	0.231405	0.586558	1	4903	tags=28%, list=18%, signal=34%
HP_EMG_NEUROPATHIC_CHANGES	HP_EMG_NEUROPATHIC_CHANGES		41	0.351064	1.11524	0.239234	0.586223	1	2928	tags=27%, list=11%, signal=30%
HP_LIMB_PAIN	HP_LIMB_PAIN		30	0.36935	1.11482	0.267773	0.586966	1	4709	tags=37%, list=17%, signal=44%
GOBP_REGULATION_OF_GLUCONEOGENESIS	GOBP_REGULATION_OF_GLUCONEOGENESIS		45	0.342437	1.11474	0.25977	0.586677	1	2263	tags=18%, list=8%, signal=19%
GOBP_RESPONSE_TO_ANTIBIOTIC	GOBP_RESPONSE_TO_ANTIBIOTIC		43	0.343588	1.11433	0.246944	0.587435	1	5858	tags=42%, list=22%, signal=53%
GOBP_AMP_METABOLIC_PROCESS	GOBP_AMP_METABOLIC_PROCESS		16	0.434397	1.1139	0.316964	0.588207	1	2507	tags=31%, list=9%, signal=34%
GOMF_TASTE_RECEPTOR_ACTIVITY	GOMF_TASTE_RECEPTOR_ACTIVITY		26	0.394409	1.11368	0.280822	0.588357	1	7339	tags=46%, list=27%, signal=63%
HP_DECREASED_TESTICULAR_SIZE	HP_DECREASED_TESTICULAR_SIZE		141	0.282607	1.11342	0.192192	0.588603	1	5315	tags=33%, list=20%, signal=40%
GOCC_MICROBODY_LUMEN	GOCC_MICROBODY_LUMEN		51	0.337548	1.11317	0.255528	0.588824	1	3676	tags=31%, list=14%, signal=36%
HP_TACHYPNEA	HP_TACHYPNEA		69	0.318254	1.11233	0.235751	0.590851	1	5830	tags=39%, list=22%, signal=50%
HP_IMPAIRED_VIBRATION_SENSATION_IN_THE_LOWER_LIMBS	HP_IMPAIRED_VIBRATION_SENSATION_IN_THE_LOWER_LIMBS		43	0.342945	1.11216	0.279793	0.590865	1	6098	tags=42%, list=23%, signal=54%
GOBP_THIOESTER_BIOSYNTHETIC_PROCESS	GOBP_THIOESTER_BIOSYNTHETIC_PROCESS		52	0.328837	1.11187	0.25062	0.591243	1	3306	tags=27%, list=12%, signal=31%
HP_ABNORMALITY_OF_THE_HYPOTHALAMUS_PITUITARY_AXIS	HP_ABNORMALITY_OF_THE_HYPOTHALAMUS_PITUITARY_AXIS		342	0.252548	1.11165	0.0912863	0.59142	1	5371	tags=29%, list=20%, signal=36%
GOMF_TRANSLATION_REPRESSOR_ACTIVITY_MRNA_REGULATORY_ELEMENT_BINDING	GOMF_TRANSLATION_REPRESSOR_ACTIVITY_MRNA_REGULATORY_ELEMENT_BINDING		15	0.438542	1.11079	0.31236	0.593551	1	7792	tags=60%, list=29%, signal=84%
GOBP_MRNA_CIS_SPLICING_VIA_SPLICEOSOME	GOBP_MRNA_CIS_SPLICING_VIA_SPLICEOSOME		21	0.408311	1.11065	0.291566	0.593423	1	9167	tags=62%, list=34%, signal=94%
GOCC_H4_HISTONE_ACETYLTRANSFERASE_COMPLEX	GOCC_H4_HISTONE_ACETYLTRANSFERASE_COMPLEX		47	0.340117	1.11064	0.266497	0.592902	1	7425	tags=45%, list=28%, signal=62%
GOMF_DNA_POLYMERASE_ACTIVITY	GOMF_DNA_POLYMERASE_ACTIVITY		30	0.373506	1.1105	0.267281	0.592788	1	7407	tags=53%, list=28%, signal=73%
HP_ABNORMAL_THYROID_MORPHOLOGY	HP_ABNORMAL_THYROID_MORPHOLOGY		136	0.282434	1.11027	0.20944	0.592978	1	3354	tags=21%, list=12%, signal=23%
GOBP_POSITIVE_REGULATION_OF_INTRINSIC_APOPTOTIC_SIGNALING_PATHWAY	GOBP_POSITIVE_REGULATION_OF_INTRINSIC_APOPTOTIC_SIGNALING_PATHWAY		56	0.328462	1.11023	0.243386	0.592542	1	3595	tags=32%, list=13%, signal=37%
HP_HIP_CONTRACTURE	HP_HIP_CONTRACTURE		42	0.351652	1.11013	0.261538	0.592259	1	2763	tags=24%, list=10%, signal=26%
GOBP_CD40_SIGNALING_PATHWAY	GOBP_CD40_SIGNALING_PATHWAY		15	0.45155	1.10987	0.323741	0.592564	1	2397	tags=33%, list=9%, signal=37%
HP_INCREASED_URINARY_NON_PROTEINOGENIC_AMINO_ACID_LEVEL	HP_INCREASED_URINARY_NON_PROTEINOGENIC_AMINO_ACID_LEVEL		19	0.421336	1.10932	0.31746	0.593771	1	2883	tags=37%, list=11%, signal=41%
GOCC_NUCLEAR_UBIQUITIN_LIGASE_COMPLEX	GOCC_NUCLEAR_UBIQUITIN_LIGASE_COMPLEX		43	0.344228	1.10917	0.285024	0.593675	1	6909	tags=44%, list=26%, signal=59%
HP_STREAK_OVARY	HP_STREAK_OVARY		28	0.381809	1.10889	0.286076	0.593988	1	2152	tags=25%, list=8%, signal=27%
GOBP_GOLGI_ORGANIZATION	GOBP_GOLGI_ORGANIZATION		149	0.2798	1.10888	0.164557	0.593473	1	7177	tags=40%, list=27%, signal=54%
GOBP_MITOTIC_G2_M_TRANSITION_CHECKPOINT	GOBP_MITOTIC_G2_M_TRANSITION_CHECKPOINT		36	0.34997	1.10885	0.262411	0.593034	1	3631	tags=22%, list=13%, signal=26%
HP_LOWER_LIMB_HYPERREFLEXIA	HP_LOWER_LIMB_HYPERREFLEXIA		57	0.326029	1.10875	0.239295	0.592792	1	3246	tags=23%, list=12%, signal=26%
GOBP_NEURAL_NUCLEUS_DEVELOPMENT	GOBP_NEURAL_NUCLEUS_DEVELOPMENT		60	0.324471	1.10832	0.250646	0.593623	1	4403	tags=32%, list=16%, signal=38%
HP_PANCYTOPENIA	HP_PANCYTOPENIA		108	0.29192	1.10801	0.191011	0.594021	1	3182	tags=28%, list=12%, signal=31%
GOBP_APOPTOTIC_MITOCHONDRIAL_CHANGES	GOBP_APOPTOTIC_MITOCHONDRIAL_CHANGES		113	0.29016	1.10745	0.221574	0.59528	1	4343	tags=33%, list=16%, signal=39%
GOMF_SODIUM_CHANNEL_REGULATOR_ACTIVITY	GOMF_SODIUM_CHANNEL_REGULATOR_ACTIVITY		39	0.35421	1.10673	0.273839	0.596959	1	3404	tags=31%, list=13%, signal=35%
HP_WHITE_HAIR	HP_WHITE_HAIR		20	0.41414	1.10671	0.297118	0.596489	1	3132	tags=35%, list=12%, signal=40%
GOBP_NEGATIVE_REGULATION_OF_PEPTIDYL_TYROSINE_PHOSPHORYLATION	GOBP_NEGATIVE_REGULATION_OF_PEPTIDYL_TYROSINE_PHOSPHORYLATION		53	0.331605	1.10663	0.266169	0.596162	1	2840	tags=23%, list=11%, signal=25%
HP_ABNORMALITY_OF_THE_CALF_MUSCULATURE	HP_ABNORMALITY_OF_THE_CALF_MUSCULATURE		67	0.316364	1.10616	0.241645	0.597129	1	6490	tags=45%, list=24%, signal=59%
GOMF_DEMETHYLASE_ACTIVITY	GOMF_DEMETHYLASE_ACTIVITY		39	0.351086	1.10596	0.26087	0.597217	1	2555	tags=21%, list=9%, signal=23%
GOBP_IMPORT_INTO_NUCLEUS	GOBP_IMPORT_INTO_NUCLEUS		163	0.277407	1.10536	0.195046	0.598632	1	3529	tags=20%, list=13%, signal=22%
GOBP_PEPTIDYL_GLUTAMIC_ACID_MODIFICATION	GOBP_PEPTIDYL_GLUTAMIC_ACID_MODIFICATION		30	0.368413	1.10507	0.284116	0.59898	1	3744	tags=30%, list=14%, signal=35%
HP_APLASIA_HYPOPLASIA_OF_THE_5TH_FINGER	HP_APLASIA_HYPOPLASIA_OF_THE_5TH_FINGER		38	0.346692	1.10492	0.272727	0.598906	1	724	tags=13%, list=3%, signal=14%
GOBP_TRANSCRIPTION_INITIATION_FROM_RNA_POLYMERASE_I_PROMOTER	GOBP_TRANSCRIPTION_INITIATION_FROM_RNA_POLYMERASE_I_PROMOTER		37	0.352285	1.1045	0.275294	0.599687	1	8492	tags=57%, list=32%, signal=83%
GOBP_POSITIVE_REGULATION_OF_ATPASE_ACTIVITY	GOBP_POSITIVE_REGULATION_OF_ATPASE_ACTIVITY		58	0.328154	1.1037	0.258953	0.60159	1	4317	tags=33%, list=16%, signal=39%
GOMF_CARBON_CARBON_LYASE_ACTIVITY	GOMF_CARBON_CARBON_LYASE_ACTIVITY		50	0.329423	1.10365	0.236407	0.601239	1	4006	tags=26%, list=15%, signal=30%
HP_ABNORMAL_SOCIAL_BEHAVIOR	HP_ABNORMAL_SOCIAL_BEHAVIOR		173	0.272891	1.10353	0.196262	0.601082	1	4688	tags=30%, list=17%, signal=36%
HP_ABNORMALITY_OF_THE_PANCREAS	HP_ABNORMALITY_OF_THE_PANCREAS		260	0.258077	1.10305	0.132812	0.601994	1	4761	tags=27%, list=18%, signal=32%
GOBP_PROTEIN_MODIFICATION_BY_SMALL_PROTEIN_REMOVAL	GOBP_PROTEIN_MODIFICATION_BY_SMALL_PROTEIN_REMOVAL		299	0.255656	1.10301	0.151203	0.601574	1	7470	tags=38%, list=28%, signal=52%
GOCC_SITE_OF_DOUBLE_STRAND_BREAK	GOCC_SITE_OF_DOUBLE_STRAND_BREAK		69	0.316554	1.10276	0.247191	0.601808	1	6020	tags=41%, list=22%, signal=52%
GOBP_REGULATION_OF_MEMBRANE_PERMEABILITY	GOBP_REGULATION_OF_MEMBRANE_PERMEABILITY		84	0.296519	1.1026	0.223164	0.601808	1	3713	tags=27%, list=14%, signal=32%
GOBP_REGULATION_OF_ACTIN_FILAMENT_BASED_MOVEMENT	GOBP_REGULATION_OF_ACTIN_FILAMENT_BASED_MOVEMENT		37	0.349008	1.10163	0.282353	0.604227	1	3076	tags=30%, list=11%, signal=34%
GOMF_GDP_DISSOCIATION_INHIBITOR_ACTIVITY	GOMF_GDP_DISSOCIATION_INHIBITOR_ACTIVITY		16	0.442981	1.10162	0.330377	0.603725	1	5471	tags=38%, list=20%, signal=47%
HP_DILATION_OF_LATERAL_VENTRICLES	HP_DILATION_OF_LATERAL_VENTRICLES		73	0.30846	1.10123	0.252011	0.604453	1	4976	tags=30%, list=18%, signal=37%
HP_COLORECTAL_POLYPOSIS	HP_COLORECTAL_POLYPOSIS		23	0.402669	1.10105	0.312354	0.604522	1	5043	tags=30%, list=19%, signal=37%
HP_NORMOCHROMIC_ANEMIA	HP_NORMOCHROMIC_ANEMIA		31	0.372846	1.10104	0.280193	0.603995	1	8867	tags=55%, list=33%, signal=82%
GOBP_MITOTIC_CELL_CYCLE_CHECKPOINT	GOBP_MITOTIC_CELL_CYCLE_CHECKPOINT		157	0.279107	1.10094	0.20743	0.603737	1	4911	tags=28%, list=18%, signal=34%
HP_HYPOPLASTIC_ISCHIA	HP_HYPOPLASTIC_ISCHIA		15	0.444648	1.10067	0.31087	0.604031	1	2337	tags=20%, list=9%, signal=22%
HP_POIKILODERMA	HP_POIKILODERMA		20	0.409456	1.10063	0.301663	0.603604	1	6273	tags=55%, list=23%, signal=72%
HP_AMENORRHEA	HP_AMENORRHEA		166	0.274208	1.10047	0.203647	0.603542	1	2745	tags=20%, list=10%, signal=22%
HP_ABNORMALITY_OF_UPPER_LIMB_METAPHYSIS	HP_ABNORMALITY_OF_UPPER_LIMB_METAPHYSIS		16	0.422546	1.10042	0.297118	0.603151	1	2013	tags=25%, list=7%, signal=27%
GOBP_SIGNAL_TRANSDUCTION_INVOLVED_IN_CELL_CYCLE_CHECKPOINT	GOBP_SIGNAL_TRANSDUCTION_INVOLVED_IN_CELL_CYCLE_CHECKPOINT		75	0.306431	1.10009	0.228792	0.60367	1	4903	tags=32%, list=18%, signal=39%
GOBP_PYRIMIDINE_RIBONUCLEOTIDE_METABOLIC_PROCESS	GOBP_PYRIMIDINE_RIBONUCLEOTIDE_METABOLIC_PROCESS		29	0.373302	1.09899	0.293333	0.606606	1	941	tags=17%, list=3%, signal=18%
HP_ABNORMALITY_OF_THE_PERITONEUM	HP_ABNORMALITY_OF_THE_PERITONEUM		27	0.377286	1.0986	0.327273	0.607296	1	3995	tags=44%, list=15%, signal=52%
HP_RENAL_TUBULAR_DYSFUNCTION	HP_RENAL_TUBULAR_DYSFUNCTION		100	0.291358	1.09846	0.246499	0.607191	1	4936	tags=33%, list=18%, signal=40%
HP_OLIGOMENORRHEA	HP_OLIGOMENORRHEA		34	0.360496	1.09817	0.262181	0.607545	1	2745	tags=24%, list=10%, signal=26%
GOMF_PHOSPHATIDYLGLYCEROL_BINDING	GOMF_PHOSPHATIDYLGLYCEROL_BINDING		15	0.451232	1.09792	0.338942	0.607727	1	5711	tags=47%, list=21%, signal=59%
HP_ABNORMAL_RIGHT_VENTRICULAR_FUNCTION	HP_ABNORMAL_RIGHT_VENTRICULAR_FUNCTION		18	0.423046	1.09751	0.339326	0.608471	1	2570	tags=28%, list=10%, signal=31%
GOCC_NURD_COMPLEX	GOCC_NURD_COMPLEX		15	0.442858	1.09715	0.320961	0.609104	1	6179	tags=40%, list=23%, signal=52%
GOBP_CELLULAR_RESPONSE_TO_RADIATION	GOBP_CELLULAR_RESPONSE_TO_RADIATION		188	0.265032	1.09686	0.174699	0.6095	1	5152	tags=26%, list=19%, signal=31%
HP_IMPAIRED_PAIN_SENSATION	HP_IMPAIRED_PAIN_SENSATION		49	0.327296	1.09645	0.280576	0.61022	1	4463	tags=37%, list=17%, signal=44%
HP_SMALL_NAIL	HP_SMALL_NAIL		141	0.279455	1.096	0.235294	0.611143	1	5122	tags=26%, list=19%, signal=31%
GOMF_HISTONE_LYSINE_N_METHYLTRANSFERASE_ACTIVITY	GOMF_HISTONE_LYSINE_N_METHYLTRANSFERASE_ACTIVITY		43	0.341877	1.09578	0.296569	0.611333	1	3050	tags=23%, list=11%, signal=26%
GOCC_TRANSFERASE_COMPLEX_TRANSFERRING_PHOSPHORUS_CONTAINING_GROUPS	GOCC_TRANSFERASE_COMPLEX_TRANSFERRING_PHOSPHORUS_CONTAINING_GROUPS		248	0.26142	1.09562	0.165468	0.611322	1	4944	tags=28%, list=18%, signal=34%
GOBP_CELLULAR_GLUCURONIDATION	GOBP_CELLULAR_GLUCURONIDATION		20	0.411686	1.09547	0.302108	0.611242	1	4106	tags=25%, list=15%, signal=29%
HP_APLASIA_HYPOPLASIA_OF_THE_CEREBELLUM	HP_APLASIA_HYPOPLASIA_OF_THE_CEREBELLUM		294	0.255543	1.09533	0.161871	0.611154	1	4704	tags=27%, list=17%, signal=33%
GOBP_CARBOHYDRATE_DERIVATIVE_TRANSPORT	GOBP_CARBOHYDRATE_DERIVATIVE_TRANSPORT		82	0.302771	1.09532	0.233251	0.610647	1	3023	tags=22%, list=11%, signal=25%
HP_SPINAL_CORD_LESION	HP_SPINAL_CORD_LESION		29	0.364577	1.09531	0.288732	0.610114	1	3470	tags=24%, list=13%, signal=28%
HP_ABNORMALITY_OF_CIRCULATING_ENZYME_LEVEL	HP_ABNORMALITY_OF_CIRCULATING_ENZYME_LEVEL		265	0.258914	1.09448	0.175258	0.612316	1	4986	tags=30%, list=19%, signal=37%
GOCC_MITOTIC_SPINDLE	GOCC_MITOTIC_SPINDLE		157	0.273633	1.09419	0.193651	0.612699	1	4969	tags=25%, list=18%, signal=30%
HP_PROMINENT_SUPERFICIAL_BLOOD_VESSELS	HP_PROMINENT_SUPERFICIAL_BLOOD_VESSELS		26	0.383166	1.094	0.306173	0.612803	1	3327	tags=35%, list=12%, signal=39%
GOMF_DNA_DIRECTED_DNA_POLYMERASE_ACTIVITY	GOMF_DNA_DIRECTED_DNA_POLYMERASE_ACTIVITY		24	0.389471	1.0939	0.307143	0.612604	1	6588	tags=50%, list=24%, signal=66%
HP_ABNORMAL_GLIAL_CELL_MORPHOLOGY	HP_ABNORMAL_GLIAL_CELL_MORPHOLOGY		142	0.275821	1.09325	0.219373	0.614067	1	4624	tags=27%, list=17%, signal=33%
GOBP_HEME_METABOLIC_PROCESS	GOBP_HEME_METABOLIC_PROCESS		33	0.364784	1.0932	0.319149	0.613705	1	4106	tags=33%, list=15%, signal=39%
GOMF_FATTY_ACID_DERIVATIVE_BINDING	GOMF_FATTY_ACID_DERIVATIVE_BINDING		20	0.406695	1.09317	0.30445	0.613252	1	4057	tags=35%, list=15%, signal=41%
HP_HYPOPLASIA_OF_THE_CORPUS_CALLOSUM	HP_HYPOPLASIA_OF_THE_CORPUS_CALLOSUM		467	0.24469	1.09315	0.108808	0.612761	1	4976	tags=27%, list=18%, signal=33%
GOBP_REGULATION_OF_MITOCHONDRIAL_MEMBRANE_PERMEABILITY	GOBP_REGULATION_OF_MITOCHONDRIAL_MEMBRANE_PERMEABILITY		71	0.310733	1.09219	0.253012	0.615361	1	4749	tags=34%, list=18%, signal=41%
HP_LOWER_LIMB_PAIN	HP_LOWER_LIMB_PAIN		21	0.394487	1.09174	0.311512	0.616239	1	4709	tags=38%, list=17%, signal=46%
GOMF_ATPASE_ACTIVATOR_ACTIVITY	GOMF_ATPASE_ACTIVATOR_ACTIVITY		26	0.367755	1.09158	0.286408	0.616238	1	3509	tags=35%, list=13%, signal=40%
GOBP_PEROXISOMAL_TRANSPORT	GOBP_PEROXISOMAL_TRANSPORT		72	0.310719	1.09122	0.259887	0.616832	1	5936	tags=42%, list=22%, signal=53%
GOBP_SNO_S_RNA_METABOLIC_PROCESS	GOBP_SNO_S_RNA_METABOLIC_PROCESS		16	0.42958	1.09116	0.341629	0.616458	1	2959	tags=38%, list=11%, signal=42%
HP_2_3_TOE_SYNDACTYLY	HP_2_3_TOE_SYNDACTYLY		94	0.293904	1.09078	0.251366	0.617177	1	3514	tags=22%, list=13%, signal=26%
HP_MOTOR_DETERIORATION	HP_MOTOR_DETERIORATION		17	0.42089	1.09077	0.331081	0.61667	1	1309	tags=18%, list=5%, signal=19%
HP_APLASIA_HYPOPLASIA_OF_THE_OVARY	HP_APLASIA_HYPOPLASIA_OF_THE_OVARY		76	0.302673	1.09073	0.261456	0.616264	1	6375	tags=37%, list=24%, signal=48%
GOBP_DEOXYRIBOSE_PHOSPHATE_CATABOLIC_PROCESS	GOBP_DEOXYRIBOSE_PHOSPHATE_CATABOLIC_PROCESS		26	0.380593	1.09066	0.326291	0.615956	1	778	tags=23%, list=3%, signal=24%
GOCC_ATPASE_COMPLEX	GOCC_ATPASE_COMPLEX		103	0.28588	1.0904	0.204787	0.616236	1	3842	tags=22%, list=14%, signal=26%
GOBP_NEGATIVE_REGULATION_OF_CELL_CYCLE_PHASE_TRANSITION	GOBP_NEGATIVE_REGULATION_OF_CELL_CYCLE_PHASE_TRANSITION		245	0.261332	1.08977	0.195286	0.617661	1	6086	tags=33%, list=23%, signal=42%
GOBP_NUCLEOSIDE_CATABOLIC_PROCESS	GOBP_NUCLEOSIDE_CATABOLIC_PROCESS		34	0.357894	1.08952	0.325635	0.617939	1	3316	tags=32%, list=12%, signal=37%
GOBP_POSITIVE_REGULATION_OF_DNA_TEMPLATED_TRANSCRIPTION_ELONGATION	GOBP_POSITIVE_REGULATION_OF_DNA_TEMPLATED_TRANSCRIPTION_ELONGATION		26	0.376201	1.08858	0.318501	0.620413	1	8105	tags=42%, list=30%, signal=60%
HP_BILATERAL_CRYPTORCHIDISM	HP_BILATERAL_CRYPTORCHIDISM		30	0.377366	1.08851	0.327273	0.620097	1	4711	tags=33%, list=17%, signal=40%
GOBP_GUANOSINE_CONTAINING_COMPOUND_METABOLIC_PROCESS	GOBP_GUANOSINE_CONTAINING_COMPOUND_METABOLIC_PROCESS		40	0.342628	1.08806	0.309179	0.621	1	5804	tags=38%, list=22%, signal=48%
GOBP_NUCLEOSIDE_PHOSPHATE_CATABOLIC_PROCESS	GOBP_NUCLEOSIDE_PHOSPHATE_CATABOLIC_PROCESS		82	0.300224	1.08793	0.246193	0.620885	1	4385	tags=28%, list=16%, signal=33%
GOBP_CYTOSKELETON_DEPENDENT_CYTOKINESIS	GOBP_CYTOSKELETON_DEPENDENT_CYTOKINESIS		85	0.297638	1.08791	0.277929	0.620394	1	5923	tags=32%, list=22%, signal=41%
GOCC_SPINDLE_POLE_CENTROSOME	GOCC_SPINDLE_POLE_CENTROSOME		15	0.430218	1.08782	0.342984	0.620151	1	4820	tags=40%, list=18%, signal=49%
GOMF_OXIDOREDUCTASE_ACTIVITY_ACTING_ON_PAIRED_DONORS_WITH_INCORPORATION_OR_REDUCTION_OF_MOLECULAR_OXYGEN_NAD_P_H_AS_ONE_DONOR_AND_INCORPORATION_OF_ONE_ATOM_OF_OXYGEN	GOMF_OXIDOREDUCTASE_ACTIVITY_ACTING_ON_PAIRED_DONORS_WITH_INCORPORATION_OR_REDUCTION_OF_MOLECULAR_OXYGEN_NAD_P_H_AS_ONE_DONOR_AND_INCORPORATION_OF_ONE_ATOM_OF_OXYGEN		48	0.332227	1.08756	0.276596	0.620415	1	3791	tags=27%, list=14%, signal=31%
HP_ABNORMAL_CIRCULATING_ALBUMIN_CONCENTRATION	HP_ABNORMAL_CIRCULATING_ALBUMIN_CONCENTRATION		64	0.31147	1.08746	0.282322	0.62016	1	4255	tags=27%, list=16%, signal=31%
HP_INTERMITTENT_DIARRHEA	HP_INTERMITTENT_DIARRHEA		17	0.421794	1.08662	0.318807	0.62231	1	3354	tags=35%, list=12%, signal=40%
GOBP_LIPOPROTEIN_BIOSYNTHETIC_PROCESS	GOBP_LIPOPROTEIN_BIOSYNTHETIC_PROCESS		94	0.290486	1.0859	0.248588	0.624166	1	3532	tags=22%, list=13%, signal=26%
HP_OVERLAPPING_TOE	HP_OVERLAPPING_TOE		54	0.319114	1.08523	0.266497	0.625742	1	7068	tags=41%, list=26%, signal=55%
HP_ECLABION	HP_ECLABION		126	0.279478	1.08484	0.229851	0.62645	1	3746	tags=25%, list=14%, signal=28%
GOBP_REGULATION_OF_VIRAL_TRANSCRIPTION	GOBP_REGULATION_OF_VIRAL_TRANSCRIPTION		42	0.339057	1.08477	0.2725	0.626139	1	8105	tags=43%, list=30%, signal=61%
GOBP_RESPONSE_TO_HEAT	GOBP_RESPONSE_TO_HEAT		160	0.267908	1.08439	0.19375	0.626844	1	5722	tags=30%, list=21%, signal=38%
GOBP_MITOTIC_DNA_INTEGRITY_CHECKPOINT	GOBP_MITOTIC_DNA_INTEGRITY_CHECKPOINT		104	0.289114	1.08401	0.254958	0.627486	1	4911	tags=28%, list=18%, signal=34%
GOBP_RNA_PHOSPHODIESTER_BOND_HYDROLYSIS_EXONUCLEOLYTIC	GOBP_RNA_PHOSPHODIESTER_BOND_HYDROLYSIS_EXONUCLEOLYTIC		43	0.33256	1.08395	0.281095	0.627133	1	6787	tags=37%, list=25%, signal=50%
HP_CONTRACTURES_OF_THE_JOINTS_OF_THE_LOWER_LIMBS	HP_CONTRACTURES_OF_THE_JOINTS_OF_THE_LOWER_LIMBS		160	0.272507	1.0835	0.198697	0.628071	1	3423	tags=21%, list=13%, signal=23%
HP_INFANTILE_ONSET	HP_INFANTILE_ONSET		486	0.240415	1.08334	0.156757	0.628086	1	4761	tags=28%, list=18%, signal=33%
GOBP_INTRINSIC_APOPTOTIC_SIGNALING_PATHWAY_IN_RESPONSE_TO_OXIDATIVE_STRESS	GOBP_INTRINSIC_APOPTOTIC_SIGNALING_PATHWAY_IN_RESPONSE_TO_OXIDATIVE_STRESS		44	0.330193	1.08318	0.293059	0.628105	1	3995	tags=32%, list=15%, signal=37%
GOMF_AMINO_ACID_BINDING	GOMF_AMINO_ACID_BINDING		54	0.322314	1.0829	0.283854	0.628476	1	3363	tags=19%, list=12%, signal=21%
GOBP_POSITIVE_REGULATION_OF_TORC1_SIGNALING	GOBP_POSITIVE_REGULATION_OF_TORC1_SIGNALING		17	0.422852	1.08209	0.326437	0.630563	1	6279	tags=47%, list=23%, signal=61%
HP_LIMB_HYPERTONIA	HP_LIMB_HYPERTONIA		110	0.28627	1.08186	0.29683	0.630789	1	4746	tags=30%, list=18%, signal=36%
GOBP_REGULATION_OF_MITOCHONDRIAL_MEMBRANE_POTENTIAL	GOBP_REGULATION_OF_MITOCHONDRIAL_MEMBRANE_POTENTIAL		70	0.301252	1.0816	0.266319	0.631116	1	5995	tags=41%, list=22%, signal=53%
GOBP_REGULATION_OF_CELLULAR_RESPIRATION	GOBP_REGULATION_OF_CELLULAR_RESPIRATION		22	0.388607	1.08111	0.340858	0.632176	1	3779	tags=36%, list=14%, signal=42%
HP_PANCREATITIS	HP_PANCREATITIS		74	0.302957	1.08075	0.312139	0.632804	1	4654	tags=31%, list=17%, signal=37%
GOBP_REGULATION_OF_JUN_KINASE_ACTIVITY	GOBP_REGULATION_OF_JUN_KINASE_ACTIVITY		81	0.296191	1.08061	0.281579	0.6327	1	3976	tags=25%, list=15%, signal=29%
HP_HYDROURETER	HP_HYDROURETER		65	0.31429	1.08046	0.290909	0.632653	1	1418	tags=14%, list=5%, signal=15%
HP_AMAUROSIS_FUGAX	HP_AMAUROSIS_FUGAX		34	0.354404	1.08042	0.305687	0.632258	1	471	tags=12%, list=2%, signal=12%
GOMF_PROTEIN_SERINE_THREONINE_KINASE_INHIBITOR_ACTIVITY	GOMF_PROTEIN_SERINE_THREONINE_KINASE_INHIBITOR_ACTIVITY		32	0.360803	1.08037	0.33105	0.631875	1	4529	tags=31%, list=17%, signal=38%
HP_ABNORMALITY_OF_THE_BASAL_GANGLIA	HP_ABNORMALITY_OF_THE_BASAL_GANGLIA		201	0.261706	1.08035	0.194719	0.631395	1	5035	tags=30%, list=19%, signal=37%
HP_RED_EYE	HP_RED_EYE		100	0.287208	1.07916	0.273458	0.634807	1	3038	tags=23%, list=11%, signal=26%
HP_HYPERGONADOTROPIC_HYPOGONADISM	HP_HYPERGONADOTROPIC_HYPOGONADISM		58	0.318845	1.07908	0.258312	0.634567	1	5914	tags=36%, list=22%, signal=46%
GOBP_GLYCOSYLCERAMIDE_METABOLIC_PROCESS	GOBP_GLYCOSYLCERAMIDE_METABOLIC_PROCESS		17	0.420682	1.07905	0.344086	0.634133	1	4158	tags=47%, list=15%, signal=56%
GOMF_TRANSFERASE_ACTIVITY_TRANSFERRING_NITROGENOUS_GROUPS	GOMF_TRANSFERASE_ACTIVITY_TRANSFERRING_NITROGENOUS_GROUPS		23	0.385371	1.07896	0.339093	0.633882	1	4806	tags=35%, list=18%, signal=42%
GOBP_ARP2_3_COMPLEX_MEDIATED_ACTIN_NUCLEATION	GOBP_ARP2_3_COMPLEX_MEDIATED_ACTIN_NUCLEATION		39	0.34562	1.07813	0.331646	0.635993	1	5032	tags=36%, list=19%, signal=44%
HP_IMPAIRED_VIBRATORY_SENSATION	HP_IMPAIRED_VIBRATORY_SENSATION		79	0.294837	1.07805	0.298429	0.635734	1	4733	tags=30%, list=18%, signal=37%
GOBP_S_ADENOSYLMETHIONINE_METABOLIC_PROCESS	GOBP_S_ADENOSYLMETHIONINE_METABOLIC_PROCESS		15	0.42931	1.07785	0.36875	0.635841	1	3910	tags=40%, list=15%, signal=47%
GOMF_RIBONUCLEASE_ACTIVITY	GOMF_RIBONUCLEASE_ACTIVITY		107	0.282329	1.07715	0.26158	0.63762	1	3555	tags=21%, list=13%, signal=25%
GOBP_AROMATIC_AMINO_ACID_FAMILY_METABOLIC_PROCESS	GOBP_AROMATIC_AMINO_ACID_FAMILY_METABOLIC_PROCESS		32	0.359868	1.07686	0.305825	0.638031	1	79	tags=6%, list=0%, signal=6%
HP_CEREBELLAR_ATROPHY	HP_CEREBELLAR_ATROPHY		331	0.25047	1.0768	0.204724	0.637715	1	4863	tags=27%, list=18%, signal=33%
GOMF_ISOPEPTIDASE_ACTIVITY	GOMF_ISOPEPTIDASE_ACTIVITY		18	0.42155	1.07661	0.355294	0.637783	1	6218	tags=44%, list=23%, signal=58%
HP_GASTROINTESTINAL_CARCINOMA	HP_GASTROINTESTINAL_CARCINOMA		66	0.307208	1.07644	0.297368	0.637784	1	8916	tags=52%, list=33%, signal=77%
GOBP_RNA_DECAPPING	GOBP_RNA_DECAPPING		16	0.426423	1.07573	0.345212	0.63962	1	5504	tags=44%, list=20%, signal=55%
GOBP_RESPONSE_TO_AMINO_ACID_STARVATION	GOBP_RESPONSE_TO_AMINO_ACID_STARVATION		49	0.323647	1.07492	0.29108	0.641772	1	6914	tags=41%, list=26%, signal=55%
HP_MENINGITIS	HP_MENINGITIS		72	0.307979	1.07491	0.313514	0.64126	1	3367	tags=29%, list=13%, signal=33%
GOBP_POSITIVE_REGULATION_OF_CELLULAR_AMIDE_METABOLIC_PROCESS	GOBP_POSITIVE_REGULATION_OF_CELLULAR_AMIDE_METABOLIC_PROCESS		158	0.270583	1.07486	0.242775	0.64088	1	3234	tags=22%, list=12%, signal=24%
GOBP_GLUCOSE_METABOLIC_PROCESS	GOBP_GLUCOSE_METABOLIC_PROCESS		207	0.261207	1.07447	0.225806	0.641628	1	3375	tags=20%, list=13%, signal=23%
HP_CENTRALLY_NUCLEATED_SKELETAL_MUSCLE_FIBERS	HP_CENTRALLY_NUCLEATED_SKELETAL_MUSCLE_FIBERS		27	0.377216	1.07414	0.334884	0.642227	1	6683	tags=48%, list=25%, signal=64%
GOCC_MICROBODY	GOCC_MICROBODY		135	0.275369	1.07377	0.274854	0.642871	1	5936	tags=39%, list=22%, signal=49%
HP_ABNORMAL_CIRCULATING_IGA_LEVEL	HP_ABNORMAL_CIRCULATING_IGA_LEVEL		62	0.313003	1.07316	0.28534	0.644365	1	2977	tags=27%, list=11%, signal=31%
GOBP_PEROXISOME_ORGANIZATION	GOBP_PEROXISOME_ORGANIZATION		83	0.294522	1.07307	0.276243	0.644131	1	5936	tags=39%, list=22%, signal=49%
HP_ABNORMALITY_OF_PANCREAS_PHYSIOLOGY	HP_ABNORMALITY_OF_PANCREAS_PHYSIOLOGY		134	0.274019	1.07276	0.238095	0.644627	1	4711	tags=29%, list=17%, signal=35%
GOBP_PROTEIN_KINASE_A_SIGNALING	GOBP_PROTEIN_KINASE_A_SIGNALING		36	0.34404	1.07239	0.329519	0.645348	1	2067	tags=19%, list=8%, signal=21%
HP_PURE_RED_CELL_APLASIA	HP_PURE_RED_CELL_APLASIA		25	0.373862	1.0714	0.357326	0.648068	1	8867	tags=52%, list=33%, signal=77%
GOBP_REGULATION_OF_MITOTIC_NUCLEAR_DIVISION	GOBP_REGULATION_OF_MITOTIC_NUCLEAR_DIVISION		109	0.279922	1.0712	0.280702	0.648193	1	6634	tags=37%, list=25%, signal=48%
GOCC_SPINDLE_POLE	GOCC_SPINDLE_POLE		166	0.265503	1.07112	0.246914	0.647904	1	3710	tags=20%, list=14%, signal=23%
GOBP_HYPOTHALAMUS_DEVELOPMENT	GOBP_HYPOTHALAMUS_DEVELOPMENT		20	0.395725	1.07045	0.366446	0.649572	1	5408	tags=45%, list=20%, signal=56%
GOBP_PROTEIN_SUMOYLATION	GOBP_PROTEIN_SUMOYLATION		81	0.299163	1.0702	0.292818	0.649883	1	5349	tags=35%, list=20%, signal=43%
GOBP_NEGATIVE_REGULATION_OF_CHROMOSOME_ORGANIZATION	GOBP_NEGATIVE_REGULATION_OF_CHROMOSOME_ORGANIZATION		91	0.285708	1.06978	0.290488	0.650736	1	4551	tags=25%, list=17%, signal=30%
GOBP_PROTEIN_TARGETING	GOBP_PROTEIN_TARGETING		431	0.242369	1.06952	0.175214	0.651084	1	4886	tags=26%, list=18%, signal=31%
GOMF_FERROUS_IRON_BINDING	GOMF_FERROUS_IRON_BINDING		26	0.373013	1.06943	0.339759	0.650846	1	1439	tags=15%, list=5%, signal=16%
HP_BILATERAL_TONIC_CLONIC_SEIZURE_WITH_FOCAL_ONSET	HP_BILATERAL_TONIC_CLONIC_SEIZURE_WITH_FOCAL_ONSET		21	0.395368	1.06934	0.337004	0.650581	1	7609	tags=57%, list=28%, signal=80%
HP_ABNORMAL_CIRCULATING_PYRUVATE_FAMILY_AMINO_ACID_CONCENTRATION	HP_ABNORMAL_CIRCULATING_PYRUVATE_FAMILY_AMINO_ACID_CONCENTRATION		38	0.34615	1.06931	0.338235	0.650114	1	5390	tags=42%, list=20%, signal=53%
HP_CHRONIC_DIARRHEA	HP_CHRONIC_DIARRHEA		68	0.302341	1.06925	0.295455	0.649798	1	3036	tags=24%, list=11%, signal=26%
HP_CHOLANGITIS	HP_CHOLANGITIS		15	0.431736	1.06903	0.377672	0.649978	1	4150	tags=53%, list=15%, signal=63%
HP_MACROCYTIC_ANEMIA	HP_MACROCYTIC_ANEMIA		59	0.311178	1.06864	0.324468	0.650693	1	5272	tags=31%, list=20%, signal=38%
GOBP_PIGMENT_GRANULE_ORGANIZATION	GOBP_PIGMENT_GRANULE_ORGANIZATION		28	0.363636	1.06861	0.327869	0.65026	1	4061	tags=36%, list=15%, signal=42%
GOBP_SPERM_EGG_RECOGNITION	GOBP_SPERM_EGG_RECOGNITION		61	0.31186	1.06855	0.31592	0.649903	1	2877	tags=23%, list=11%, signal=26%
GOBP_REGULATION_OF_TRANSCRIPTION_INVOLVED_IN_G1_S_TRANSITION_OF_MITOTIC_CELL_CYCLE	GOBP_REGULATION_OF_TRANSCRIPTION_INVOLVED_IN_G1_S_TRANSITION_OF_MITOTIC_CELL_CYCLE		35	0.338678	1.06843	0.336609	0.649801	1	1101	tags=14%, list=4%, signal=15%
GOBP_TOXIN_TRANSPORT	GOBP_TOXIN_TRANSPORT		39	0.339184	1.0682	0.343008	0.649992	1	5004	tags=33%, list=19%, signal=41%
HP_PROGRESSIVE	HP_PROGRESSIVE		262	0.250228	1.06818	0.227106	0.649538	1	4260	tags=25%, list=16%, signal=30%
HP_HYPERCONVEX_NAIL	HP_HYPERCONVEX_NAIL		17	0.408167	1.06817	0.383133	0.649013	1	1608	tags=24%, list=6%, signal=25%
GOMF_PRE_MRNA_BINDING	GOMF_PRE_MRNA_BINDING		36	0.350453	1.06793	0.330049	0.649262	1	6076	tags=39%, list=23%, signal=50%
GOBP_REGULATION_OF_PROTEIN_POLYUBIQUITINATION	GOBP_REGULATION_OF_PROTEIN_POLYUBIQUITINATION		23	0.393397	1.06778	0.354023	0.649232	1	555	tags=13%, list=2%, signal=13%
GOCC_T_TUBULE	GOCC_T_TUBULE		49	0.323376	1.06755	0.317136	0.649449	1	1992	tags=20%, list=7%, signal=22%
GOCC_COPI_COATED_VESICLE	GOCC_COPI_COATED_VESICLE		28	0.374653	1.06751	0.344988	0.649046	1	6625	tags=50%, list=25%, signal=66%
GOBP_MITOCHONDRION_LOCALIZATION	GOBP_MITOCHONDRION_LOCALIZATION		47	0.330671	1.06686	0.339853	0.650632	1	3913	tags=30%, list=15%, signal=35%
HP_CEREBELLAR_HYPOPLASIA	HP_CEREBELLAR_HYPOPLASIA		219	0.257626	1.06685	0.233227	0.650111	1	4704	tags=28%, list=17%, signal=33%
GOBP_MAINTENANCE_OF_PROTEIN_LOCATION_IN_NUCLEUS	GOBP_MAINTENANCE_OF_PROTEIN_LOCATION_IN_NUCLEUS		23	0.380445	1.06571	0.353086	0.653372	1	5799	tags=48%, list=22%, signal=61%
HP_HORSESHOE_KIDNEY	HP_HORSESHOE_KIDNEY		82	0.291814	1.06471	0.289894	0.656131	1	3182	tags=20%, list=12%, signal=22%
HP_HYPOREFLEXIA	HP_HYPOREFLEXIA		343	0.245793	1.06258	0.248908	0.662651	1	5936	tags=36%, list=22%, signal=45%
HP_FLATTENED_EPIPHYSIS	HP_FLATTENED_EPIPHYSIS		21	0.39306	1.06251	0.353075	0.662328	1	4370	tags=38%, list=16%, signal=45%
GOBP_VERY_LONG_CHAIN_FATTY_ACID_METABOLIC_PROCESS	GOBP_VERY_LONG_CHAIN_FATTY_ACID_METABOLIC_PROCESS		34	0.35009	1.06184	0.34321	0.664002	1	2584	tags=26%, list=10%, signal=29%
HP_VENTRICULAR_HYPERTROPHY	HP_VENTRICULAR_HYPERTROPHY		119	0.276823	1.06169	0.295455	0.66399	1	2570	tags=20%, list=10%, signal=22%
GOCC_PORE_COMPLEX	GOCC_PORE_COMPLEX		23	0.384188	1.06086	0.348371	0.666274	1	1902	tags=26%, list=7%, signal=28%
HP_HYPOTHERMIA	HP_HYPOTHERMIA		30	0.361253	1.06052	0.341801	0.666919	1	4936	tags=37%, list=18%, signal=45%
GOBP_REGULATION_OF_CELL_CYCLE_PHASE_TRANSITION	GOBP_REGULATION_OF_CELL_CYCLE_PHASE_TRANSITION		443	0.239918	1.0603	0.223256	0.667108	1	5146	tags=26%, list=19%, signal=32%
GOMF_MOLECULAR_CARRIER_ACTIVITY	GOMF_MOLECULAR_CARRIER_ACTIVITY		66	0.306654	1.06012	0.313673	0.667179	1	6694	tags=38%, list=25%, signal=50%
HP_CONGENITAL_HIP_DISLOCATION	HP_CONGENITAL_HIP_DISLOCATION		75	0.294551	1.05975	0.300268	0.667861	1	3327	tags=24%, list=12%, signal=27%
GOBP_POSITIVE_REGULATION_OF_DENDRITE_MORPHOGENESIS	GOBP_POSITIVE_REGULATION_OF_DENDRITE_MORPHOGENESIS		34	0.33974	1.05965	0.336709	0.667678	1	5116	tags=38%, list=19%, signal=47%
HP_APLASIA_OF_THE_FINGERS	HP_APLASIA_OF_THE_FINGERS		66	0.302816	1.05932	0.331633	0.668268	1	5272	tags=27%, list=20%, signal=34%
HP_ABNORMAL_MORPHOLOGY_OF_THE_LIMBIC_SYSTEM	HP_ABNORMAL_MORPHOLOGY_OF_THE_LIMBIC_SYSTEM		63	0.304119	1.05926	0.326683	0.667937	1	5879	tags=35%, list=22%, signal=45%
GOBP_REGULATION_OF_DNA_DEPENDENT_DNA_REPLICATION	GOBP_REGULATION_OF_DNA_DEPENDENT_DNA_REPLICATION		47	0.325366	1.05906	0.344913	0.668058	1	6615	tags=43%, list=25%, signal=56%
GOBP_NUCLEOBASE_CONTAINING_SMALL_MOLECULE_INTERCONVERSION	GOBP_NUCLEOBASE_CONTAINING_SMALL_MOLECULE_INTERCONVERSION		27	0.361817	1.05858	0.360465	0.6691	1	1432	tags=22%, list=5%, signal=23%
GOMF_TRANSFERASE_ACTIVITY_TRANSFERRING_ALKYL_OR_ARYL_OTHER_THAN_METHYL_GROUPS	GOMF_TRANSFERASE_ACTIVITY_TRANSFERRING_ALKYL_OR_ARYL_OTHER_THAN_METHYL_GROUPS		55	0.317728	1.0585	0.332512	0.668844	1	3616	tags=27%, list=13%, signal=31%
GOBP_REGULATION_OF_TELOMERE_MAINTENANCE_VIA_TELOMERE_LENGTHENING	GOBP_REGULATION_OF_TELOMERE_MAINTENANCE_VIA_TELOMERE_LENGTHENING		60	0.31439	1.05817	0.3525	0.669409	1	1927	tags=18%, list=7%, signal=20%
GOBP_NUCLEAR_CHROMOSOME_SEGREGATION	GOBP_NUCLEAR_CHROMOSOME_SEGREGATION		271	0.249372	1.05775	0.25969	0.670258	1	6520	tags=32%, list=24%, signal=41%
GOBP_REGULATION_OF_MITOTIC_SISTER_CHROMATID_SEGREGATION	GOBP_REGULATION_OF_MITOTIC_SISTER_CHROMATID_SEGREGATION		45	0.326363	1.05738	0.339332	0.670972	1	5877	tags=36%, list=22%, signal=45%
GOBP_CELLULAR_COMPONENT_DISASSEMBLY_INVOLVED_IN_EXECUTION_PHASE_OF_APOPTOSIS	GOBP_CELLULAR_COMPONENT_DISASSEMBLY_INVOLVED_IN_EXECUTION_PHASE_OF_APOPTOSIS		34	0.343029	1.05674	0.348894	0.672597	1	4330	tags=29%, list=16%, signal=35%
GOBP_NEGATIVE_REGULATION_OF_DNA_BIOSYNTHETIC_PROCESS	GOBP_NEGATIVE_REGULATION_OF_DNA_BIOSYNTHETIC_PROCESS		39	0.337355	1.05658	0.345238	0.672591	1	1651	tags=21%, list=6%, signal=22%
GOMF_NAD_BINDING	GOMF_NAD_BINDING		53	0.314082	1.05656	0.3225	0.672137	1	3523	tags=28%, list=13%, signal=32%
GOBP_REGULATION_OF_TELOMERE_MAINTENANCE	GOBP_REGULATION_OF_TELOMERE_MAINTENANCE		79	0.294089	1.05636	0.299505	0.672229	1	6076	tags=33%, list=23%, signal=42%
GOMF_HSP70_PROTEIN_BINDING	GOMF_HSP70_PROTEIN_BINDING		39	0.334808	1.05615	0.328358	0.672438	1	4389	tags=26%, list=16%, signal=31%
GOBP_SUBSTANTIA_NIGRA_DEVELOPMENT	GOBP_SUBSTANTIA_NIGRA_DEVELOPMENT		43	0.33033	1.05612	0.336449	0.672002	1	4403	tags=35%, list=16%, signal=42%
GOBP_REGULATION_OF_CHROMOSOME_SEPARATION	GOBP_REGULATION_OF_CHROMOSOME_SEPARATION		71	0.296696	1.05598	0.334211	0.671939	1	6520	tags=37%, list=24%, signal=48%
HP_PROGRESSIVE_INABILITY_TO_WALK	HP_PROGRESSIVE_INABILITY_TO_WALK		55	0.307007	1.05596	0.335714	0.671473	1	2568	tags=24%, list=10%, signal=26%
HP_MILD_GLOBAL_DEVELOPMENTAL_DELAY	HP_MILD_GLOBAL_DEVELOPMENTAL_DELAY		38	0.341394	1.05595	0.355769	0.670989	1	4529	tags=29%, list=17%, signal=35%
HP_ABNORMAL_PYRAMIDAL_SIGN	HP_ABNORMAL_PYRAMIDAL_SIGN		357	0.242358	1.0559	0.246914	0.670595	1	4688	tags=28%, list=17%, signal=34%
GOBP_REGULATION_OF_INTRINSIC_APOPTOTIC_SIGNALING_PATHWAY_IN_RESPONSE_TO_DNA_DAMAGE_BY_P53_CLASS_MEDIATOR	GOBP_REGULATION_OF_INTRINSIC_APOPTOTIC_SIGNALING_PATHWAY_IN_RESPONSE_TO_DNA_DAMAGE_BY_P53_CLASS_MEDIATOR		16	0.422282	1.05564	0.382883	0.67093	1	4556	tags=38%, list=17%, signal=45%
HP_PROSTATE_NEOPLASM	HP_PROSTATE_NEOPLASM		30	0.358653	1.05553	0.348958	0.670769	1	3354	tags=27%, list=12%, signal=30%
HP_ABNORMALITY_OF_VITAMIN_B12_METABOLISM	HP_ABNORMALITY_OF_VITAMIN_B12_METABOLISM		28	0.370793	1.05498	0.358079	0.672127	1	3979	tags=36%, list=15%, signal=42%
GOBP_REGULATION_OF_STEM_CELL_POPULATION_MAINTENANCE	GOBP_REGULATION_OF_STEM_CELL_POPULATION_MAINTENANCE		30	0.362542	1.05493	0.353383	0.671775	1	3309	tags=27%, list=12%, signal=30%
GOBP_B_CELL_MEDIATED_IMMUNITY	GOBP_B_CELL_MEDIATED_IMMUNITY		214	0.256672	1.05394	0.291367	0.674597	1	3444	tags=20%, list=13%, signal=22%
HP_APLASIA_HYPOPLASIA_OF_THE_ULNA	HP_APLASIA_HYPOPLASIA_OF_THE_ULNA		63	0.302869	1.05392	0.342569	0.674132	1	2337	tags=17%, list=9%, signal=19%
HP_ABNORMALITY_OF_THE_UTERUS	HP_ABNORMALITY_OF_THE_UTERUS		213	0.254026	1.05391	0.28	0.673624	1	4228	tags=23%, list=16%, signal=28%
HP_GAIT_ATAXIA	HP_GAIT_ATAXIA		187	0.256239	1.05382	0.293919	0.673395	1	5397	tags=33%, list=20%, signal=41%
HP_OLIGOHYDRAMNIOS	HP_OLIGOHYDRAMNIOS		132	0.269003	1.0538	0.271605	0.672958	1	7031	tags=36%, list=26%, signal=49%
HP_ABNORMAL_SIZE_OF_THE_PALPEBRAL_FISSURES	HP_ABNORMAL_SIZE_OF_THE_PALPEBRAL_FISSURES		263	0.247455	1.05323	0.291815	0.674359	1	5019	tags=27%, list=19%, signal=33%
GOMF_NEUROPEPTIDE_RECEPTOR_BINDING	GOMF_NEUROPEPTIDE_RECEPTOR_BINDING		37	0.340537	1.05275	0.349876	0.675403	1	3808	tags=24%, list=14%, signal=28%
HP_CONJUGATED_HYPERBILIRUBINEMIA	HP_CONJUGATED_HYPERBILIRUBINEMIA		19	0.400129	1.05243	0.383495	0.675966	1	2370	tags=26%, list=9%, signal=29%
GOBP_TRNA_THREONYLCARBAMOYLADENOSINE_METABOLIC_PROCESS	GOBP_TRNA_THREONYLCARBAMOYLADENOSINE_METABOLIC_PROCESS		17	0.401435	1.05196	0.370044	0.676996	1	3765	tags=29%, list=14%, signal=34%
HP_BRISK_REFLEXES	HP_BRISK_REFLEXES		38	0.332522	1.05165	0.367246	0.677532	1	4673	tags=34%, list=17%, signal=41%
HP_WEAKNESS_DUE_TO_UPPER_MOTOR_NEURON_DYSFUNCTION	HP_WEAKNESS_DUE_TO_UPPER_MOTOR_NEURON_DYSFUNCTION		422	0.234968	1.05125	0.208835	0.678359	1	5807	tags=30%, list=22%, signal=37%
HP_DECREASED_LACRIMATION	HP_DECREASED_LACRIMATION		22	0.387221	1.05115	0.36758	0.678162	1	3051	tags=32%, list=11%, signal=36%
GOBP_NEGATIVE_REGULATION_OF_DNA_DEPENDENT_DNA_REPLICATION	GOBP_NEGATIVE_REGULATION_OF_DNA_DEPENDENT_DNA_REPLICATION		17	0.412205	1.05001	0.395652	0.681496	1	6086	tags=47%, list=23%, signal=61%
HP_BREAST_CARCINOMA	HP_BREAST_CARCINOMA		63	0.301485	1.04877	0.374083	0.685226	1	3354	tags=22%, list=12%, signal=25%
HP_ANNULAR_PANCREAS	HP_ANNULAR_PANCREAS		16	0.408121	1.04861	0.377622	0.685247	1	5486	tags=44%, list=20%, signal=55%
HP_GONADAL_DYSGENESIS	HP_GONADAL_DYSGENESIS		33	0.350043	1.04853	0.356627	0.684987	1	6289	tags=42%, list=23%, signal=55%
HP_RETINAL_TELANGIECTASIA	HP_RETINAL_TELANGIECTASIA		19	0.390611	1.04844	0.357477	0.684725	1	5424	tags=42%, list=20%, signal=53%
HP_LARGE_HANDS	HP_LARGE_HANDS		35	0.34277	1.04777	0.360775	0.68661	1	2745	tags=23%, list=10%, signal=25%
GOBP_POSITIVE_REGULATION_OF_INTERLEUKIN_12_PRODUCTION	GOBP_POSITIVE_REGULATION_OF_INTERLEUKIN_12_PRODUCTION		40	0.325611	1.04772	0.351421	0.686227	1	3563	tags=30%, list=13%, signal=35%
HP_FOCAL_WHITE_MATTER_LESIONS	HP_FOCAL_WHITE_MATTER_LESIONS		15	0.425963	1.04765	0.385151	0.685951	1	3242	tags=40%, list=12%, signal=45%
HP_GLUCOSE_INTOLERANCE	HP_GLUCOSE_INTOLERANCE		402	0.236567	1.04756	0.252294	0.685729	1	5788	tags=32%, list=21%, signal=40%
HP_BENIGN_NEOPLASM_OF_THE_CENTRAL_NERVOUS_SYSTEM	HP_BENIGN_NEOPLASM_OF_THE_CENTRAL_NERVOUS_SYSTEM		89	0.282471	1.04713	0.361111	0.686673	1	4208	tags=26%, list=16%, signal=31%
HP_URETERAL_STENOSIS	HP_URETERAL_STENOSIS		27	0.363202	1.04684	0.379717	0.687091	1	442	tags=11%, list=2%, signal=11%
GOBP_REGULATION_OF_OXIDATIVE_STRESS_INDUCED_INTRINSIC_APOPTOTIC_SIGNALING_PATHWAY	GOBP_REGULATION_OF_OXIDATIVE_STRESS_INDUCED_INTRINSIC_APOPTOTIC_SIGNALING_PATHWAY		28	0.36757	1.04684	0.363218	0.686561	1	2696	tags=29%, list=10%, signal=32%
HP_GLOBAL_BRAIN_ATROPHY	HP_GLOBAL_BRAIN_ATROPHY		49	0.319881	1.04658	0.367454	0.6869	1	4139	tags=33%, list=15%, signal=39%
HP_NARROW_FOREHEAD	HP_NARROW_FOREHEAD		117	0.271758	1.04642	0.308357	0.686902	1	2238	tags=15%, list=8%, signal=16%
HP_TOE_WALKING	HP_TOE_WALKING		54	0.31426	1.0463	0.357143	0.686797	1	4090	tags=30%, list=15%, signal=35%
GOBP_SULFUR_COMPOUND_BIOSYNTHETIC_PROCESS	GOBP_SULFUR_COMPOUND_BIOSYNTHETIC_PROCESS		188	0.254865	1.04598	0.296417	0.687364	1	4248	tags=26%, list=16%, signal=31%
GOBP_PHAGOCYTOSIS_RECOGNITION	GOBP_PHAGOCYTOSIS_RECOGNITION		86	0.285768	1.04585	0.335135	0.687291	1	3737	tags=22%, list=14%, signal=26%
HP_ABNORMAL_CIRCULATING_LONG_CHAIN_FATTY_ACID_CONCENTRATION	HP_ABNORMAL_CIRCULATING_LONG_CHAIN_FATTY_ACID_CONCENTRATION		17	0.402077	1.04477	0.375291	0.69056	1	7503	tags=65%, list=28%, signal=90%
GOBP_MEIOSIS_I_CELL_CYCLE_PROCESS	GOBP_MEIOSIS_I_CELL_CYCLE_PROCESS		124	0.271256	1.04465	0.310448	0.690417	1	3893	tags=22%, list=14%, signal=25%
HP_HYPOPLASTIC_HEART	HP_HYPOPLASTIC_HEART		37	0.331791	1.04465	0.369231	0.689887	1	3152	tags=22%, list=12%, signal=24%
GOBP_RESPONSE_TO_TESTOSTERONE	GOBP_RESPONSE_TO_TESTOSTERONE		41	0.32512	1.04456	0.375	0.689666	1	6958	tags=44%, list=26%, signal=59%
GOMF_SINGLE_STRANDED_RNA_BINDING	GOMF_SINGLE_STRANDED_RNA_BINDING		85	0.285758	1.04406	0.349614	0.690832	1	2491	tags=18%, list=9%, signal=19%
GOBP_RNA_INTERFERENCE	GOBP_RNA_INTERFERENCE		16	0.415526	1.04374	0.393665	0.691472	1	5283	tags=44%, list=20%, signal=54%
GOBP_MITOCHONDRIAL_RNA_PROCESSING	GOBP_MITOCHONDRIAL_RNA_PROCESSING		17	0.409856	1.04372	0.375	0.691011	1	9300	tags=65%, list=35%, signal=99%
HP_ALKALOSIS	HP_ALKALOSIS		28	0.356712	1.04338	0.4	0.691638	1	3614	tags=25%, list=13%, signal=29%
GOBP_REGULATION_OF_RNA_SPLICING	GOBP_REGULATION_OF_RNA_SPLICING		144	0.263444	1.04308	0.335277	0.692151	1	7173	tags=33%, list=27%, signal=44%
HP_FLUCTUATIONS_IN_CONSCIOUSNESS	HP_FLUCTUATIONS_IN_CONSCIOUSNESS		16	0.405606	1.04282	0.384434	0.692514	1	4936	tags=38%, list=18%, signal=46%
HP_CUTANEOUS_PHOTOSENSITIVITY	HP_CUTANEOUS_PHOTOSENSITIVITY		84	0.286634	1.04274	0.337176	0.692272	1	3483	tags=24%, list=13%, signal=27%
HP_APLASIA_HYPOPLASIA_AFFECTING_THE_EYE	HP_APLASIA_HYPOPLASIA_AFFECTING_THE_EYE		384	0.238589	1.04268	0.274262	0.691953	1	5424	tags=30%, list=20%, signal=37%
GOBP_KERATAN_SULFATE_METABOLIC_PROCESS	GOBP_KERATAN_SULFATE_METABOLIC_PROCESS		32	0.347627	1.04268	0.366589	0.691424	1	2131	tags=25%, list=8%, signal=27%
HP_GASTROINTESTINAL_OBSTRUCTION	HP_GASTROINTESTINAL_OBSTRUCTION		59	0.303833	1.04257	0.367347	0.691249	1	3995	tags=29%, list=15%, signal=34%
HP_ABNORMALITY_OF_THE_MUSCULATURE_OF_THE_LOWER_LIMBS	HP_ABNORMALITY_OF_THE_MUSCULATURE_OF_THE_LOWER_LIMBS		96	0.286947	1.04229	0.343243	0.691683	1	4090	tags=29%, list=15%, signal=34%
HP_MOTOR_POLYNEUROPATHY	HP_MOTOR_POLYNEUROPATHY		29	0.352192	1.04204	0.383178	0.692019	1	2939	tags=31%, list=11%, signal=35%
HP_HEPATIC_FAILURE	HP_HEPATIC_FAILURE		143	0.267938	1.04194	0.291925	0.69181	1	5544	tags=34%, list=21%, signal=43%
GOBP_PEPTIDYL_LYSINE_MODIFICATION	GOBP_PEPTIDYL_LYSINE_MODIFICATION		388	0.237272	1.04169	0.257384	0.692144	1	3997	tags=21%, list=15%, signal=24%
GOBP_VESICLE_TRANSPORT_ALONG_MICROTUBULE	GOBP_VESICLE_TRANSPORT_ALONG_MICROTUBULE		46	0.322862	1.04133	0.351145	0.692863	1	4061	tags=28%, list=15%, signal=33%
HP_HYPOGLYCEMIC_SEIZURES	HP_HYPOGLYCEMIC_SEIZURES		18	0.396976	1.04125	0.393593	0.692651	1	4485	tags=39%, list=17%, signal=47%
HP_ABNORMAL_LIVER_PHYSIOLOGY	HP_ABNORMAL_LIVER_PHYSIOLOGY		16	0.40855	1.04118	0.39229	0.692347	1	2647	tags=38%, list=10%, signal=42%
GOCC_ENDOPLASMIC_RETICULUM_PROTEIN_CONTAINING_COMPLEX	GOCC_ENDOPLASMIC_RETICULUM_PROTEIN_CONTAINING_COMPLEX		126	0.268746	1.04111	0.330159	0.692078	1	4106	tags=22%, list=15%, signal=26%
GOBP_GOLGI_VESICLE_TRANSPORT	GOBP_GOLGI_VESICLE_TRANSPORT		369	0.238762	1.04058	0.298113	0.693357	1	4667	tags=24%, list=17%, signal=29%
GOBP_POSITIVE_REGULATION_OF_CYCLASE_ACTIVITY	GOBP_POSITIVE_REGULATION_OF_CYCLASE_ACTIVITY		21	0.380215	1.04044	0.391892	0.69331	1	3328	tags=29%, list=12%, signal=33%
GOBP_MITOTIC_SISTER_CHROMATID_SEGREGATION	GOBP_MITOTIC_SISTER_CHROMATID_SEGREGATION		164	0.258548	1.04017	0.301639	0.693725	1	5878	tags=33%, list=22%, signal=42%
HP_GENITAL_NEOPLASM	HP_GENITAL_NEOPLASM		142	0.263737	1.03993	0.341615	0.693999	1	3519	tags=23%, list=13%, signal=27%
HP_SMALL_FOR_GESTATIONAL_AGE	HP_SMALL_FOR_GESTATIONAL_AGE		216	0.250687	1.03973	0.33935	0.69412	1	6995	tags=35%, list=26%, signal=47%
HP_INABILITY_TO_WALK	HP_INABILITY_TO_WALK		231	0.249945	1.03972	0.332143	0.693617	1	4870	tags=30%, list=18%, signal=37%
HP_IRREGULAR_HYPERPIGMENTATION	HP_IRREGULAR_HYPERPIGMENTATION		136	0.264368	1.03968	0.34072	0.693224	1	4743	tags=28%, list=18%, signal=34%
HP_ABNORMAL_INTERNAL_GENITALIA	HP_ABNORMAL_INTERNAL_GENITALIA		475	0.234205	1.03926	0.274336	0.694162	1	3618	tags=20%, list=13%, signal=22%
GOBP_PREASSEMBLY_OF_GPI_ANCHOR_IN_ER_MEMBRANE	GOBP_PREASSEMBLY_OF_GPI_ANCHOR_IN_ER_MEMBRANE		17	0.392962	1.0392	0.387471	0.693864	1	8792	tags=65%, list=33%, signal=96%
GOMF_ION_TRANSMEMBRANE_TRANSPORTER_ACTIVITY_PHOSPHORYLATIVE_MECHANISM	GOMF_ION_TRANSMEMBRANE_TRANSPORTER_ACTIVITY_PHOSPHORYLATIVE_MECHANISM		16	0.409016	1.03879	0.422535	0.69479	1	3327	tags=31%, list=12%, signal=36%
GOBP_CELLULAR_RESPONSE_TO_HEAT	GOBP_CELLULAR_RESPONSE_TO_HEAT		119	0.272607	1.03876	0.338323	0.694361	1	5722	tags=30%, list=21%, signal=38%
HP_ABNORMAL_AORTIC_ARCH_MORPHOLOGY	HP_ABNORMAL_AORTIC_ARCH_MORPHOLOGY		44	0.31901	1.03832	0.364557	0.695397	1	3152	tags=27%, list=12%, signal=31%
GOBP_ORGANELLE_FISSION	GOBP_ORGANELLE_FISSION		482	0.230624	1.03803	0.260331	0.695863	1	5960	tags=28%, list=22%, signal=36%
GOBP_REGULATION_OF_LYASE_ACTIVITY	GOBP_REGULATION_OF_LYASE_ACTIVITY		48	0.312372	1.0379	0.374408	0.695783	1	3595	tags=23%, list=13%, signal=26%
GOBP_REGULATION_OF_IMMUNOGLOBULIN_PRODUCTION	GOBP_REGULATION_OF_IMMUNOGLOBULIN_PRODUCTION		67	0.297832	1.03763	0.361186	0.696206	1	3201	tags=22%, list=12%, signal=25%
GOBP_MEMBRANE_DEPOLARIZATION	GOBP_MEMBRANE_DEPOLARIZATION		84	0.279516	1.03726	0.373656	0.696985	1	2531	tags=21%, list=9%, signal=24%
HP_ABNORMALITY_OF_LATERAL_VENTRICLE	HP_ABNORMALITY_OF_LATERAL_VENTRICLE		96	0.273575	1.03696	0.347458	0.69748	1	7068	tags=41%, list=26%, signal=55%
GOBP_COVALENT_CHROMATIN_MODIFICATION	GOBP_COVALENT_CHROMATIN_MODIFICATION		459	0.232919	1.03657	0.306122	0.698262	1	6416	tags=31%, list=24%, signal=40%
GOBP_SYNAPTIC_MEMBRANE_ADHESION	GOBP_SYNAPTIC_MEMBRANE_ADHESION		25	0.366022	1.03642	0.365688	0.698249	1	3789	tags=44%, list=14%, signal=51%
GOBP_FEMALE_GAMETE_GENERATION	GOBP_FEMALE_GAMETE_GENERATION		130	0.26308	1.03635	0.353116	0.697979	1	5154	tags=28%, list=19%, signal=34%
HP_ABNORMALITY_OF_THE_MUSCULATURE_OF_THE_LIMBS	HP_ABNORMALITY_OF_THE_MUSCULATURE_OF_THE_LIMBS		467	0.231269	1.03633	0.270386	0.697534	1	5035	tags=29%, list=19%, signal=35%
HP_AREFLEXIA_OF_LOWER_LIMBS	HP_AREFLEXIA_OF_LOWER_LIMBS		52	0.311302	1.03632	0.358537	0.697048	1	2928	tags=27%, list=11%, signal=30%
HP_CHILDHOOD_ONSET	HP_CHILDHOOD_ONSET		100	0.276221	1.03628	0.360795	0.696655	1	3669	tags=26%, list=14%, signal=30%
GOBP_PYRIMIDINE_NUCLEOSIDE_CATABOLIC_PROCESS	GOBP_PYRIMIDINE_NUCLEOSIDE_CATABOLIC_PROCESS		23	0.369332	1.03625	0.397778	0.696225	1	1365	tags=26%, list=5%, signal=27%
HP_RETINOPATHY	HP_RETINOPATHY		106	0.2765	1.03625	0.368421	0.695716	1	4237	tags=25%, list=16%, signal=30%
GOBP_POSITIVE_REGULATION_OF_HISTONE_METHYLATION	GOBP_POSITIVE_REGULATION_OF_HISTONE_METHYLATION		36	0.338385	1.03608	0.374696	0.695766	1	4701	tags=31%, list=17%, signal=37%
HP_ANEMIA_OF_INADEQUATE_PRODUCTION	HP_ANEMIA_OF_INADEQUATE_PRODUCTION		164	0.259611	1.036	0.378549	0.695524	1	5012	tags=26%, list=19%, signal=31%
HP_JAUNDICE	HP_JAUNDICE		181	0.257736	1.0359	0.346154	0.695332	1	4969	tags=29%, list=18%, signal=35%
GOMF_METHYLATED_HISTONE_BINDING	GOMF_METHYLATED_HISTONE_BINDING		72	0.294771	1.03566	0.368146	0.69568	1	8465	tags=47%, list=31%, signal=69%
GOBP_NEGATIVE_REGULATION_OF_UBIQUITIN_PROTEIN_TRANSFERASE_ACTIVITY	GOBP_NEGATIVE_REGULATION_OF_UBIQUITIN_PROTEIN_TRANSFERASE_ACTIVITY		16	0.408807	1.0354	0.403153	0.696032	1	5858	tags=44%, list=22%, signal=56%
HP_ABNORMAL_TRACHEA_MORPHOLOGY	HP_ABNORMAL_TRACHEA_MORPHOLOGY		135	0.260233	1.03535	0.333333	0.695713	1	3588	tags=23%, list=13%, signal=26%
GOBP_TOLL_LIKE_RECEPTOR_3_SIGNALING_PATHWAY	GOBP_TOLL_LIKE_RECEPTOR_3_SIGNALING_PATHWAY		19	0.393621	1.0352	0.38427	0.695688	1	799	tags=16%, list=3%, signal=16%
HP_RETINAL_DYSPLASIA	HP_RETINAL_DYSPLASIA		24	0.377086	1.03513	0.423767	0.69541	1	5738	tags=42%, list=21%, signal=53%
GOMF_ATPASE_COUPLED_ION_TRANSMEMBRANE_TRANSPORTER_ACTIVITY	GOMF_ATPASE_COUPLED_ION_TRANSMEMBRANE_TRANSPORTER_ACTIVITY		46	0.316372	1.03492	0.375	0.695668	1	3327	tags=24%, list=12%, signal=27%
HP_MEGALOBLASTIC_ANEMIA	HP_MEGALOBLASTIC_ANEMIA		18	0.396791	1.03481	0.39486	0.69554	1	3466	tags=33%, list=13%, signal=38%
GOBP_CONVERGENT_EXTENSION	GOBP_CONVERGENT_EXTENSION		16	0.408083	1.03437	0.400433	0.696501	1	4380	tags=38%, list=16%, signal=45%
GOBP_PYRUVATE_METABOLIC_PROCESS	GOBP_PYRUVATE_METABOLIC_PROCESS		150	0.259325	1.03394	0.323625	0.697499	1	3421	tags=24%, list=13%, signal=27%
GOMF_R_SMAD_BINDING	GOMF_R_SMAD_BINDING		22	0.371432	1.03333	0.41387	0.699106	1	3535	tags=27%, list=13%, signal=31%
HP_PROMINENT_NASAL_BRIDGE	HP_PROMINENT_NASAL_BRIDGE		189	0.254243	1.03331	0.317919	0.698681	1	5841	tags=29%, list=22%, signal=37%
GOBP_INTERLEUKIN_1_MEDIATED_SIGNALING_PATHWAY	GOBP_INTERLEUKIN_1_MEDIATED_SIGNALING_PATHWAY		100	0.283046	1.03287	0.33432	0.699639	1	7210	tags=46%, list=27%, signal=63%
GOBP_BRANCHING_INVOLVED_IN_MAMMARY_GLAND_DUCT_MORPHOGENESIS	GOBP_BRANCHING_INVOLVED_IN_MAMMARY_GLAND_DUCT_MORPHOGENESIS		20	0.38679	1.03254	0.395683	0.700276	1	2720	tags=25%, list=10%, signal=28%
HP_MYOKYMIA	HP_MYOKYMIA		16	0.408882	1.03251	0.409091	0.69984	1	3015	tags=38%, list=11%, signal=42%
HP_PROGRESSIVE_HEARING_IMPAIRMENT	HP_PROGRESSIVE_HEARING_IMPAIRMENT		43	0.318809	1.03227	0.369509	0.700183	1	5424	tags=44%, list=20%, signal=55%
HP_COMBINED_IMMUNODEFICIENCY	HP_COMBINED_IMMUNODEFICIENCY		23	0.36664	1.03193	0.393868	0.700814	1	2012	tags=26%, list=7%, signal=28%
HP_RHABDOMYOLYSIS	HP_RHABDOMYOLYSIS		36	0.33568	1.03176	0.39951	0.700901	1	4890	tags=36%, list=18%, signal=44%
GOCC_FILOPODIUM_MEMBRANE	GOCC_FILOPODIUM_MEMBRANE		18	0.401228	1.03106	0.419283	0.702763	1	5598	tags=44%, list=21%, signal=56%
GOBP_PROTEIN_K63_LINKED_DEUBIQUITINATION	GOBP_PROTEIN_K63_LINKED_DEUBIQUITINATION		35	0.338581	1.0308	0.363636	0.703148	1	230	tags=9%, list=1%, signal=9%
GOBP_RNA_PHOSPHODIESTER_BOND_HYDROLYSIS_ENDONUCLEOLYTIC	GOBP_RNA_PHOSPHODIESTER_BOND_HYDROLYSIS_ENDONUCLEOLYTIC		77	0.289249	1.0305	0.371274	0.703596	1	3868	tags=23%, list=14%, signal=27%
HP_FEMALE_SEXUAL_DYSFUNCTION	HP_FEMALE_SEXUAL_DYSFUNCTION		58	0.298623	1.03027	0.369193	0.703846	1	3015	tags=24%, list=11%, signal=27%
GOBP_REGULATION_OF_THE_FORCE_OF_HEART_CONTRACTION	GOBP_REGULATION_OF_THE_FORCE_OF_HEART_CONTRACTION		26	0.357472	1.03022	0.38814	0.703515	1	2942	tags=31%, list=11%, signal=35%
GOBP_ORGANISM_EMERGENCE_FROM_PROTECTIVE_STRUCTURE	GOBP_ORGANISM_EMERGENCE_FROM_PROTECTIVE_STRUCTURE		22	0.377399	1.02905	0.390728	0.706985	1	4846	tags=41%, list=18%, signal=50%
HP_DRY_SKIN	HP_DRY_SKIN		144	0.262232	1.0289	0.370031	0.706978	1	5469	tags=33%, list=20%, signal=42%
GOMF_DYNEIN_INTERMEDIATE_CHAIN_BINDING	GOMF_DYNEIN_INTERMEDIATE_CHAIN_BINDING		28	0.350263	1.02836	0.413366	0.708385	1	6518	tags=39%, list=24%, signal=52%
GOMF_COA_HYDROLASE_ACTIVITY	GOMF_COA_HYDROLASE_ACTIVITY		20	0.382265	1.0283	0.411765	0.708068	1	4235	tags=40%, list=16%, signal=47%
HP_ABNORMALITY_OF_PROTHROMBIN	HP_ABNORMALITY_OF_PROTHROMBIN		34	0.33046	1.02775	0.381643	0.709527	1	4839	tags=35%, list=18%, signal=43%
GOBP_NEGATIVE_REGULATION_OF_METAPHASE_ANAPHASE_TRANSITION_OF_CELL_CYCLE	GOBP_NEGATIVE_REGULATION_OF_METAPHASE_ANAPHASE_TRANSITION_OF_CELL_CYCLE		41	0.321408	1.02724	0.402036	0.710768	1	5877	tags=34%, list=22%, signal=44%
GOMF_TRANSLATION_ELONGATION_FACTOR_ACTIVITY	GOMF_TRANSLATION_ELONGATION_FACTOR_ACTIVITY		19	0.38859	1.02719	0.405579	0.710456	1	3147	tags=32%, list=12%, signal=36%
HP_ABNORMALITY_OF_THE_PHARYNX	HP_ABNORMALITY_OF_THE_PHARYNX		173	0.251777	1.02647	0.363934	0.712455	1	3354	tags=22%, list=12%, signal=25%
HP_FOCAL_EMOTIONAL_SEIZURE	HP_FOCAL_EMOTIONAL_SEIZURE		39	0.323474	1.02637	0.395408	0.712267	1	1679	tags=18%, list=6%, signal=19%
HP_ORAL_PHARYNGEAL_DYSPHAGIA	HP_ORAL_PHARYNGEAL_DYSPHAGIA		68	0.292091	1.02588	0.390625	0.713441	1	6028	tags=38%, list=22%, signal=49%
GOBP_NEGATIVE_REGULATION_OF_PLASMA_MEMBRANE_BOUNDED_CELL_PROJECTION_ASSEMBLY	GOBP_NEGATIVE_REGULATION_OF_PLASMA_MEMBRANE_BOUNDED_CELL_PROJECTION_ASSEMBLY		29	0.348994	1.02575	0.408759	0.71339	1	4124	tags=31%, list=15%, signal=37%
HP_MORPHOLOGICAL_ABNORMALITY_OF_THE_PYRAMIDAL_TRACT	HP_MORPHOLOGICAL_ABNORMALITY_OF_THE_PYRAMIDAL_TRACT		59	0.301668	1.0255	0.393701	0.71374	1	5799	tags=42%, list=22%, signal=54%
GOBP_ORGANELLE_TRANSPORT_ALONG_MICROTUBULE	GOBP_ORGANELLE_TRANSPORT_ALONG_MICROTUBULE		81	0.28698	1.02549	0.34349	0.713244	1	4061	tags=30%, list=15%, signal=35%
GOBP_DNA_METHYLATION_OR_DEMETHYLATION	GOBP_DNA_METHYLATION_OR_DEMETHYLATION		95	0.276209	1.02536	0.369318	0.713181	1	3537	tags=22%, list=13%, signal=25%
GOBP_MONOCYTE_CHEMOTACTIC_PROTEIN_1_PRODUCTION	GOBP_MONOCYTE_CHEMOTACTIC_PROTEIN_1_PRODUCTION		17	0.392654	1.02536	0.400955	0.712666	1	3563	tags=35%, list=13%, signal=41%
HP_DYSURIA	HP_DYSURIA		18	0.394128	1.02511	0.404977	0.713002	1	1491	tags=22%, list=6%, signal=24%
HP_SEGMENTAL_PERIPHERAL_DEMYELINATION_REMYELINATION	HP_SEGMENTAL_PERIPHERAL_DEMYELINATION_REMYELINATION		17	0.404583	1.02458	0.411899	0.714319	1	4936	tags=53%, list=18%, signal=65%
HP_FUNCTIONAL_MOTOR_DEFICIT	HP_FUNCTIONAL_MOTOR_DEFICIT		434	0.230029	1.02433	0.343284	0.714642	1	4960	tags=29%, list=18%, signal=35%
GOBP_ARGININE_METABOLIC_PROCESS	GOBP_ARGININE_METABOLIC_PROCESS		19	0.381781	1.02432	0.419355	0.714175	1	2482	tags=32%, list=9%, signal=35%
GOMF_PEPTIDE_N_ACETYLTRANSFERASE_ACTIVITY	GOMF_PEPTIDE_N_ACETYLTRANSFERASE_ACTIVITY		53	0.305684	1.02373	0.429594	0.715686	1	2210	tags=13%, list=8%, signal=14%
HP_ABNORMALITY_OF_THE_THENAR_EMINENCE	HP_ABNORMALITY_OF_THE_THENAR_EMINENCE		29	0.337637	1.02348	0.391403	0.716028	1	5272	tags=28%, list=20%, signal=34%
HP_ABNORMALITY_OF_EARLOBE	HP_ABNORMALITY_OF_EARLOBE		83	0.276854	1.02341	0.385475	0.715762	1	3163	tags=22%, list=12%, signal=24%
HP_HODGKIN_LYMPHOMA	HP_HODGKIN_LYMPHOMA		23	0.368878	1.02322	0.404157	0.715885	1	3354	tags=26%, list=12%, signal=30%
GOBP_NAD_METABOLIC_PROCESS	GOBP_NAD_METABOLIC_PROCESS		50	0.308477	1.02313	0.409326	0.715654	1	3803	tags=28%, list=14%, signal=33%
GOBP_REGULATION_OF_MITOCHONDRION_ORGANIZATION	GOBP_REGULATION_OF_MITOCHONDRION_ORGANIZATION		148	0.26002	1.02312	0.363095	0.715191	1	4374	tags=30%, list=16%, signal=35%
GOMF_PROTEIN_SERINE_THREONINE_KINASE_ACTIVATOR_ACTIVITY	GOMF_PROTEIN_SERINE_THREONINE_KINASE_ACTIVATOR_ACTIVITY		39	0.324469	1.02276	0.407059	0.715914	1	5366	tags=31%, list=20%, signal=38%
GOBP_B_CELL_ACTIVATION_INVOLVED_IN_IMMUNE_RESPONSE	GOBP_B_CELL_ACTIVATION_INVOLVED_IN_IMMUNE_RESPONSE		79	0.285841	1.02265	0.391892	0.715817	1	3981	tags=27%, list=15%, signal=31%
GOBP_HEPATOCYTE_DIFFERENTIATION	GOBP_HEPATOCYTE_DIFFERENTIATION		16	0.406294	1.02237	0.403548	0.716279	1	3070	tags=31%, list=11%, signal=35%
HP_THYROIDITIS	HP_THYROIDITIS		40	0.322289	1.0222	0.418546	0.716379	1	2012	tags=18%, list=7%, signal=19%
GOMF_EXTRACELLULAR_MATRIX_STRUCTURAL_CONSTITUENT_CONFERRING_COMPRESSION_RESISTANCE	GOMF_EXTRACELLULAR_MATRIX_STRUCTURAL_CONSTITUENT_CONFERRING_COMPRESSION_RESISTANCE		22	0.371958	1.0221	0.429204	0.716189	1	2103	tags=18%, list=8%, signal=20%
GOBP_POSITIVE_REGULATION_OF_TOR_SIGNALING	GOBP_POSITIVE_REGULATION_OF_TOR_SIGNALING		41	0.320902	1.02195	0.356098	0.716212	1	6644	tags=37%, list=25%, signal=48%
HP_PES_PLANUS	HP_PES_PLANUS		289	0.237039	1.02175	0.356364	0.716361	1	4946	tags=26%, list=18%, signal=31%
HP_RENAL_TUBULAR_ATROPHY	HP_RENAL_TUBULAR_ATROPHY		17	0.392075	1.021	0.40411	0.718443	1	332	tags=12%, list=1%, signal=12%
GOBP_POSITIVE_REGULATION_OF_STEM_CELL_PROLIFERATION	GOBP_POSITIVE_REGULATION_OF_STEM_CELL_PROLIFERATION		22	0.375401	1.02055	0.414188	0.719485	1	1427	tags=18%, list=5%, signal=19%
GOBP_REGULATION_OF_INTRACELLULAR_STEROID_HORMONE_RECEPTOR_SIGNALING_PATHWAY	GOBP_REGULATION_OF_INTRACELLULAR_STEROID_HORMONE_RECEPTOR_SIGNALING_PATHWAY		72	0.290728	1.02024	0.410995	0.720004	1	6300	tags=40%, list=23%, signal=52%
GOBP_REGULATION_OF_CELL_CYCLE_ARREST	GOBP_REGULATION_OF_CELL_CYCLE_ARREST		105	0.270168	1.01982	0.365714	0.72093	1	5114	tags=30%, list=19%, signal=37%
GOBP_RRNA_TRANSCRIPTION	GOBP_RRNA_TRANSCRIPTION		33	0.338576	1.01981	0.405405	0.720453	1	3386	tags=27%, list=13%, signal=31%
HP_CEREBRAL_PALSY	HP_CEREBRAL_PALSY		45	0.322344	1.01979	0.408978	0.720006	1	4870	tags=31%, list=18%, signal=38%
HP_INCREASED_MEAN_CORPUSCULAR_VOLUME	HP_INCREASED_MEAN_CORPUSCULAR_VOLUME		39	0.325143	1.01968	0.399027	0.71989	1	6305	tags=38%, list=23%, signal=50%
HP_RESTRICTIVE_VENTILATORY_DEFECT	HP_RESTRICTIVE_VENTILATORY_DEFECT		78	0.283243	1.01958	0.386189	0.719731	1	1671	tags=13%, list=6%, signal=14%
GOCC_PROTEIN_ACETYLTRANSFERASE_COMPLEX	GOCC_PROTEIN_ACETYLTRANSFERASE_COMPLEX		94	0.274171	1.01909	0.399449	0.720882	1	7439	tags=39%, list=28%, signal=54%
GOBP_SPINDLE_ORGANIZATION	GOBP_SPINDLE_ORGANIZATION		181	0.252594	1.01905	0.372372	0.720495	1	5935	tags=31%, list=22%, signal=40%
HP_BILE_DUCT_PROLIFERATION	HP_BILE_DUCT_PROLIFERATION		15	0.410194	1.01892	0.437071	0.72047	1	1857	tags=20%, list=7%, signal=21%
GOBP_NEGATIVE_REGULATION_OF_TRANSFERASE_ACTIVITY	GOBP_NEGATIVE_REGULATION_OF_TRANSFERASE_ACTIVITY		284	0.239897	1.01867	0.383459	0.720788	1	4602	tags=25%, list=17%, signal=29%
HP_DIFFUSE_CEREBELLAR_ATROPHY	HP_DIFFUSE_CEREBELLAR_ATROPHY		16	0.404211	1.01856	0.414798	0.720682	1	8025	tags=75%, list=30%, signal=107%
GOMF_S_ADENOSYL_L_METHIONINE_BINDING	GOMF_S_ADENOSYL_L_METHIONINE_BINDING		16	0.402185	1.01849	0.416092	0.720382	1	6394	tags=44%, list=24%, signal=57%
GOBP_REGULATION_OF_PROTEIN_STABILITY	GOBP_REGULATION_OF_PROTEIN_STABILITY		290	0.235513	1.01848	0.363985	0.719911	1	4701	tags=26%, list=17%, signal=31%
GOBP_POSITIVE_REGULATION_OF_DNA_RECOMBINATION	GOBP_POSITIVE_REGULATION_OF_DNA_RECOMBINATION		45	0.316715	1.01828	0.395181	0.720107	1	1612	tags=18%, list=6%, signal=19%
HP_RECURRENT_PAROXYSMAL_HEADACHE	HP_RECURRENT_PAROXYSMAL_HEADACHE		26	0.355489	1.01802	0.386635	0.720492	1	5128	tags=38%, list=19%, signal=47%
HP_ASTROCYTOMA	HP_ASTROCYTOMA		22	0.368404	1.01798	0.434783	0.720126	1	3354	tags=27%, list=12%, signal=31%
GOCC_COPII_VESICLE_COAT	GOCC_COPII_VESICLE_COAT		15	0.407896	1.01776	0.424116	0.720387	1	7240	tags=40%, list=27%, signal=55%
HP_ABNORMAL_CAUDATE_NUCLEUS_MORPHOLOGY	HP_ABNORMAL_CAUDATE_NUCLEUS_MORPHOLOGY		23	0.366455	1.01735	0.435294	0.721305	1	3523	tags=30%, list=13%, signal=35%
HP_DYSTONIA	HP_DYSTONIA		473	0.226782	1.01707	0.35023	0.721786	1	4978	tags=27%, list=18%, signal=33%
HP_DOLICHOCEPHALY	HP_DOLICHOCEPHALY		164	0.252073	1.01686	0.407975	0.722009	1	6583	tags=37%, list=24%, signal=48%
HP_ABNORMALITY_OF_ALKALINE_PHOSPHATASE_LEVEL	HP_ABNORMALITY_OF_ALKALINE_PHOSPHATASE_LEVEL		84	0.277913	1.01677	0.412073	0.721856	1	3354	tags=21%, list=12%, signal=24%
GOBP_NUCLEAR_MIGRATION	GOBP_NUCLEAR_MIGRATION		19	0.384941	1.01651	0.422472	0.722261	1	1581	tags=26%, list=6%, signal=28%
GOBP_PROTEIN_DNA_COMPLEX_SUBUNIT_ORGANIZATION	GOBP_PROTEIN_DNA_COMPLEX_SUBUNIT_ORGANIZATION		275	0.241092	1.01577	0.372881	0.724357	1	6808	tags=33%, list=25%, signal=44%
GOCC_MUSCLE_MYOSIN_COMPLEX	GOCC_MUSCLE_MYOSIN_COMPLEX		15	0.408991	1.01557	0.412698	0.724544	1	7564	tags=53%, list=28%, signal=74%
GOBP_ENDOPLASMIC_RETICULUM_TO_GOLGI_VESICLE_MEDIATED_TRANSPORT	GOBP_ENDOPLASMIC_RETICULUM_TO_GOLGI_VESICLE_MEDIATED_TRANSPORT		205	0.245342	1.01499	0.410345	0.726	1	5004	tags=26%, list=19%, signal=32%
GOBP_MANNOSYLATION	GOBP_MANNOSYLATION		35	0.334128	1.01428	0.433875	0.72798	1	6195	tags=40%, list=23%, signal=52%
GOBP_POSITIVE_REGULATION_OF_CELL_AGING	GOBP_POSITIVE_REGULATION_OF_CELL_AGING		15	0.414316	1.01416	0.415217	0.727903	1	6043	tags=53%, list=22%, signal=69%
GOCC_SPINDLE_MICROTUBULE	GOCC_SPINDLE_MICROTUBULE		71	0.293754	1.01361	0.404558	0.729356	1	2765	tags=17%, list=10%, signal=19%
GOBP_ANTEROGRADE_AXONAL_TRANSPORT	GOBP_ANTEROGRADE_AXONAL_TRANSPORT		47	0.310868	1.01345	0.40874	0.729413	1	4061	tags=30%, list=15%, signal=35%
GOBP_NEGATIVE_REGULATION_OF_NECROTIC_CELL_DEATH	GOBP_NEGATIVE_REGULATION_OF_NECROTIC_CELL_DEATH		17	0.393385	1.01336	0.451902	0.729205	1	3437	tags=29%, list=13%, signal=34%
HP_CHOLESTASIS	HP_CHOLESTASIS		230	0.246393	1.01326	0.383562	0.729042	1	3354	tags=21%, list=12%, signal=24%
HP_ELEVATED_RED_CELL_ADENOSINE_DEAMINASE_LEVEL	HP_ELEVATED_RED_CELL_ADENOSINE_DEAMINASE_LEVEL		22	0.363789	1.01296	0.416476	0.729583	1	8867	tags=50%, list=33%, signal=74%
HP_BRONCHOMALACIA	HP_BRONCHOMALACIA		16	0.394121	1.01283	0.417266	0.729517	1	2152	tags=25%, list=8%, signal=27%
GOBP_CALCIUM_ION_IMPORT	GOBP_CALCIUM_ION_IMPORT		81	0.280529	1.0127	0.402145	0.729445	1	3480	tags=25%, list=13%, signal=28%
HP_BIPARIETAL_NARROWING	HP_BIPARIETAL_NARROWING		60	0.294735	1.01247	0.418546	0.729735	1	5170	tags=35%, list=19%, signal=43%
GOMF_PEPTIDE_LYSINE_N_ACETYLTRANSFERASE_ACTIVITY	GOMF_PEPTIDE_LYSINE_N_ACETYLTRANSFERASE_ACTIVITY		45	0.315156	1.01198	0.413882	0.730947	1	2210	tags=13%, list=8%, signal=15%
GOMF_GABA_RECEPTOR_BINDING	GOMF_GABA_RECEPTOR_BINDING		17	0.393211	1.01167	0.422633	0.731557	1	1908	tags=24%, list=7%, signal=25%
GOCC_PROTON_TRANSPORTING_TWO_SECTOR_ATPASE_COMPLEX_CATALYTIC_DOMAIN	GOCC_PROTON_TRANSPORTING_TWO_SECTOR_ATPASE_COMPLEX_CATALYTIC_DOMAIN		18	0.386923	1.01121	0.42654	0.732688	1	3613	tags=33%, list=13%, signal=38%
HP_ABNORMAL_LABIA_MINORA_MORPHOLOGY	HP_ABNORMAL_LABIA_MINORA_MORPHOLOGY		33	0.332202	1.01095	0.42723	0.733067	1	2943	tags=24%, list=11%, signal=27%
GOCC_TRANSCRIPTION_ELONGATION_FACTOR_COMPLEX	GOCC_TRANSCRIPTION_ELONGATION_FACTOR_COMPLEX		52	0.30525	1.01015	0.417323	0.735332	1	7327	tags=42%, list=27%, signal=58%
HP_PACE_OF_PROGRESSION	HP_PACE_OF_PROGRESSION		443	0.224565	1.0101	0.390756	0.734968	1	4978	tags=27%, list=18%, signal=32%
HP_URINARY_RETENTION	HP_URINARY_RETENTION		21	0.364211	1.00997	0.43318	0.734935	1	2088	tags=29%, list=8%, signal=31%
GOMF_DYNEIN_LIGHT_INTERMEDIATE_CHAIN_BINDING	GOMF_DYNEIN_LIGHT_INTERMEDIATE_CHAIN_BINDING		27	0.346816	1.00948	0.414692	0.736138	1	6518	tags=37%, list=24%, signal=49%
GOBP_UBIQUITIN_DEPENDENT_ERAD_PATHWAY	GOBP_UBIQUITIN_DEPENDENT_ERAD_PATHWAY		78	0.276903	1.00935	0.432877	0.736088	1	4633	tags=23%, list=17%, signal=28%
HP_PALLOR	HP_PALLOR		138	0.253839	1.00876	0.40634	0.737684	1	6805	tags=35%, list=25%, signal=46%
GOBP_POSITIVE_REGULATION_OF_LIPID_KINASE_ACTIVITY	GOBP_POSITIVE_REGULATION_OF_LIPID_KINASE_ACTIVITY		37	0.324846	1.00845	0.442857	0.738196	1	4998	tags=38%, list=19%, signal=46%
HP_ABNORMAL_LACRIMAL_DUCT_MORPHOLOGY	HP_ABNORMAL_LACRIMAL_DUCT_MORPHOLOGY		34	0.329355	1.00842	0.417303	0.737806	1	2700	tags=21%, list=10%, signal=23%
HP_DEATH_IN_INFANCY	HP_DEATH_IN_INFANCY		160	0.25047	1.00827	0.423197	0.737796	1	7200	tags=41%, list=27%, signal=55%
HP_ANKLE_FLEXION_CONTRACTURE	HP_ANKLE_FLEXION_CONTRACTURE		40	0.316554	1.00821	0.432225	0.737492	1	1752	tags=20%, list=7%, signal=21%
GOMF_METALLOPEPTIDASE_ACTIVITY	GOMF_METALLOPEPTIDASE_ACTIVITY		180	0.247629	1.00753	0.409222	0.739356	1	5597	tags=33%, list=21%, signal=41%
GOBP_POSITIVE_REGULATION_OF_LEUKOCYTE_APOPTOTIC_PROCESS	GOBP_POSITIVE_REGULATION_OF_LEUKOCYTE_APOPTOTIC_PROCESS		26	0.354914	1.00718	0.432624	0.740079	1	3354	tags=27%, list=12%, signal=31%
GOBP_REGULATION_OF_INTRACELLULAR_ESTROGEN_RECEPTOR_SIGNALING_PATHWAY	GOBP_REGULATION_OF_INTRACELLULAR_ESTROGEN_RECEPTOR_SIGNALING_PATHWAY		38	0.317544	1.0071	0.424821	0.739831	1	6300	tags=39%, list=23%, signal=51%
GOBP_POSITIVE_REGULATION_OF_CELL_CYCLE_ARREST	GOBP_POSITIVE_REGULATION_OF_CELL_CYCLE_ARREST		79	0.275903	1.00678	0.419718	0.740455	1	5114	tags=33%, list=19%, signal=41%
GOBP_POSITIVE_REGULATION_OF_NEUROTRANSMITTER_SECRETION	GOBP_POSITIVE_REGULATION_OF_NEUROTRANSMITTER_SECRETION		17	0.395693	1.00662	0.452214	0.740496	1	2293	tags=24%, list=9%, signal=26%
GOCC_SARCOPLASMIC_RETICULUM_MEMBRANE	GOCC_SARCOPLASMIC_RETICULUM_MEMBRANE		40	0.311961	1.00626	0.443609	0.74124	1	3825	tags=30%, list=14%, signal=35%
HP_DIABETES_INSIPIDUS	HP_DIABETES_INSIPIDUS		57	0.298318	1.00584	0.409449	0.742213	1	2824	tags=21%, list=10%, signal=23%
HP_PANCREATIC_HYPOPLASIA	HP_PANCREATIC_HYPOPLASIA		25	0.349982	1.00579	0.40534	0.741871	1	6960	tags=44%, list=26%, signal=59%
GOBP_IMMUNOGLOBULIN_PRODUCTION_INVOLVED_IN_IMMUNOGLOBULIN_MEDIATED_IMMUNE_RESPONSE	GOBP_IMMUNOGLOBULIN_PRODUCTION_INVOLVED_IN_IMMUNOGLOBULIN_MEDIATED_IMMUNE_RESPONSE		54	0.302287	1.00554	0.429612	0.742239	1	1746	tags=19%, list=6%, signal=20%
HP_ABNORMAL_PHARYNX_MORPHOLOGY	HP_ABNORMAL_PHARYNX_MORPHOLOGY		149	0.256048	1.00538	0.407855	0.742284	1	4903	tags=29%, list=18%, signal=35%
HP_LIMB_GIRDLE_MUSCLE_ATROPHY	HP_LIMB_GIRDLE_MUSCLE_ATROPHY		31	0.339116	1.00524	0.429594	0.742237	1	7259	tags=48%, list=27%, signal=66%
GOBP_RESOLUTION_OF_MEIOTIC_RECOMBINATION_INTERMEDIATES	GOBP_RESOLUTION_OF_MEIOTIC_RECOMBINATION_INTERMEDIATES		17	0.391554	1.00513	0.425721	0.742124	1	7524	tags=47%, list=28%, signal=65%
GOBP_MEIOTIC_CELL_CYCLE_PROCESS	GOBP_MEIOTIC_CELL_CYCLE_PROCESS		188	0.245202	1.00508	0.421687	0.741784	1	5755	tags=27%, list=21%, signal=34%
GOBP_SISTER_CHROMATID_SEGREGATION	GOBP_SISTER_CHROMATID_SEGREGATION		198	0.246317	1.00481	0.405405	0.74226	1	6520	tags=34%, list=24%, signal=44%
GOBP_SPINDLE_ASSEMBLY	GOBP_SPINDLE_ASSEMBLY		114	0.264486	1.00463	0.407407	0.7424	1	6590	tags=37%, list=24%, signal=49%
GOBP_GLYCINE_METABOLIC_PROCESS	GOBP_GLYCINE_METABOLIC_PROCESS		19	0.377562	1.00434	0.443182	0.742936	1	2853	tags=21%, list=11%, signal=24%
GOBP_DEOXYRIBONUCLEOSIDE_MONOPHOSPHATE_METABOLIC_PROCESS	GOBP_DEOXYRIBONUCLEOSIDE_MONOPHOSPHATE_METABOLIC_PROCESS		16	0.404654	1.00385	0.435714	0.744145	1	1067	tags=25%, list=4%, signal=26%
GOBP_HISTONE_H3_K4_METHYLATION	GOBP_HISTONE_H3_K4_METHYLATION		52	0.30038	1.00379	0.40806	0.743846	1	3513	tags=25%, list=13%, signal=29%
GOBP_REGULATION_OF_NUCLEAR_DIVISION	GOBP_REGULATION_OF_NUCLEAR_DIVISION		135	0.258986	1.00326	0.434132	0.7452	1	6634	tags=33%, list=25%, signal=44%
GOMF_EPIDERMAL_GROWTH_FACTOR_RECEPTOR_BINDING	GOMF_EPIDERMAL_GROWTH_FACTOR_RECEPTOR_BINDING		33	0.327845	1.00324	0.441975	0.744752	1	2036	tags=18%, list=8%, signal=20%
HP_HETEROTROPIA	HP_HETEROTROPIA		181	0.243841	1.00257	0.434921	0.746584	1	4761	tags=28%, list=18%, signal=34%
GOBP_ATTACHMENT_OF_MITOTIC_SPINDLE_MICROTUBULES_TO_KINETOCHORE	GOBP_ATTACHMENT_OF_MITOTIC_SPINDLE_MICROTUBULES_TO_KINETOCHORE		15	0.403035	1.00212	0.453303	0.747627	1	9272	tags=73%, list=34%, signal=112%
GOBP_METAPHASE_ANAPHASE_TRANSITION_OF_CELL_CYCLE	GOBP_METAPHASE_ANAPHASE_TRANSITION_OF_CELL_CYCLE		64	0.28931	1.00197	0.434447	0.747632	1	6520	tags=34%, list=24%, signal=45%
HP_FOCAL_NON_MOTOR_SEIZURE	HP_FOCAL_NON_MOTOR_SEIZURE		57	0.295425	1.0016	0.433962	0.748488	1	897	tags=14%, list=3%, signal=14%
GOBP_POSITIVE_REGULATION_OF_DNA_BIOSYNTHETIC_PROCESS	GOBP_POSITIVE_REGULATION_OF_DNA_BIOSYNTHETIC_PROCESS		65	0.283626	1.0015	0.421333	0.748325	1	5986	tags=37%, list=22%, signal=47%
GOBP_MITOCHONDRIAL_DEPOLARIZATION	GOBP_MITOCHONDRIAL_DEPOLARIZATION		22	0.360294	1.00139	0.458239	0.748212	1	3253	tags=32%, list=12%, signal=36%
GOCC_AXON_CYTOPLASM	GOCC_AXON_CYTOPLASM		58	0.29094	1.00097	0.438119	0.749139	1	3317	tags=29%, list=12%, signal=33%
HP_PERSISTENCE_OF_HEMOGLOBIN_F	HP_PERSISTENCE_OF_HEMOGLOBIN_F		30	0.338099	1.00081	0.443396	0.749215	1	8867	tags=50%, list=33%, signal=74%
HP_ABNORMAL_MITOCHONDRIAL_MORPHOLOGY	HP_ABNORMAL_MITOCHONDRIAL_MORPHOLOGY		20	0.371798	1.0006	0.451835	0.749416	1	7126	tags=55%, list=26%, signal=75%
HP_ABNORMALITY_OF_THE_AMNIOTIC_FLUID	HP_ABNORMALITY_OF_THE_AMNIOTIC_FLUID		350	0.22816	1.00038	0.429752	0.749703	1	4986	tags=25%, list=19%, signal=31%
GOBP_MITOTIC_G2_DNA_DAMAGE_CHECKPOINT	GOBP_MITOTIC_G2_DNA_DAMAGE_CHECKPOINT		23	0.360125	1.00033	0.441379	0.74937	1	3554	tags=22%, list=13%, signal=25%
HP_AGANGLIONIC_MEGACOLON	HP_AGANGLIONIC_MEGACOLON		118	0.262398	1.00001	0.432	0.750005	1	5170	tags=25%, list=19%, signal=31%
HP_ABNORMALITY_OF_THE_PUBIC_BONE	HP_ABNORMALITY_OF_THE_PUBIC_BONE		33	0.334288	0.999973	0.425693	0.749616	1	2337	tags=21%, list=9%, signal=23%
HP_ACUTE_LYMPHOBLASTIC_LEUKEMIA	HP_ACUTE_LYMPHOBLASTIC_LEUKEMIA		31	0.33465	0.999841	0.44213	0.749602	1	3354	tags=29%, list=12%, signal=33%
GOBP_CYTOKINESIS	GOBP_CYTOKINESIS		158	0.250832	0.999797	0.412651	0.749263	1	6003	tags=29%, list=22%, signal=37%
HP_SKELETAL_MUSCLE_HYPERTROPHY	HP_SKELETAL_MUSCLE_HYPERTROPHY		178	0.24674	0.998914	0.453125	0.751859	1	5799	tags=32%, list=22%, signal=41%
GOBP_ESTABLISHMENT_OF_PROTEIN_LOCALIZATION_TO_MEMBRANE	GOBP_ESTABLISHMENT_OF_PROTEIN_LOCALIZATION_TO_MEMBRANE		344	0.229668	0.998788	0.462898	0.751803	1	4886	tags=25%, list=18%, signal=31%
GOMF_INTRAMOLECULAR_OXIDOREDUCTASE_ACTIVITY	GOMF_INTRAMOLECULAR_OXIDOREDUCTASE_ACTIVITY		50	0.30087	0.998747	0.418848	0.751438	1	3910	tags=32%, list=15%, signal=37%
HP_HASHIMOTO_THYROIDITIS	HP_HASHIMOTO_THYROIDITIS		15	0.404078	0.997724	0.467811	0.754507	1	4610	tags=33%, list=17%, signal=40%
GOMF_EXODEOXYRIBONUCLEASE_ACTIVITY	GOMF_EXODEOXYRIBONUCLEASE_ACTIVITY		22	0.359481	0.99716	0.420538	0.755994	1	7402	tags=55%, list=27%, signal=75%
HP_CONTRACTURES_INVOLVING_THE_JOINTS_OF_THE_FEET	HP_CONTRACTURES_INVOLVING_THE_JOINTS_OF_THE_FEET		66	0.286951	0.996395	0.445623	0.758189	1	6201	tags=35%, list=23%, signal=45%
GOBP_ANATOMICAL_STRUCTURE_HOMEOSTASIS	GOBP_ANATOMICAL_STRUCTURE_HOMEOSTASIS		465	0.223256	0.99568	0.458716	0.760215	1	3967	tags=19%, list=15%, signal=22%
GOBP_ERAD_PATHWAY	GOBP_ERAD_PATHWAY		100	0.267617	0.995377	0.477922	0.760788	1	3883	tags=22%, list=14%, signal=26%
HP_ABNORMAL_SPERMATOGENESIS	HP_ABNORMAL_SPERMATOGENESIS		126	0.257626	0.995167	0.436578	0.761006	1	6325	tags=32%, list=23%, signal=41%
GOBP_AUTOPHAGY_OF_MITOCHONDRION	GOBP_AUTOPHAGY_OF_MITOCHONDRION		74	0.277121	0.994292	0.433962	0.763602	1	3850	tags=23%, list=14%, signal=27%
GOBP_ENDONUCLEOLYTIC_CLEAVAGE_INVOLVED_IN_RRNA_PROCESSING	GOBP_ENDONUCLEOLYTIC_CLEAVAGE_INVOLVED_IN_RRNA_PROCESSING		15	0.391635	0.994191	0.461187	0.763449	1	7364	tags=60%, list=27%, signal=83%
HP_ABNORMAL_OVARIAN_MORPHOLOGY	HP_ABNORMAL_OVARIAN_MORPHOLOGY		139	0.254007	0.99417	0.444759	0.763008	1	6614	tags=37%, list=25%, signal=48%
GOBP_REGULATION_OF_PLATELET_AGGREGATION	GOBP_REGULATION_OF_PLATELET_AGGREGATION		19	0.382615	0.993771	0.465	0.763905	1	3475	tags=42%, list=13%, signal=48%
GOBP_POSITIVE_REGULATION_OF_GRANULOCYTE_CHEMOTAXIS	GOBP_POSITIVE_REGULATION_OF_GRANULOCYTE_CHEMOTAXIS		27	0.341525	0.993419	0.453202	0.764693	1	4813	tags=37%, list=18%, signal=45%
GOBP_REGULATION_OF_GOLGI_ORGANIZATION	GOBP_REGULATION_OF_GOLGI_ORGANIZATION		17	0.385004	0.99336	0.451306	0.764405	1	5722	tags=35%, list=21%, signal=45%
HP_REDUCED_VITAL_CAPACITY	HP_REDUCED_VITAL_CAPACITY		30	0.329396	0.993285	0.464198	0.764158	1	6337	tags=50%, list=24%, signal=65%
HP_GLYCOSURIA	HP_GLYCOSURIA		38	0.320718	0.993045	0.464037	0.764515	1	5223	tags=26%, list=19%, signal=33%
GOBP_REGULATION_OF_STEM_CELL_PROLIFERATION	GOBP_REGULATION_OF_STEM_CELL_PROLIFERATION		37	0.319799	0.992851	0.443878	0.764708	1	1942	tags=16%, list=7%, signal=17%
GOMF_TRANSFERASE_ACTIVITY_TRANSFERRING_PENTOSYL_GROUPS	GOMF_TRANSFERASE_ACTIVITY_TRANSFERRING_PENTOSYL_GROUPS		50	0.299997	0.9922	0.442971	0.766539	1	1692	tags=14%, list=6%, signal=15%
GOBP_POLYAMINE_METABOLIC_PROCESS	GOBP_POLYAMINE_METABOLIC_PROCESS		17	0.38162	0.99219	0.44	0.766062	1	3673	tags=29%, list=14%, signal=34%
GOBP_REGULATION_OF_B_CELL_MEDIATED_IMMUNITY	GOBP_REGULATION_OF_B_CELL_MEDIATED_IMMUNITY		54	0.29229	0.991834	0.460154	0.7668	1	1746	tags=17%, list=6%, signal=18%
GOMF_TRANSCRIPTION_COREGULATOR_ACTIVITY	GOMF_TRANSCRIPTION_COREGULATOR_ACTIVITY		475	0.222811	0.991305	0.495727	0.768163	1	5044	tags=24%, list=19%, signal=29%
GOBP_MICROTUBULE_ORGANIZING_CENTER_ORGANIZATION	GOBP_MICROTUBULE_ORGANIZING_CENTER_ORGANIZATION		140	0.250101	0.991163	0.440895	0.768145	1	4083	tags=23%, list=15%, signal=27%
HP_PULMONARY_HEMORRHAGE	HP_PULMONARY_HEMORRHAGE		28	0.338684	0.990596	0.461358	0.769674	1	4529	tags=36%, list=17%, signal=43%
GOBP_REGULATION_OF_MAST_CELL_ACTIVATION_INVOLVED_IN_IMMUNE_RESPONSE	GOBP_REGULATION_OF_MAST_CELL_ACTIVATION_INVOLVED_IN_IMMUNE_RESPONSE		30	0.329366	0.990443	0.439732	0.769674	1	3475	tags=30%, list=13%, signal=34%
GOBP_PROTEIN_TETRAMERIZATION	GOBP_PROTEIN_TETRAMERIZATION		83	0.274	0.990398	0.433702	0.769318	1	2971	tags=20%, list=11%, signal=23%
GOBP_REGULATION_OF_TRANSCRIPTION_ELONGATION_FROM_RNA_POLYMERASE_II_PROMOTER	GOBP_REGULATION_OF_TRANSCRIPTION_ELONGATION_FROM_RNA_POLYMERASE_II_PROMOTER		30	0.336873	0.990183	0.492239	0.769593	1	7327	tags=40%, list=27%, signal=55%
GOBP_MITOTIC_NUCLEAR_DIVISION	GOBP_MITOTIC_NUCLEAR_DIVISION		296	0.232951	0.989548	0.434457	0.771357	1	5935	tags=30%, list=22%, signal=38%
HP_ABNORMAL_DUODENUM_MORPHOLOGY	HP_ABNORMAL_DUODENUM_MORPHOLOGY		78	0.278229	0.989417	0.44837	0.771293	1	2297	tags=18%, list=9%, signal=20%
HP_ACETABULAR_DYSPLASIA	HP_ACETABULAR_DYSPLASIA		15	0.394298	0.98891	0.461176	0.77254	1	5934	tags=27%, list=22%, signal=34%
HP_GYNECOMASTIA	HP_GYNECOMASTIA		91	0.265638	0.988745	0.479651	0.772631	1	2713	tags=20%, list=10%, signal=22%
GOBP_NEGATIVE_REGULATION_OF_CELL_CYCLE_ARREST	GOBP_NEGATIVE_REGULATION_OF_CELL_CYCLE_ARREST		23	0.352091	0.988682	0.425163	0.772334	1	5953	tags=39%, list=22%, signal=50%
GOMF_TRANSCRIPTION_COACTIVATOR_ACTIVITY	GOMF_TRANSCRIPTION_COACTIVATOR_ACTIVITY		257	0.23484	0.988616	0.472727	0.772046	1	4998	tags=26%, list=19%, signal=31%
GOMF_NUCLEOBASE_CONTAINING_COMPOUND_KINASE_ACTIVITY	GOMF_NUCLEOBASE_CONTAINING_COMPOUND_KINASE_ACTIVITY		42	0.310519	0.988489	0.459893	0.771964	1	3338	tags=21%, list=12%, signal=24%
HP_DYSMETRIA	HP_DYSMETRIA		139	0.250654	0.988477	0.470588	0.77149	1	4673	tags=27%, list=17%, signal=32%
GOBP_MEMBRANE_INVAGINATION	GOBP_MEMBRANE_INVAGINATION		131	0.250667	0.988421	0.491279	0.771175	1	3809	tags=24%, list=14%, signal=28%
GOBP_POSITIVE_REGULATION_OF_HETEROTYPIC_CELL_CELL_ADHESION	GOBP_POSITIVE_REGULATION_OF_HETEROTYPIC_CELL_CELL_ADHESION		16	0.383899	0.988172	0.457746	0.771537	1	5353	tags=31%, list=20%, signal=39%
GOBP_FC_EPSILON_RECEPTOR_SIGNALING_PATHWAY	GOBP_FC_EPSILON_RECEPTOR_SIGNALING_PATHWAY		168	0.243577	0.98816	0.451713	0.771068	1	6660	tags=39%, list=25%, signal=51%
HP_UPSLANTED_PALPEBRAL_FISSURE	HP_UPSLANTED_PALPEBRAL_FISSURE		239	0.237624	0.987716	0.485507	0.772113	1	3374	tags=19%, list=13%, signal=22%
HP_SYRINGOMYELIA	HP_SYRINGOMYELIA		22	0.355161	0.987711	0.475177	0.771622	1	3345	tags=23%, list=12%, signal=26%
GOBP_PYRIMIDINE_NUCLEOSIDE_MONOPHOSPHATE_METABOLIC_PROCESS	GOBP_PYRIMIDINE_NUCLEOSIDE_MONOPHOSPHATE_METABOLIC_PROCESS		18	0.365437	0.987516	0.459641	0.77184	1	1067	tags=22%, list=4%, signal=23%
GOBP_MITOCHONDRIAL_CALCIUM_ION_HOMEOSTASIS	GOBP_MITOCHONDRIAL_CALCIUM_ION_HOMEOSTASIS		26	0.340696	0.987321	0.461883	0.772011	1	2527	tags=27%, list=9%, signal=30%
HP_REDUCED_CONSCIOUSNESS_CONFUSION	HP_REDUCED_CONSCIOUSNESS_CONFUSION		363	0.225228	0.986834	0.49345	0.773242	1	4936	tags=27%, list=18%, signal=33%
HP_ERYTHROID_HYPOPLASIA	HP_ERYTHROID_HYPOPLASIA		25	0.343755	0.986702	0.462222	0.773207	1	8867	tags=48%, list=33%, signal=72%
HP_RECURRENT_UPPER_RESPIRATORY_TRACT_INFECTIONS	HP_RECURRENT_UPPER_RESPIRATORY_TRACT_INFECTIONS		126	0.25438	0.986363	0.495549	0.773951	1	2869	tags=18%, list=11%, signal=20%
GOBP_TRANSCRIPTION_BY_RNA_POLYMERASE_I	GOBP_TRANSCRIPTION_BY_RNA_POLYMERASE_I		67	0.28264	0.9853	0.487871	0.777239	1	6920	tags=40%, list=26%, signal=54%
HP_NEOPLASM_OF_THE_GASTROINTESTINAL_TRACT	HP_NEOPLASM_OF_THE_GASTROINTESTINAL_TRACT		259	0.231946	0.985131	0.50173	0.777371	1	2232	tags=14%, list=8%, signal=15%
GOBP_NEGATIVE_REGULATION_OF_MITOTIC_CELL_CYCLE	GOBP_NEGATIVE_REGULATION_OF_MITOTIC_CELL_CYCLE		299	0.22853	0.985045	0.520147	0.777156	1	5035	tags=26%, list=19%, signal=32%
HP_DEVELOPMENTAL_REGRESSION	HP_DEVELOPMENTAL_REGRESSION		317	0.22773	0.985002	0.503676	0.776808	1	7267	tags=42%, list=27%, signal=57%
GOBP_CELLULAR_RESPONSE_TO_RETINOIC_ACID	GOBP_CELLULAR_RESPONSE_TO_RETINOIC_ACID		64	0.284649	0.984627	0.455285	0.777635	1	4903	tags=33%, list=18%, signal=40%
HP_PROPORTIONATE_TALL_STATURE	HP_PROPORTIONATE_TALL_STATURE		15	0.401235	0.984123	0.459091	0.778906	1	1091	tags=27%, list=4%, signal=28%
GOBP_NUCLEOBASE_METABOLIC_PROCESS	GOBP_NUCLEOBASE_METABOLIC_PROCESS		34	0.324369	0.983886	0.453237	0.779238	1	3896	tags=26%, list=14%, signal=31%
HP_DERMATOLOGICAL_MANIFESTATIONS_OF_SYSTEMIC_DISORDERS	HP_DERMATOLOGICAL_MANIFESTATIONS_OF_SYSTEMIC_DISORDERS		262	0.233246	0.983792	0.511194	0.779082	1	6102	tags=34%, list=23%, signal=43%
GOCC_FLEMMING_BODY	GOCC_FLEMMING_BODY		35	0.313502	0.98373	0.477833	0.778779	1	3119	tags=23%, list=12%, signal=26%
HP_EPILEPTIC_SPASM	HP_EPILEPTIC_SPASM		169	0.241724	0.983687	0.493865	0.778428	1	4976	tags=28%, list=18%, signal=35%
GOCC_SARCOPLASM	GOCC_SARCOPLASM		78	0.271436	0.983081	0.507082	0.780033	1	3825	tags=27%, list=14%, signal=31%
GOMF_NAD_DEPENDENT_PROTEIN_DEACETYLASE_ACTIVITY	GOMF_NAD_DEPENDENT_PROTEIN_DEACETYLASE_ACTIVITY		16	0.392934	0.982741	0.451025	0.780788	1	6179	tags=50%, list=23%, signal=65%
GOBP_PROTEIN_N_LINKED_GLYCOSYLATION	GOBP_PROTEIN_N_LINKED_GLYCOSYLATION		74	0.275305	0.982306	0.478049	0.781836	1	4247	tags=27%, list=16%, signal=32%
HP_ATROPHY_DEGENERATION_AFFECTING_THE_BRAINSTEM	HP_ATROPHY_DEGENERATION_AFFECTING_THE_BRAINSTEM		24	0.345479	0.9822	0.456763	0.781688	1	7359	tags=54%, list=27%, signal=74%
GOCC_MANCHETTE	GOCC_MANCHETTE		15	0.388928	0.982061	0.461197	0.781702	1	7268	tags=60%, list=27%, signal=82%
HP_HYPOPLASTIC_FEMALE_EXTERNAL_GENITALIA	HP_HYPOPLASTIC_FEMALE_EXTERNAL_GENITALIA		56	0.293389	0.981678	0.526455	0.782557	1	2943	tags=18%, list=11%, signal=20%
GOBP_PROTEIN_LOCALIZATION_TO_NUCLEUS	GOBP_PROTEIN_LOCALIZATION_TO_NUCLEUS		275	0.228564	0.981357	0.514056	0.783217	1	4038	tags=20%, list=15%, signal=23%
GOBP_OVULATION	GOBP_OVULATION		16	0.38556	0.98102	0.473333	0.783919	1	894	tags=19%, list=3%, signal=19%
HP_FOCAL_SEGMENTAL_GLOMERULOSCLEROSIS	HP_FOCAL_SEGMENTAL_GLOMERULOSCLEROSIS		45	0.311965	0.980821	0.464198	0.784133	1	5270	tags=31%, list=20%, signal=39%
GOBP_G2_DNA_DAMAGE_CHECKPOINT	GOBP_G2_DNA_DAMAGE_CHECKPOINT		35	0.315876	0.980715	0.451765	0.783985	1	4024	tags=20%, list=15%, signal=23%
GOBP_NEGATIVE_REGULATION_OF_GLUCONEOGENESIS	GOBP_NEGATIVE_REGULATION_OF_GLUCONEOGENESIS		18	0.374172	0.980293	0.470852	0.784994	1	1777	tags=17%, list=7%, signal=18%
GOBP_CELL_CELL_SIGNALING_INVOLVED_IN_CARDIAC_CONDUCTION	GOBP_CELL_CELL_SIGNALING_INVOLVED_IN_CARDIAC_CONDUCTION		31	0.327655	0.980176	0.491566	0.784876	1	2531	tags=23%, list=9%, signal=25%
HP_HYPERREFLEXIA_IN_UPPER_LIMBS	HP_HYPERREFLEXIA_IN_UPPER_LIMBS		15	0.397962	0.980088	0.48037	0.78467	1	3275	tags=27%, list=12%, signal=30%
HP_SPASTIC_PARAPARESIS	HP_SPASTIC_PARAPARESIS		51	0.292498	0.979762	0.483461	0.785325	1	7807	tags=45%, list=29%, signal=63%
GOBP_GAMMA_AMINOBUTYRIC_ACID_SIGNALING_PATHWAY	GOBP_GAMMA_AMINOBUTYRIC_ACID_SIGNALING_PATHWAY		27	0.333814	0.97962	0.484919	0.785293	1	5141	tags=30%, list=19%, signal=37%
GOBP_SEGMENTATION	GOBP_SEGMENTATION		95	0.262304	0.979493	0.528409	0.785235	1	4903	tags=25%, list=18%, signal=31%
HP_SEVERE_GLOBAL_DEVELOPMENTAL_DELAY	HP_SEVERE_GLOBAL_DEVELOPMENTAL_DELAY		174	0.243598	0.979046	0.543333	0.786344	1	6287	tags=33%, list=23%, signal=43%
HP_GASTROSTOMY_TUBE_FEEDING_IN_INFANCY	HP_GASTROSTOMY_TUBE_FEEDING_IN_INFANCY		115	0.257845	0.979016	0.491379	0.785951	1	5366	tags=32%, list=20%, signal=40%
GOBP_PORPHYRIN_CONTAINING_COMPOUND_METABOLIC_PROCESS	GOBP_PORPHYRIN_CONTAINING_COMPOUND_METABOLIC_PROCESS		40	0.312816	0.978993	0.462617	0.785538	1	4106	tags=30%, list=15%, signal=35%
GOBP_SEROTONIN_TRANSPORT	GOBP_SEROTONIN_TRANSPORT		20	0.369709	0.978934	0.482185	0.785236	1	3702	tags=30%, list=14%, signal=35%
GOMF_PHOSPHATIDYLINOSITOL_3_5_BISPHOSPHATE_BINDING	GOMF_PHOSPHATIDYLINOSITOL_3_5_BISPHOSPHATE_BINDING		27	0.338013	0.978731	0.467442	0.785456	1	3532	tags=22%, list=13%, signal=26%
GOBP_NUCLEOBASE_CONTAINING_SMALL_MOLECULE_CATABOLIC_PROCESS	GOBP_NUCLEOBASE_CONTAINING_SMALL_MOLECULE_CATABOLIC_PROCESS		50	0.29956	0.978659	0.466357	0.7852	1	1993	tags=20%, list=7%, signal=22%
HP_ABSENCE_OF_SECONDARY_SEX_CHARACTERISTICS	HP_ABSENCE_OF_SECONDARY_SEX_CHARACTERISTICS		47	0.303708	0.978554	0.492268	0.785073	1	5315	tags=38%, list=20%, signal=48%
HP_AXONAL_LOSS	HP_AXONAL_LOSS		16	0.39298	0.97816	0.478774	0.785993	1	4986	tags=44%, list=19%, signal=54%
GOBP_FEMALE_MEIOTIC_NUCLEAR_DIVISION	GOBP_FEMALE_MEIOTIC_NUCLEAR_DIVISION		26	0.341303	0.977975	0.478873	0.786148	1	5408	tags=38%, list=20%, signal=48%
HP_GLOMERULAR_SCLEROSIS	HP_GLOMERULAR_SCLEROSIS		75	0.278452	0.977946	0.469003	0.785741	1	5415	tags=29%, list=20%, signal=37%
GOBP_POSITIVE_REGULATION_OF_HEART_GROWTH	GOBP_POSITIVE_REGULATION_OF_HEART_GROWTH		34	0.316154	0.977825	0.479905	0.785685	1	6477	tags=38%, list=24%, signal=50%
GOBP_ENDOPLASMIC_RETICULUM_CALCIUM_ION_HOMEOSTASIS	GOBP_ENDOPLASMIC_RETICULUM_CALCIUM_ION_HOMEOSTASIS		25	0.348406	0.977665	0.470726	0.785747	1	4749	tags=36%, list=18%, signal=44%
GOBP_PEPTIDYL_PROLINE_MODIFICATION	GOBP_PEPTIDYL_PROLINE_MODIFICATION		58	0.283978	0.977337	0.504695	0.786379	1	4258	tags=26%, list=16%, signal=31%
HP_HYPOPLASIA_OF_THE_FRONTAL_LOBES	HP_HYPOPLASIA_OF_THE_FRONTAL_LOBES		31	0.32789	0.976969	0.495169	0.78721	1	3374	tags=23%, list=13%, signal=26%
GOBP_LIPID_DROPLET_ORGANIZATION	GOBP_LIPID_DROPLET_ORGANIZATION		27	0.339603	0.976941	0.509009	0.786804	1	5113	tags=33%, list=19%, signal=41%
HP_ABNORMAL_PLACENTA_MORPHOLOGY	HP_ABNORMAL_PLACENTA_MORPHOLOGY		24	0.343105	0.976904	0.474157	0.786431	1	3354	tags=29%, list=12%, signal=33%
GOBP_SECRETORY_GRANULE_ORGANIZATION	GOBP_SECRETORY_GRANULE_ORGANIZATION		35	0.315421	0.976673	0.458128	0.786749	1	3167	tags=29%, list=12%, signal=32%
GOBP_T_CELL_HOMEOSTASIS	GOBP_T_CELL_HOMEOSTASIS		36	0.315613	0.976662	0.459596	0.786291	1	5398	tags=42%, list=20%, signal=52%
HP_IMPAIRED_PROPRIOCEPTION	HP_IMPAIRED_PROPRIOCEPTION		38	0.308639	0.976596	0.479616	0.786021	1	4635	tags=32%, list=17%, signal=38%
HP_ABNORMAL_NIPPLE_MORPHOLOGY	HP_ABNORMAL_NIPPLE_MORPHOLOGY		194	0.241969	0.976393	0.528302	0.786254	1	3280	tags=20%, list=12%, signal=22%
HP_ABNORMALITY_OF_THE_PUBIC_HAIR	HP_ABNORMALITY_OF_THE_PUBIC_HAIR		48	0.300062	0.976209	0.455422	0.786424	1	2152	tags=17%, list=8%, signal=18%
GOBP_GLYCOSYL_COMPOUND_CATABOLIC_PROCESS	GOBP_GLYCOSYL_COMPOUND_CATABOLIC_PROCESS		44	0.301639	0.976015	0.48855	0.786623	1	2091	tags=23%, list=8%, signal=25%
GOCC_MYOSIN_COMPLEX	GOCC_MYOSIN_COMPLEX		57	0.28402	0.975702	0.503817	0.787228	1	7913	tags=47%, list=29%, signal=67%
HP_ABNORMALITY_OF_VISUAL_EVOKED_POTENTIALS	HP_ABNORMALITY_OF_VISUAL_EVOKED_POTENTIALS		46	0.300032	0.974795	0.474699	0.789888	1	3317	tags=26%, list=12%, signal=30%
GOBP_POSITIVE_REGULATION_OF_TELOMERE_MAINTENANCE_VIA_TELOMERE_LENGTHENING	GOBP_POSITIVE_REGULATION_OF_TELOMERE_MAINTENANCE_VIA_TELOMERE_LENGTHENING		36	0.322071	0.974555	0.473558	0.790255	1	1927	tags=22%, list=7%, signal=24%
HP_KNEE_FLEXION_CONTRACTURE	HP_KNEE_FLEXION_CONTRACTURE		70	0.274679	0.974388	0.50578	0.790353	1	2572	tags=19%, list=10%, signal=20%
GOBP_REGULATION_OF_RAC_PROTEIN_SIGNAL_TRANSDUCTION	GOBP_REGULATION_OF_RAC_PROTEIN_SIGNAL_TRANSDUCTION		18	0.370739	0.973618	0.497706	0.792525	1	470	tags=22%, list=2%, signal=23%
HP_APLASIA_HYPOPLASIA_OF_THE_CEREBELLAR_VERMIS	HP_APLASIA_HYPOPLASIA_OF_THE_CEREBELLAR_VERMIS		237	0.232779	0.973335	0.506536	0.793008	1	5170	tags=27%, list=19%, signal=33%
GOMF_METHYL_CPG_BINDING	GOMF_METHYL_CPG_BINDING		24	0.345497	0.972604	0.491358	0.79507	1	5569	tags=33%, list=21%, signal=42%
GOCC_TRANSCRIPTIONALLY_ACTIVE_CHROMATIN	GOCC_TRANSCRIPTIONALLY_ACTIVE_CHROMATIN		23	0.350083	0.97187	0.445652	0.797153	1	2282	tags=26%, list=8%, signal=28%
GOBP_REGULATION_OF_CELLULAR_AMIDE_METABOLIC_PROCESS	GOBP_REGULATION_OF_CELLULAR_AMIDE_METABOLIC_PROCESS		414	0.220209	0.971329	0.574899	0.798493	1	5016	tags=24%, list=19%, signal=29%
GOBP_SOMATIC_DIVERSIFICATION_OF_IMMUNOGLOBULINS	GOBP_SOMATIC_DIVERSIFICATION_OF_IMMUNOGLOBULINS		64	0.280979	0.971196	0.527132	0.798461	1	3086	tags=23%, list=11%, signal=26%
GOBP_ESTABLISHMENT_OF_PROTEIN_LOCALIZATION_TO_CHROMOSOME	GOBP_ESTABLISHMENT_OF_PROTEIN_LOCALIZATION_TO_CHROMOSOME		27	0.331878	0.971068	0.492925	0.79842	1	5044	tags=44%, list=19%, signal=55%
HP_DISTAL_AMYOTROPHY	HP_DISTAL_AMYOTROPHY		151	0.247476	0.970961	0.552716	0.798304	1	4890	tags=31%, list=18%, signal=38%
HP_ARTERIOVENOUS_MALFORMATION	HP_ARTERIOVENOUS_MALFORMATION		54	0.286589	0.97085	0.523416	0.798191	1	4762	tags=26%, list=18%, signal=31%
HP_EASY_FATIGABILITY	HP_EASY_FATIGABILITY		70	0.273545	0.970824	0.510204	0.797771	1	4890	tags=33%, list=18%, signal=40%
GOCC_PROTEIN_KINASE_COMPLEX	GOCC_PROTEIN_KINASE_COMPLEX		103	0.258535	0.970806	0.539106	0.797324	1	6666	tags=37%, list=25%, signal=49%
GOBP_REGULATION_OF_DNA_RECOMBINATION	GOBP_REGULATION_OF_DNA_RECOMBINATION		104	0.259101	0.970709	0.520619	0.797163	1	6123	tags=36%, list=23%, signal=46%
GOBP_MIDBRAIN_DEVELOPMENT	GOBP_MIDBRAIN_DEVELOPMENT		86	0.263578	0.970531	0.535065	0.797315	1	3753	tags=26%, list=14%, signal=30%
GOBP_GLYCOLIPID_BIOSYNTHETIC_PROCESS	GOBP_GLYCOLIPID_BIOSYNTHETIC_PROCESS		67	0.273927	0.970179	0.504087	0.798043	1	5372	tags=33%, list=20%, signal=41%
GOMF_MODIFICATION_DEPENDENT_PROTEIN_BINDING	GOMF_MODIFICATION_DEPENDENT_PROTEIN_BINDING		157	0.242983	0.970144	0.501548	0.797678	1	7439	tags=38%, list=28%, signal=52%
GOCC_GOLGI_ASSOCIATED_VESICLE_MEMBRANE	GOCC_GOLGI_ASSOCIATED_VESICLE_MEMBRANE		52	0.282055	0.969682	0.488665	0.798861	1	6405	tags=37%, list=24%, signal=48%
HP_ABNORMALITY_OF_THE_AXILLARY_HAIR	HP_ABNORMALITY_OF_THE_AXILLARY_HAIR		47	0.295754	0.969248	0.498765	0.799925	1	2152	tags=17%, list=8%, signal=18%
GOMF_NEUTRAL_AMINO_ACID_TRANSMEMBRANE_TRANSPORTER_ACTIVITY	GOMF_NEUTRAL_AMINO_ACID_TRANSMEMBRANE_TRANSPORTER_ACTIVITY		34	0.315062	0.968649	0.525672	0.801526	1	1189	tags=15%, list=4%, signal=15%
HP_CAFE_AU_LAIT_SPOT	HP_CAFE_AU_LAIT_SPOT		131	0.246325	0.968517	0.509036	0.801485	1	3343	tags=20%, list=12%, signal=23%
HP_SCAPULAR_WINGING	HP_SCAPULAR_WINGING		72	0.27259	0.968389	0.511811	0.801468	1	3625	tags=26%, list=13%, signal=30%
GOBP_PHOSPHOLIPID_DEPHOSPHORYLATION	GOBP_PHOSPHOLIPID_DEPHOSPHORYLATION		44	0.297971	0.96817	0.48285	0.801762	1	1000	tags=14%, list=4%, signal=14%
GOBP_ACTIVATION_OF_PROTEIN_KINASE_A_ACTIVITY	GOBP_ACTIVATION_OF_PROTEIN_KINASE_A_ACTIVITY		18	0.36609	0.96792	0.496659	0.802132	1	1278	tags=28%, list=5%, signal=29%
GOBP_POST_TRANSLATIONAL_PROTEIN_MODIFICATION	GOBP_POST_TRANSLATIONAL_PROTEIN_MODIFICATION		359	0.219894	0.967889	0.621514	0.801743	1	3281	tags=18%, list=12%, signal=21%
GOMF_CHAPERONE_BINDING	GOMF_CHAPERONE_BINDING		100	0.257985	0.967847	0.512397	0.80139	1	3617	tags=22%, list=13%, signal=25%
GOMF_PROTEIN_DEMETHYLASE_ACTIVITY	GOMF_PROTEIN_DEMETHYLASE_ACTIVITY		29	0.327329	0.967613	0.519231	0.801699	1	2555	tags=21%, list=9%, signal=23%
GOBP_INTRA_GOLGI_VESICLE_MEDIATED_TRANSPORT	GOBP_INTRA_GOLGI_VESICLE_MEDIATED_TRANSPORT		33	0.317587	0.967379	0.520619	0.802015	1	7435	tags=52%, list=28%, signal=71%
GOBP_PROTEIN_IMPORT	GOBP_PROTEIN_IMPORT		194	0.238336	0.966528	0.558219	0.804557	1	6306	tags=31%, list=23%, signal=40%
HP_ATROPHY_DEGENERATION_INVOLVING_THE_SPINAL_CORD	HP_ATROPHY_DEGENERATION_INVOLVING_THE_SPINAL_CORD		15	0.386802	0.966415	0.505882	0.804474	1	4463	tags=47%, list=17%, signal=56%
GOBP_ALANINE_TRANSPORT	GOBP_ALANINE_TRANSPORT		15	0.388036	0.966316	0.498851	0.804323	1	1189	tags=20%, list=4%, signal=21%
HP_SENSORY_AXONAL_NEUROPATHY	HP_SENSORY_AXONAL_NEUROPATHY		32	0.32544	0.965991	0.490338	0.804997	1	4635	tags=38%, list=17%, signal=45%
HP_ABNORMAL_HEMOGLOBIN	HP_ABNORMAL_HEMOGLOBIN		54	0.289696	0.965989	0.530343	0.804508	1	8867	tags=44%, list=33%, signal=66%
GOCC_CONDENSED_NUCLEAR_CHROMOSOME	GOCC_CONDENSED_NUCLEAR_CHROMOSOME		88	0.263278	0.965815	0.519553	0.804597	1	2285	tags=16%, list=8%, signal=17%
GOBP_NEGATIVE_REGULATION_OF_INTRACELLULAR_TRANSPORT	GOBP_NEGATIVE_REGULATION_OF_INTRACELLULAR_TRANSPORT		55	0.282801	0.965697	0.527174	0.804515	1	4737	tags=31%, list=18%, signal=37%
HP_ABNORMALITY_ON_PULMONARY_FUNCTION_TESTING	HP_ABNORMALITY_ON_PULMONARY_FUNCTION_TESTING		125	0.250011	0.965479	0.551084	0.804796	1	1671	tags=12%, list=6%, signal=13%
HP_PROXIMAL_MUSCLE_WEAKNESS_IN_LOWER_LIMBS	HP_PROXIMAL_MUSCLE_WEAKNESS_IN_LOWER_LIMBS		42	0.300475	0.965363	0.494949	0.804699	1	5299	tags=33%, list=20%, signal=41%
GOBP_DNA_STRAND_ELONGATION	GOBP_DNA_STRAND_ELONGATION		26	0.336231	0.965268	0.525822	0.804513	1	7407	tags=50%, list=28%, signal=69%
GOBP_MITOTIC_G1_S_TRANSITION_CHECKPOINT	GOBP_MITOTIC_G1_S_TRANSITION_CHECKPOINT		63	0.278806	0.965198	0.509044	0.804255	1	4903	tags=30%, list=18%, signal=37%
GOBP_REGULATION_OF_CARDIAC_MUSCLE_CELL_ACTION_POTENTIAL	GOBP_REGULATION_OF_CARDIAC_MUSCLE_CELL_ACTION_POTENTIAL		26	0.338636	0.96516	0.496296	0.803879	1	2531	tags=23%, list=9%, signal=25%
HP_NEOPLASM_OF_THE_STOMACH	HP_NEOPLASM_OF_THE_STOMACH		68	0.276327	0.964997	0.546917	0.803947	1	3819	tags=28%, list=14%, signal=32%
HP_ANAL_ATRESIA	HP_ANAL_ATRESIA		126	0.248983	0.964662	0.519878	0.804663	1	3618	tags=17%, list=13%, signal=20%
HP_ABNORMAL_MORPHOLOGY_OF_MYOCARDIAL_TRABECULAE	HP_ABNORMAL_MORPHOLOGY_OF_MYOCARDIAL_TRABECULAE		15	0.389499	0.964516	0.502242	0.804677	1	6973	tags=53%, list=26%, signal=72%
GOCC_CIS_GOLGI_NETWORK	GOCC_CIS_GOLGI_NETWORK		71	0.270264	0.964462	0.519231	0.804352	1	5119	tags=30%, list=19%, signal=36%
HP_DYSDIADOCHOKINESIS	HP_DYSDIADOCHOKINESIS		44	0.301198	0.964408	0.502591	0.804042	1	3504	tags=25%, list=13%, signal=29%
GOBP_PURINE_NUCLEOBASE_METABOLIC_PROCESS	GOBP_PURINE_NUCLEOBASE_METABOLIC_PROCESS		19	0.363486	0.964267	0.518931	0.804027	1	3896	tags=32%, list=14%, signal=37%
HP_PROMINENT_METOPIC_RIDGE	HP_PROMINENT_METOPIC_RIDGE		45	0.293935	0.963962	0.47619	0.804623	1	5131	tags=33%, list=19%, signal=41%
HP_MENINGIOMA	HP_MENINGIOMA		37	0.310866	0.963766	0.511568	0.804815	1	4208	tags=27%, list=16%, signal=32%
GOBP_REGULATION_OF_DENDRITE_EXTENSION	GOBP_REGULATION_OF_DENDRITE_EXTENSION		27	0.333679	0.9637	0.497696	0.80454	1	4225	tags=22%, list=16%, signal=26%
HP_MUSCULAR_DYSTROPHY	HP_MUSCULAR_DYSTROPHY		76	0.267793	0.963504	0.529578	0.804759	1	6683	tags=41%, list=25%, signal=54%
HP_CHOREOATHETOSIS	HP_CHOREOATHETOSIS		91	0.260706	0.963238	0.537791	0.805191	1	5122	tags=31%, list=19%, signal=38%
HP_EXODEVIATION	HP_EXODEVIATION		69	0.27289	0.963099	0.510152	0.80519	1	4791	tags=30%, list=18%, signal=37%
GOBP_ORGANIC_ACID_BIOSYNTHETIC_PROCESS	GOBP_ORGANIC_ACID_BIOSYNTHETIC_PROCESS		324	0.22373	0.962971	0.607004	0.805152	1	4556	tags=25%, list=17%, signal=29%
HP_ABNORMAL_INSULIN_LEVEL	HP_ABNORMAL_INSULIN_LEVEL		142	0.24628	0.962437	0.573864	0.806531	1	5287	tags=27%, list=20%, signal=33%
GOBP_REGULATION_OF_ORGANELLE_ASSEMBLY	GOBP_REGULATION_OF_ORGANELLE_ASSEMBLY		184	0.23616	0.962434	0.57329	0.806044	1	5502	tags=28%, list=20%, signal=35%
GOBP_DRUG_METABOLIC_PROCESS	GOBP_DRUG_METABOLIC_PROCESS		45	0.294119	0.961843	0.5	0.80765	1	1255	tags=13%, list=5%, signal=14%
GOMF_TRANSLATION_INITIATION_FACTOR_BINDING	GOMF_TRANSLATION_INITIATION_FACTOR_BINDING		32	0.321663	0.961698	0.515366	0.80767	1	9125	tags=59%, list=34%, signal=90%
GOMF_GAP_JUNCTION_CHANNEL_ACTIVITY	GOMF_GAP_JUNCTION_CHANNEL_ACTIVITY		21	0.35246	0.961341	0.496583	0.808444	1	724	tags=14%, list=3%, signal=15%
GOBP_CENTRIOLE_ASSEMBLY	GOBP_CENTRIOLE_ASSEMBLY		45	0.294905	0.961318	0.5179	0.808031	1	3272	tags=20%, list=12%, signal=23%
HP_ABNORMALITY_OF_THE_BREAST	HP_ABNORMALITY_OF_THE_BREAST		368	0.220294	0.96114	0.651982	0.808135	1	3451	tags=19%, list=13%, signal=22%
GOMF_POLY_PURINE_TRACT_BINDING	GOMF_POLY_PURINE_TRACT_BINDING		28	0.32843	0.960051	0.472422	0.811428	1	3418	tags=25%, list=13%, signal=29%
GOBP_CELL_PROLIFERATION_INVOLVED_IN_HEART_MORPHOGENESIS	GOBP_CELL_PROLIFERATION_INVOLVED_IN_HEART_MORPHOGENESIS		15	0.39007	0.959246	0.517621	0.81377	1	9297	tags=73%, list=35%, signal=112%
GOCC_CONNEXIN_COMPLEX	GOCC_CONNEXIN_COMPLEX		21	0.35246	0.959186	0.503563	0.813479	1	724	tags=14%, list=3%, signal=15%
GOBP_LAMELLIPODIUM_ASSEMBLY	GOBP_LAMELLIPODIUM_ASSEMBLY		70	0.271226	0.958864	0.56168	0.814097	1	3753	tags=26%, list=14%, signal=30%
HP_ABNORMAL_LIBIDO	HP_ABNORMAL_LIBIDO		28	0.330717	0.958796	0.501177	0.813833	1	2028	tags=21%, list=8%, signal=23%
GOBP_REGULATION_OF_RESPONSE_TO_DNA_DAMAGE_STIMULUS	GOBP_REGULATION_OF_RESPONSE_TO_DNA_DAMAGE_STIMULUS		217	0.230784	0.958472	0.601307	0.814491	1	3563	tags=18%, list=13%, signal=21%
HP_CHEST_PAIN	HP_CHEST_PAIN		94	0.25669	0.95846	0.546875	0.814037	1	3995	tags=22%, list=15%, signal=26%
HP_BROAD_FOOT	HP_BROAD_FOOT		29	0.33337	0.958031	0.5311	0.815059	1	2409	tags=24%, list=9%, signal=26%
GOBP_REGULATION_OF_SPINDLE_ORGANIZATION	GOBP_REGULATION_OF_SPINDLE_ORGANIZATION		39	0.301206	0.95755	0.532374	0.816228	1	5918	tags=36%, list=22%, signal=46%
HP_ABNORMAL_5TH_FINGER_PHALANX_MORPHOLOGY	HP_ABNORMAL_5TH_FINGER_PHALANX_MORPHOLOGY		32	0.314861	0.957298	0.541284	0.81662	1	822	tags=13%, list=3%, signal=13%
GOMF_ANDROGEN_RECEPTOR_BINDING	GOMF_ANDROGEN_RECEPTOR_BINDING		28	0.324543	0.956976	0.516667	0.817245	1	6347	tags=39%, list=24%, signal=51%
GOBP_GENE_SILENCING	GOBP_GENE_SILENCING		264	0.225577	0.956783	0.632509	0.817454	1	5349	tags=25%, list=20%, signal=31%
HP_NEOPLASM_OF_THE_SKELETAL_SYSTEM	HP_NEOPLASM_OF_THE_SKELETAL_SYSTEM		93	0.257035	0.956696	0.550409	0.817247	1	6420	tags=29%, list=24%, signal=38%
GOBP_AUTOPHAGOSOME_MATURATION	GOBP_AUTOPHAGOSOME_MATURATION		40	0.300542	0.956057	0.522277	0.819015	1	4916	tags=35%, list=18%, signal=43%
GOBP_PEPTIDE_CATABOLIC_PROCESS	GOBP_PEPTIDE_CATABOLIC_PROCESS		30	0.322375	0.955906	0.525253	0.819036	1	5780	tags=43%, list=21%, signal=55%
HP_TELANGIECTASIA	HP_TELANGIECTASIA		135	0.242595	0.955754	0.579832	0.819082	1	4936	tags=27%, list=18%, signal=33%
GOBP_CHROMOSOME_CONDENSATION	GOBP_CHROMOSOME_CONDENSATION		46	0.29177	0.955607	0.535109	0.819094	1	4865	tags=33%, list=18%, signal=40%
HP_BROAD_PALM	HP_BROAD_PALM		26	0.334713	0.955342	0.494949	0.819524	1	4711	tags=31%, list=17%, signal=37%
HP_APLASIA_HYPOPLASIA_OF_THE_OPTIC_NERVE	HP_APLASIA_HYPOPLASIA_OF_THE_OPTIC_NERVE		84	0.260681	0.95484	0.576503	0.820776	1	5372	tags=31%, list=20%, signal=39%
HP_PERSONALITY_CHANGES	HP_PERSONALITY_CHANGES		43	0.298079	0.954835	0.537313	0.820296	1	4958	tags=35%, list=18%, signal=43%
GOBP_POSITIVE_REGULATION_OF_DNA_REPLICATION	GOBP_POSITIVE_REGULATION_OF_DNA_REPLICATION		37	0.304676	0.953572	0.523365	0.824208	1	6892	tags=38%, list=26%, signal=51%
HP_SHORT_PALPEBRAL_FISSURE	HP_SHORT_PALPEBRAL_FISSURE		95	0.254451	0.952921	0.58908	0.826045	1	4743	tags=24%, list=18%, signal=29%
HP_ASTROCYTOSIS	HP_ASTROCYTOSIS		22	0.350346	0.952435	0.527473	0.827298	1	5725	tags=41%, list=21%, signal=52%
GOBP_ACROSOME_ASSEMBLY	GOBP_ACROSOME_ASSEMBLY		16	0.37007	0.952267	0.510896	0.827393	1	1946	tags=25%, list=7%, signal=27%
GOBP_SENSORY_PERCEPTION_OF_TASTE	GOBP_SENSORY_PERCEPTION_OF_TASTE		64	0.278051	0.952104	0.56743	0.827461	1	6267	tags=33%, list=23%, signal=43%
GOBP_NEGATIVE_REGULATION_OF_DNA_METABOLIC_PROCESS	GOBP_NEGATIVE_REGULATION_OF_DNA_METABOLIC_PROCESS		121	0.248928	0.952037	0.605187	0.827218	1	3462	tags=21%, list=13%, signal=25%
HP_ABNORMALITY_OF_UPPER_LIP_VERMILLION	HP_ABNORMALITY_OF_UPPER_LIP_VERMILLION		343	0.220154	0.951863	0.650655	0.827303	1	3753	tags=20%, list=14%, signal=22%
GOMF_PHOSPHOTYROSINE_RESIDUE_BINDING	GOMF_PHOSPHOTYROSINE_RESIDUE_BINDING		44	0.299638	0.95183	0.580189	0.826925	1	1273	tags=16%, list=5%, signal=17%
HP_ABNORMAL_CIRCULATING_NITROGEN_COMPOUND_CONCENTRATION	HP_ABNORMAL_CIRCULATING_NITROGEN_COMPOUND_CONCENTRATION		128	0.241361	0.951612	0.610932	0.827188	1	3764	tags=24%, list=14%, signal=28%
HP_GERM_CELL_NEOPLASIA	HP_GERM_CELL_NEOPLASIA		39	0.303709	0.95108	0.544987	0.828516	1	3354	tags=28%, list=12%, signal=32%
HP_TELANGIECTASIA_OF_THE_SKIN	HP_TELANGIECTASIA_OF_THE_SKIN		71	0.270926	0.951072	0.544974	0.828051	1	3483	tags=21%, list=13%, signal=24%
HP_POOR_MOTOR_COORDINATION	HP_POOR_MOTOR_COORDINATION		62	0.274148	0.950905	0.573684	0.828167	1	5610	tags=35%, list=21%, signal=45%
HP_ABNORMALITY_OF_THE_INTRINSIC_PATHWAY	HP_ABNORMALITY_OF_THE_INTRINSIC_PATHWAY		27	0.325529	0.950877	0.522059	0.827759	1	3327	tags=30%, list=12%, signal=34%
HP_ABNORMAL_MEAN_CORPUSCULAR_VOLUME	HP_ABNORMAL_MEAN_CORPUSCULAR_VOLUME		49	0.287592	0.950765	0.556136	0.827629	1	6305	tags=33%, list=23%, signal=43%
HP_LIMB_GIRDLE_MUSCULAR_DYSTROPHY	HP_LIMB_GIRDLE_MUSCULAR_DYSTROPHY		15	0.381722	0.94963	0.495305	0.831154	1	7259	tags=47%, list=27%, signal=64%
HP_HYPSARRHYTHMIA	HP_HYPSARRHYTHMIA		170	0.234696	0.949532	0.62013	0.830995	1	4976	tags=26%, list=18%, signal=32%
GOBP_POSITIVE_REGULATION_OF_MULTI_ORGANISM_PROCESS	GOBP_POSITIVE_REGULATION_OF_MULTI_ORGANISM_PROCESS		19	0.344667	0.949458	0.515663	0.830747	1	2220	tags=21%, list=8%, signal=23%
HP_MOTOR_SEIZURE	HP_MOTOR_SEIZURE		287	0.222824	0.949417	0.651515	0.830387	1	5034	tags=27%, list=19%, signal=33%
HP_TRIPHALANGEAL_THUMB	HP_TRIPHALANGEAL_THUMB		67	0.271062	0.949264	0.549598	0.830402	1	5272	tags=30%, list=20%, signal=37%
HP_HYPEREXTENSIBILITY_OF_THE_FINGER_JOINTS	HP_HYPEREXTENSIBILITY_OF_THE_FINGER_JOINTS		17	0.37202	0.949022	0.527523	0.830767	1	4870	tags=35%, list=18%, signal=43%
GOBP_POSITIVE_REGULATION_OF_RNA_SPLICING	GOBP_POSITIVE_REGULATION_OF_RNA_SPLICING		37	0.305921	0.948796	0.538824	0.83105	1	3884	tags=27%, list=14%, signal=32%
GOBP_ORGANELLE_DISASSEMBLY	GOBP_ORGANELLE_DISASSEMBLY		106	0.252771	0.948558	0.603499	0.831368	1	3595	tags=23%, list=13%, signal=26%
GOBP_PEPTIDYL_LYSINE_TRIMETHYLATION	GOBP_PEPTIDYL_LYSINE_TRIMETHYLATION		45	0.294301	0.94832	0.52506	0.83169	1	3997	tags=22%, list=15%, signal=26%
HP_PRE_CAPILLARY_PULMONARY_HYPERTENSION	HP_PRE_CAPILLARY_PULMONARY_HYPERTENSION		122	0.248479	0.947272	0.58457	0.834796	1	2851	tags=16%, list=11%, signal=18%
GOCC_EXTRINSIC_COMPONENT_OF_MITOCHONDRIAL_INNER_MEMBRANE	GOCC_EXTRINSIC_COMPONENT_OF_MITOCHONDRIAL_INNER_MEMBRANE		15	0.384181	0.947244	0.512821	0.834394	1	5403	tags=33%, list=20%, signal=42%
HP_NEOPLASM_OF_THE_GENITOURINARY_TRACT	HP_NEOPLASM_OF_THE_GENITOURINARY_TRACT		212	0.229195	0.947092	0.635714	0.834404	1	3354	tags=19%, list=12%, signal=21%
HP_ABNORMAL_NASOLACRIMAL_SYSTEM_MORPHOLOGY	HP_ABNORMAL_NASOLACRIMAL_SYSTEM_MORPHOLOGY		58	0.276342	0.946923	0.531746	0.834462	1	3163	tags=21%, list=12%, signal=23%
GOMF_EXORIBONUCLEASE_ACTIVITY	GOMF_EXORIBONUCLEASE_ACTIVITY		39	0.298921	0.94611	0.52459	0.836788	1	1588	tags=15%, list=6%, signal=16%
GOBP_CELL_CELL_RECOGNITION	GOBP_CELL_CELL_RECOGNITION		80	0.25678	0.945935	0.586592	0.836905	1	2877	tags=20%, list=11%, signal=22%
GOBP_GLUTATHIONE_METABOLIC_PROCESS	GOBP_GLUTATHIONE_METABOLIC_PROCESS		62	0.275335	0.945488	0.581633	0.837979	1	3616	tags=21%, list=13%, signal=24%
GOBP_INOSITOL_PHOSPHATE_MEDIATED_SIGNALING	GOBP_INOSITOL_PHOSPHATE_MEDIATED_SIGNALING		53	0.28215	0.945154	0.539801	0.838626	1	3504	tags=23%, list=13%, signal=26%
GOBP_RESPONSE_TO_ENDOPLASMIC_RETICULUM_STRESS	GOBP_RESPONSE_TO_ENDOPLASMIC_RETICULUM_STRESS		293	0.22107	0.945033	0.72093	0.838554	1	3943	tags=21%, list=15%, signal=25%
HP_HYPOGONADISM	HP_HYPOGONADISM		376	0.214013	0.944486	0.720165	0.839889	1	6092	tags=31%, list=23%, signal=39%
HP_EMPHYSEMA	HP_EMPHYSEMA		50	0.286293	0.943839	0.559902	0.841658	1	3430	tags=16%, list=13%, signal=18%
HP_BLEPHAROPHIMOSIS	HP_BLEPHAROPHIMOSIS		132	0.241639	0.943421	0.612903	0.842634	1	4761	tags=27%, list=18%, signal=33%
HP_MYOCLONIC_SEIZURE	HP_MYOCLONIC_SEIZURE		167	0.233775	0.94332	0.634615	0.842492	1	4976	tags=28%, list=18%, signal=34%
HP_ATOPIC_DERMATITIS	HP_ATOPIC_DERMATITIS		17	0.360981	0.943047	0.53915	0.842919	1	4973	tags=35%, list=18%, signal=43%
GOBP_POSITIVE_REGULATION_OF_DNA_METABOLIC_PROCESS	GOBP_POSITIVE_REGULATION_OF_DNA_METABOLIC_PROCESS		198	0.231232	0.943045	0.640483	0.842428	1	6076	tags=30%, list=23%, signal=39%
GOMF_UBIQUITIN_LIKE_PROTEIN_LIGASE_BINDING	GOMF_UBIQUITIN_LIKE_PROTEIN_LIGASE_BINDING		310	0.217973	0.943027	0.701068	0.841997	1	6280	tags=31%, list=23%, signal=40%
GOBP_HUMORAL_IMMUNE_RESPONSE_MEDIATED_BY_CIRCULATING_IMMUNOGLOBULIN	GOBP_HUMORAL_IMMUNE_RESPONSE_MEDIATED_BY_CIRCULATING_IMMUNOGLOBULIN		144	0.236402	0.94283	0.626781	0.842154	1	3737	tags=19%, list=14%, signal=22%
GOBP_AMINO_ACID_BETAINE_METABOLIC_PROCESS	GOBP_AMINO_ACID_BETAINE_METABOLIC_PROCESS		17	0.36374	0.942823	0.533482	0.841679	1	2915	tags=24%, list=11%, signal=26%
HP_VOCAL_CORD_PARALYSIS	HP_VOCAL_CORD_PARALYSIS		42	0.294176	0.942763	0.555	0.84139	1	2974	tags=21%, list=11%, signal=24%
GOBP_VESICLE_TARGETING	GOBP_VESICLE_TARGETING		93	0.257398	0.942024	0.598854	0.843453	1	5004	tags=28%, list=19%, signal=34%
GOBP_REGULATION_OF_RUFFLE_ASSEMBLY	GOBP_REGULATION_OF_RUFFLE_ASSEMBLY		29	0.31887	0.94197	0.55527	0.843153	1	488	tags=14%, list=2%, signal=14%
GOBP_REGULATION_OF_GENERATION_OF_PRECURSOR_METABOLITES_AND_ENERGY	GOBP_REGULATION_OF_GENERATION_OF_PRECURSOR_METABOLITES_AND_ENERGY		159	0.235747	0.941753	0.595238	0.843395	1	4053	tags=24%, list=15%, signal=28%
GOCC_SEX_CHROMOSOME	GOCC_SEX_CHROMOSOME		25	0.324665	0.941587	0.560284	0.843472	1	3121	tags=24%, list=12%, signal=27%
HP_ABSENT_FOREARM_BONE	HP_ABSENT_FOREARM_BONE		26	0.32607	0.941138	0.537915	0.844522	1	2297	tags=19%, list=9%, signal=21%
HP_THIN_UPPER_LIP_VERMILION	HP_THIN_UPPER_LIP_VERMILION		236	0.224175	0.940887	0.714777	0.844871	1	3753	tags=19%, list=14%, signal=21%
HP_CONGENITAL_ONSET	HP_CONGENITAL_ONSET		302	0.218379	0.940825	0.706383	0.844583	1	3343	tags=19%, list=12%, signal=22%
GOCC_DYNACTIN_COMPLEX	GOCC_DYNACTIN_COMPLEX		16	0.376274	0.940806	0.541284	0.844146	1	5133	tags=31%, list=19%, signal=39%
HP_ABNORMAL_LEFT_VENTRICULAR_OUTFLOW_TRACT_MORPHOLOGY	HP_ABNORMAL_LEFT_VENTRICULAR_OUTFLOW_TRACT_MORPHOLOGY		19	0.343744	0.940617	0.55314	0.844295	1	3305	tags=32%, list=12%, signal=36%
HP_LOSS_OF_ABILITY_TO_WALK	HP_LOSS_OF_ABILITY_TO_WALK		38	0.304276	0.94053	0.565421	0.844091	1	2544	tags=24%, list=9%, signal=26%
GOMF_PROTEIN_TRANSPORTER_ACTIVITY	GOMF_PROTEIN_TRANSPORTER_ACTIVITY		29	0.321796	0.940433	0.546392	0.843937	1	2390	tags=14%, list=9%, signal=15%
HP_CEREBRAL_VISUAL_IMPAIRMENT	HP_CEREBRAL_VISUAL_IMPAIRMENT		201	0.228538	0.939675	0.636364	0.846002	1	4976	tags=26%, list=18%, signal=32%
GOBP_REGULATION_OF_EXIT_FROM_MITOSIS	GOBP_REGULATION_OF_EXIT_FROM_MITOSIS		16	0.377027	0.939503	0.532151	0.846097	1	1719	tags=19%, list=6%, signal=20%
GOBP_STEM_CELL_DIFFERENTIATION	GOBP_STEM_CELL_DIFFERENTIATION		249	0.224171	0.939485	0.696667	0.845662	1	6201	tags=31%, list=23%, signal=40%
HP_HYPOSMIA	HP_HYPOSMIA		50	0.282152	0.939355	0.580977	0.845614	1	3015	tags=22%, list=11%, signal=25%
HP_ONION_BULB_FORMATION	HP_ONION_BULB_FORMATION		29	0.315893	0.938851	0.539906	0.846916	1	2821	tags=31%, list=10%, signal=35%
HP_UNSTEADY_GAIT	HP_UNSTEADY_GAIT		136	0.237186	0.938606	0.637821	0.847284	1	4863	tags=29%, list=18%, signal=36%
GOBP_CELL_COMMUNICATION_BY_ELECTRICAL_COUPLING_INVOLVED_IN_CARDIAC_CONDUCTION	GOBP_CELL_COMMUNICATION_BY_ELECTRICAL_COUPLING_INVOLVED_IN_CARDIAC_CONDUCTION		24	0.33543	0.938024	0.528985	0.848802	1	1929	tags=25%, list=7%, signal=27%
HP_TEMPORAL_CORTICAL_ATROPHY	HP_TEMPORAL_CORTICAL_ATROPHY		19	0.350268	0.937945	0.537585	0.84858	1	3528	tags=26%, list=13%, signal=30%
GOCC_PLATELET_DENSE_GRANULE	GOCC_PLATELET_DENSE_GRANULE		21	0.348568	0.937405	0.550129	0.849898	1	2001	tags=24%, list=7%, signal=26%
HP_INTELLECTUAL_DISABILITY_PROGRESSIVE	HP_INTELLECTUAL_DISABILITY_PROGRESSIVE		49	0.282922	0.937123	0.57971	0.850396	1	5122	tags=31%, list=19%, signal=38%
HP_CHILLS	HP_CHILLS		18	0.354947	0.936929	0.563348	0.850572	1	2530	tags=28%, list=9%, signal=31%
GOBP_RESPONSE_TO_UV_B	GOBP_RESPONSE_TO_UV_B		16	0.36595	0.936716	0.535308	0.850795	1	5772	tags=44%, list=21%, signal=56%
HP_FEMALE_HYPOGONADISM	HP_FEMALE_HYPOGONADISM		28	0.312892	0.936699	0.545861	0.850361	1	2012	tags=18%, list=7%, signal=19%
HP_DIALEPTIC_SEIZURE	HP_DIALEPTIC_SEIZURE		193	0.228602	0.936578	0.68125	0.850264	1	1679	tags=12%, list=6%, signal=13%
GOBP_REGULATION_OF_INTRINSIC_APOPTOTIC_SIGNALING_PATHWAY_BY_P53_CLASS_MEDIATOR	GOBP_REGULATION_OF_INTRINSIC_APOPTOTIC_SIGNALING_PATHWAY_BY_P53_CLASS_MEDIATOR		26	0.323778	0.936563	0.548315	0.849821	1	3354	tags=27%, list=12%, signal=31%
HP_CENTRAL_NERVOUS_SYSTEM_CYST	HP_CENTRAL_NERVOUS_SYSTEM_CYST		164	0.232889	0.936544	0.655385	0.849389	1	3753	tags=24%, list=14%, signal=27%
HP_NASOLACRIMAL_DUCT_OBSTRUCTION	HP_NASOLACRIMAL_DUCT_OBSTRUCTION		25	0.326177	0.935891	0.552036	0.85113	1	2700	tags=20%, list=10%, signal=22%
HP_NEOPLASM_OF_THE_NERVOUS_SYSTEM	HP_NEOPLASM_OF_THE_NERVOUS_SYSTEM		165	0.23373	0.935755	0.668693	0.851103	1	3470	tags=21%, list=13%, signal=24%
HP_ABNORMAL_PALMAR_DERMATOGLYPHICS	HP_ABNORMAL_PALMAR_DERMATOGLYPHICS		200	0.22664	0.935737	0.665635	0.850666	1	4925	tags=25%, list=18%, signal=30%
GOCC_ENDORIBONUCLEASE_COMPLEX	GOCC_ENDORIBONUCLEASE_COMPLEX		30	0.316474	0.935448	0.547564	0.851144	1	6535	tags=47%, list=24%, signal=62%
GOBP_POSITIVE_REGULATION_OF_TELOMERE_MAINTENANCE	GOBP_POSITIVE_REGULATION_OF_TELOMERE_MAINTENANCE		51	0.282196	0.935267	0.608491	0.851259	1	8092	tags=53%, list=30%, signal=76%
GOBP_RETINAL_METABOLIC_PROCESS	GOBP_RETINAL_METABOLIC_PROCESS		15	0.381613	0.935213	0.54	0.850936	1	1472	tags=27%, list=5%, signal=28%
HP_DYSPHONIA	HP_DYSPHONIA		95	0.252015	0.93512	0.609626	0.850731	1	5483	tags=33%, list=20%, signal=41%
GOMF_N_ACETYLTRANSFERASE_ACTIVITY	GOMF_N_ACETYLTRANSFERASE_ACTIVITY		71	0.259313	0.935109	0.586842	0.850283	1	2210	tags=13%, list=8%, signal=14%
HP_ASTIGMATISM	HP_ASTIGMATISM		155	0.232358	0.935063	0.670068	0.849944	1	4761	tags=25%, list=18%, signal=30%
GOBP_PROTEIN_DEGLYCOSYLATION	GOBP_PROTEIN_DEGLYCOSYLATION		27	0.322369	0.934579	0.540793	0.8511	1	4466	tags=30%, list=17%, signal=35%
GOBP_REGULATION_OF_CELLULAR_KETONE_METABOLIC_PROCESS	GOBP_REGULATION_OF_CELLULAR_KETONE_METABOLIC_PROCESS		176	0.229891	0.934562	0.672783	0.850664	1	3972	tags=23%, list=15%, signal=26%
HP_FATIGABLE_WEAKNESS_OF_BULBAR_MUSCLES	HP_FATIGABLE_WEAKNESS_OF_BULBAR_MUSCLES		54	0.283913	0.934415	0.591623	0.850698	1	3952	tags=28%, list=15%, signal=32%
HP_MILD_HEARING_IMPAIRMENT	HP_MILD_HEARING_IMPAIRMENT		37	0.295946	0.934204	0.592417	0.850957	1	6362	tags=35%, list=24%, signal=46%
HP_LARGE_EARLOBE	HP_LARGE_EARLOBE		21	0.34382	0.934069	0.564477	0.85094	1	2409	tags=19%, list=9%, signal=21%
GOMF_UBIQUITIN_LIKE_PROTEIN_TRANSFERASE_ACTIVITY	GOMF_UBIQUITIN_LIKE_PROTEIN_TRANSFERASE_ACTIVITY		445	0.209287	0.934018	0.791304	0.850624	1	5040	tags=22%, list=19%, signal=26%
HP_BIFID_SCROTUM	HP_BIFID_SCROTUM		35	0.309881	0.933951	0.565121	0.850362	1	3618	tags=26%, list=13%, signal=30%
HP_MEDIASTINAL_LYMPHADENOPATHY	HP_MEDIASTINAL_LYMPHADENOPATHY		23	0.328528	0.933729	0.545852	0.850645	1	3367	tags=26%, list=13%, signal=30%
GOBP_SPINDLE_LOCALIZATION	GOBP_SPINDLE_LOCALIZATION		53	0.27565	0.93278	0.57072	0.853343	1	3358	tags=17%, list=12%, signal=19%
GOBP_CYTOPLASMIC_PATTERN_RECOGNITION_RECEPTOR_SIGNALING_PATHWAY	GOBP_CYTOPLASMIC_PATTERN_RECOGNITION_RECEPTOR_SIGNALING_PATHWAY		71	0.266097	0.932586	0.607143	0.8535	1	2841	tags=14%, list=11%, signal=16%
GOBP_REGULATION_OF_CHROMOSOME_ORGANIZATION	GOBP_REGULATION_OF_CHROMOSOME_ORGANIZATION		273	0.219233	0.932261	0.74031	0.854109	1	4934	tags=23%, list=18%, signal=28%
GOBP_REGULATION_OF_DNA_REPAIR	GOBP_REGULATION_OF_DNA_REPAIR		129	0.240533	0.932227	0.665698	0.853721	1	6123	tags=29%, list=23%, signal=38%
GOBP_CELL_AGING	GOBP_CELL_AGING		102	0.24473	0.932086	0.643678	0.853692	1	5744	tags=32%, list=21%, signal=41%
HP_EMBRYONAL_NEOPLASM	HP_EMBRYONAL_NEOPLASM		59	0.267863	0.931982	0.594458	0.853547	1	3354	tags=25%, list=12%, signal=29%
HP_PARTIAL_AGENESIS_OF_THE_CORPUS_CALLOSUM	HP_PARTIAL_AGENESIS_OF_THE_CORPUS_CALLOSUM		44	0.28994	0.93129	0.598194	0.855405	1	6273	tags=39%, list=23%, signal=50%
GOMF_ANION_CHANNEL_ACTIVITY	GOMF_ANION_CHANNEL_ACTIVITY		86	0.255774	0.931136	0.6	0.855452	1	3156	tags=22%, list=12%, signal=25%
HP_LIMB_MUSCLE_WEAKNESS	HP_LIMB_MUSCLE_WEAKNESS		235	0.221557	0.931132	0.716263	0.854971	1	4986	tags=29%, list=19%, signal=35%
GOBP_POSITIVE_REGULATION_OF_NEUROTRANSMITTER_TRANSPORT	GOBP_POSITIVE_REGULATION_OF_NEUROTRANSMITTER_TRANSPORT		22	0.341424	0.931106	0.551887	0.85458	1	543	tags=14%, list=2%, signal=14%
HP_ABNORMAL_CIRCULATING_BILIRUBIN_CONCENTRATION	HP_ABNORMAL_CIRCULATING_BILIRUBIN_CONCENTRATION		76	0.261159	0.930989	0.618667	0.854466	1	5233	tags=29%, list=19%, signal=36%
HP_GONADAL_NEOPLASM	HP_GONADAL_NEOPLASM		93	0.24886	0.930582	0.648294	0.855319	1	3354	tags=23%, list=12%, signal=26%
GOBP_ANTIGEN_PROCESSING_AND_PRESENTATION_OF_PEPTIDE_OR_POLYSACCHARIDE_ANTIGEN_VIA_MHC_CLASS_II	GOBP_ANTIGEN_PROCESSING_AND_PRESENTATION_OF_PEPTIDE_OR_POLYSACCHARIDE_ANTIGEN_VIA_MHC_CLASS_II		100	0.247394	0.929828	0.6	0.857408	1	6345	tags=35%, list=24%, signal=46%
HP_PITUITARY_ADENOMA	HP_PITUITARY_ADENOMA		34	0.308851	0.929687	0.575472	0.857412	1	1091	tags=15%, list=4%, signal=15%
HP_RETICULOCYTOSIS	HP_RETICULOCYTOSIS		40	0.297557	0.929284	0.59204	0.858215	1	2038	tags=15%, list=8%, signal=16%
GOBP_BONE_RESORPTION	GOBP_BONE_RESORPTION		62	0.269192	0.929091	0.6275	0.858412	1	4126	tags=21%, list=15%, signal=25%
GOMF_OLIGOSACCHARIDE_BINDING	GOMF_OLIGOSACCHARIDE_BINDING		16	0.365442	0.928146	0.559165	0.861041	1	3046	tags=25%, list=11%, signal=28%
HP_VITILIGO	HP_VITILIGO		25	0.327673	0.928091	0.540342	0.860741	1	5666	tags=40%, list=21%, signal=51%
GOBP_MITOPHAGY	GOBP_MITOPHAGY		24	0.328069	0.927869	0.574032	0.860992	1	8314	tags=54%, list=31%, signal=78%
GOBP_INTEGRATED_STRESS_RESPONSE_SIGNALING	GOBP_INTEGRATED_STRESS_RESPONSE_SIGNALING		27	0.325676	0.927702	0.570423	0.861068	1	1959	tags=19%, list=7%, signal=20%
GOBP_POSITIVE_REGULATION_OF_MITOCHONDRIAL_FISSION	GOBP_POSITIVE_REGULATION_OF_MITOCHONDRIAL_FISSION		16	0.368292	0.927604	0.552174	0.860901	1	5951	tags=50%, list=22%, signal=64%
HP_ABNORMAL_ANTERIOR_CHAMBER_MORPHOLOGY	HP_ABNORMAL_ANTERIOR_CHAMBER_MORPHOLOGY		41	0.292524	0.927411	0.561446	0.86107	1	2947	tags=24%, list=11%, signal=27%
GOMF_POLY_PYRIMIDINE_TRACT_BINDING	GOMF_POLY_PYRIMIDINE_TRACT_BINDING		28	0.315613	0.927222	0.581731	0.861225	1	3418	tags=21%, list=13%, signal=25%
HP_MOLAR_TOOTH_SIGN_ON_MRI	HP_MOLAR_TOOTH_SIGN_ON_MRI		34	0.297458	0.927022	0.584112	0.861409	1	5170	tags=32%, list=19%, signal=40%
GOBP_CYTOPLASMIC_PATTERN_RECOGNITION_RECEPTOR_SIGNALING_PATHWAY_IN_RESPONSE_TO_VIRUS	GOBP_CYTOPLASMIC_PATTERN_RECOGNITION_RECEPTOR_SIGNALING_PATHWAY_IN_RESPONSE_TO_VIRUS		31	0.310372	0.927021	0.576733	0.860927	1	2587	tags=19%, list=10%, signal=21%
GOBP_REGULATION_OF_CHROMOSOME_SEGREGATION	GOBP_REGULATION_OF_CHROMOSOME_SEGREGATION		88	0.255497	0.926712	0.623229	0.861454	1	6520	tags=32%, list=24%, signal=42%
GOBP_DICARBOXYLIC_ACID_CATABOLIC_PROCESS	GOBP_DICARBOXYLIC_ACID_CATABOLIC_PROCESS		17	0.361284	0.926664	0.565421	0.861125	1	5752	tags=47%, list=21%, signal=60%
HP_ULNAR_DEVIATION_OF_FINGER	HP_ULNAR_DEVIATION_OF_FINGER		33	0.300792	0.926656	0.588095	0.860667	1	3742	tags=30%, list=14%, signal=35%
HP_EPILEPTIC_ENCEPHALOPATHY	HP_EPILEPTIC_ENCEPHALOPATHY		100	0.247018	0.926583	0.650307	0.860415	1	4750	tags=27%, list=18%, signal=33%
HP_ABNORMALITY_OF_THE_THYMUS	HP_ABNORMALITY_OF_THE_THYMUS		47	0.281335	0.926575	0.575129	0.859959	1	4903	tags=30%, list=18%, signal=36%
HP_ESOPHAGEAL_STENOSIS	HP_ESOPHAGEAL_STENOSIS		24	0.327401	0.926461	0.561086	0.859852	1	3132	tags=29%, list=12%, signal=33%
HP_ABNORMALITY_OF_THE_CEREBELLAR_VERMIS	HP_ABNORMALITY_OF_THE_CEREBELLAR_VERMIS		271	0.217352	0.925985	0.746032	0.86085	1	4840	tags=25%, list=18%, signal=30%
HP_ABNORMAL_PERIPHERAL_MYELINATION	HP_ABNORMAL_PERIPHERAL_MYELINATION		99	0.252225	0.925963	0.636103	0.860437	1	4654	tags=31%, list=17%, signal=38%
HP_ABNORMAL_LOCALIZATION_OF_KIDNEY	HP_ABNORMAL_LOCALIZATION_OF_KIDNEY		163	0.232543	0.925771	0.686709	0.860569	1	3618	tags=20%, list=13%, signal=23%
GOBP_ACTIVATION_OF_GTPASE_ACTIVITY	GOBP_ACTIVATION_OF_GTPASE_ACTIVITY		113	0.24175	0.92574	0.671429	0.860182	1	4850	tags=25%, list=18%, signal=30%
HP_ABNORMALITY_OF_THE_MUSCULATURE_OF_THE_UPPER_LIMBS	HP_ABNORMALITY_OF_THE_MUSCULATURE_OF_THE_UPPER_LIMBS		201	0.224827	0.925501	0.726974	0.860492	1	5366	tags=29%, list=20%, signal=36%
GOBP_NEGATIVE_REGULATION_OF_STRESS_ACTIVATED_PROTEIN_KINASE_SIGNALING_CASCADE	GOBP_NEGATIVE_REGULATION_OF_STRESS_ACTIVATED_PROTEIN_KINASE_SIGNALING_CASCADE		45	0.285997	0.924317	0.594059	0.863865	1	2129	tags=18%, list=8%, signal=19%
HP_ALLERGY	HP_ALLERGY		27	0.320046	0.923993	0.562347	0.864428	1	1880	tags=15%, list=7%, signal=16%
HP_ABNORMALITY_OF_THE_PERIVENTRICULAR_WHITE_MATTER	HP_ABNORMALITY_OF_THE_PERIVENTRICULAR_WHITE_MATTER		90	0.251456	0.923926	0.612022	0.864174	1	4019	tags=24%, list=15%, signal=29%
HP_ABNORMAL_RETICULOCYTE_MORPHOLOGY	HP_ABNORMAL_RETICULOCYTE_MORPHOLOGY		72	0.258746	0.923521	0.633766	0.865019	1	2297	tags=14%, list=9%, signal=15%
HP_AXONAL_DEGENERATION	HP_AXONAL_DEGENERATION		18	0.35295	0.923301	0.559633	0.865237	1	1504	tags=22%, list=6%, signal=24%
GOBP_POSITIVE_REGULATION_OF_BEHAVIOR	GOBP_POSITIVE_REGULATION_OF_BEHAVIOR		26	0.322808	0.922901	0.57243	0.866061	1	1278	tags=12%, list=5%, signal=12%
GOBP_PORE_COMPLEX_ASSEMBLY	GOBP_PORE_COMPLEX_ASSEMBLY		20	0.344448	0.92289	0.589928	0.865608	1	1927	tags=25%, list=7%, signal=27%
GOBP_REGULATION_OF_MITOTIC_SPINDLE_ASSEMBLY	GOBP_REGULATION_OF_MITOTIC_SPINDLE_ASSEMBLY		18	0.355128	0.922743	0.545244	0.865603	1	5918	tags=33%, list=22%, signal=43%
HP_HAND_CLENCHING	HP_HAND_CLENCHING		23	0.341332	0.922704	0.570755	0.865253	1	7281	tags=57%, list=27%, signal=77%
HP_ABNORMAL_NUMBER_OF_ERYTHROID_PRECURSORS	HP_ABNORMAL_NUMBER_OF_ERYTHROID_PRECURSORS		38	0.301339	0.922589	0.612827	0.865163	1	9638	tags=53%, list=36%, signal=82%
GOBP_PENTOSE_METABOLIC_PROCESS	GOBP_PENTOSE_METABOLIC_PROCESS		15	0.365947	0.922494	0.563044	0.864974	1	2563	tags=40%, list=10%, signal=44%
GOBP_PROTEASOMAL_PROTEIN_CATABOLIC_PROCESS	GOBP_PROTEASOMAL_PROTEIN_CATABOLIC_PROCESS		479	0.206075	0.922375	0.87013	0.864879	1	7123	tags=33%, list=26%, signal=44%
HP_PROGRESSIVE_GAIT_ATAXIA	HP_PROGRESSIVE_GAIT_ATAXIA		30	0.307548	0.92235	0.546318	0.864473	1	4139	tags=33%, list=15%, signal=39%
HP_DILATED_FOURTH_VENTRICLE	HP_DILATED_FOURTH_VENTRICLE		130	0.239984	0.921769	0.643478	0.865864	1	5410	tags=32%, list=20%, signal=40%
GOMF_ACTININ_BINDING	GOMF_ACTININ_BINDING		36	0.295015	0.921639	0.619617	0.865802	1	3423	tags=25%, list=13%, signal=29%
GOBP_REGULATION_OF_TRANSLATIONAL_INITIATION_IN_RESPONSE_TO_STRESS	GOBP_REGULATION_OF_TRANSLATIONAL_INITIATION_IN_RESPONSE_TO_STRESS		15	0.365948	0.921124	0.572707	0.867006	1	3921	tags=27%, list=15%, signal=31%
HP_ANAL_STENOSIS	HP_ANAL_STENOSIS		30	0.308162	0.920773	0.587007	0.867618	1	3145	tags=20%, list=12%, signal=23%
HP_DECREASED_ABSENT_ANKLE_REFLEXES	HP_DECREASED_ABSENT_ANKLE_REFLEXES		28	0.312485	0.920294	0.583541	0.868651	1	2928	tags=29%, list=11%, signal=32%
GOMF_PROTEIN_TRANSMEMBRANE_TRANSPORTER_ACTIVITY	GOMF_PROTEIN_TRANSMEMBRANE_TRANSPORTER_ACTIVITY		21	0.342414	0.920288	0.569767	0.868189	1	2390	tags=14%, list=9%, signal=16%
GOBP_ESTABLISHMENT_OF_SPINDLE_ORIENTATION	GOBP_ESTABLISHMENT_OF_SPINDLE_ORIENTATION		34	0.295957	0.920085	0.594595	0.868378	1	2765	tags=18%, list=10%, signal=20%
GOBP_POSITIVE_REGULATION_OF_CALCINEURIN_MEDIATED_SIGNALING	GOBP_POSITIVE_REGULATION_OF_CALCINEURIN_MEDIATED_SIGNALING		15	0.367923	0.918858	0.569794	0.871873	1	3343	tags=20%, list=12%, signal=23%
HP_PRIMITIVE_REFLEX	HP_PRIMITIVE_REFLEX		18	0.350914	0.917906	0.572383	0.874457	1	2530	tags=28%, list=9%, signal=31%
HP_VISUAL_HALLUCINATIONS	HP_VISUAL_HALLUCINATIONS		17	0.347561	0.91786	0.549774	0.87412	1	1227	tags=18%, list=5%, signal=18%
GOBP_ESTROGEN_METABOLIC_PROCESS	GOBP_ESTROGEN_METABOLIC_PROCESS		38	0.292493	0.91739	0.598504	0.87512	1	4941	tags=32%, list=18%, signal=39%
GOMF_BETA_TUBULIN_BINDING	GOMF_BETA_TUBULIN_BINDING		38	0.291934	0.916965	0.583138	0.876039	1	3863	tags=29%, list=14%, signal=34%
GOBP_NEGATIVE_REGULATION_OF_ORGANELLE_ASSEMBLY	GOBP_NEGATIVE_REGULATION_OF_ORGANELLE_ASSEMBLY		41	0.286053	0.916757	0.604423	0.876223	1	6498	tags=39%, list=24%, signal=51%
GOBP_POSITIVE_REGULATION_OF_VIRAL_PROCESS	GOBP_POSITIVE_REGULATION_OF_VIRAL_PROCESS		91	0.252304	0.916095	0.650704	0.877887	1	4958	tags=25%, list=18%, signal=31%
GOBP_MIDBODY_ABSCISSION	GOBP_MIDBODY_ABSCISSION		17	0.350766	0.915805	0.571429	0.878335	1	5129	tags=35%, list=19%, signal=44%
GOCC_CHLORIDE_CHANNEL_COMPLEX	GOCC_CHLORIDE_CHANNEL_COMPLEX		50	0.274994	0.915722	0.591787	0.878113	1	3156	tags=26%, list=12%, signal=29%
HP_ABNORMALITY_OF_THE_SENSE_OF_SMELL	HP_ABNORMALITY_OF_THE_SENSE_OF_SMELL		87	0.246591	0.915657	0.666667	0.877848	1	3015	tags=21%, list=11%, signal=23%
HP_NEOPLASM_OF_STRIATED_MUSCLE	HP_NEOPLASM_OF_STRIATED_MUSCLE		28	0.311351	0.915453	0.559809	0.87801	1	3354	tags=32%, list=12%, signal=37%
HP_POOR_FINE_MOTOR_COORDINATION	HP_POOR_FINE_MOTOR_COORDINATION		48	0.278132	0.914775	0.586035	0.87964	1	5610	tags=38%, list=21%, signal=47%
HP_FULL_CHEEKS	HP_FULL_CHEEKS		119	0.237552	0.914603	0.659091	0.879689	1	4428	tags=21%, list=16%, signal=25%
GOMF_PROTEIN_KINASE_C_BINDING	GOMF_PROTEIN_KINASE_C_BINDING		54	0.273835	0.913807	0.630208	0.881769	1	6347	tags=48%, list=24%, signal=63%
GOMF_METALLOEXOPEPTIDASE_ACTIVITY	GOMF_METALLOEXOPEPTIDASE_ACTIVITY		62	0.26624	0.913413	0.628985	0.882527	1	6316	tags=39%, list=23%, signal=50%
GOBP_PROTEIN_DEMETHYLATION	GOBP_PROTEIN_DEMETHYLATION		33	0.303765	0.913346	0.6175	0.882245	1	2555	tags=18%, list=9%, signal=20%
GOBP_ISOPRENOID_BIOSYNTHETIC_PROCESS	GOBP_ISOPRENOID_BIOSYNTHETIC_PROCESS		28	0.317558	0.912882	0.584507	0.883191	1	6103	tags=36%, list=23%, signal=46%
HP_FETAL_ULTRASOUND_SOFT_MARKER	HP_FETAL_ULTRASOUND_SOFT_MARKER		79	0.253148	0.91279	0.680905	0.882989	1	6375	tags=38%, list=24%, signal=50%
HP_NAUSEA	HP_NAUSEA		73	0.258609	0.912432	0.65534	0.883614	1	4211	tags=26%, list=16%, signal=31%
GOBP_PLACENTA_DEVELOPMENT	GOBP_PLACENTA_DEVELOPMENT		134	0.235296	0.912151	0.690852	0.883987	1	3140	tags=19%, list=12%, signal=22%
HP_PARAGANGLIOMA	HP_PARAGANGLIOMA		20	0.339016	0.912141	0.571116	0.883529	1	6105	tags=40%, list=23%, signal=52%
GOBP_DNA_DAMAGE_RESPONSE_SIGNAL_TRANSDUCTION_BY_P53_CLASS_MEDIATOR	GOBP_DNA_DAMAGE_RESPONSE_SIGNAL_TRANSDUCTION_BY_P53_CLASS_MEDIATOR		105	0.24168	0.911926	0.677326	0.8837	1	4903	tags=26%, list=18%, signal=31%
GOBP_ANTIGEN_PROCESSING_AND_PRESENTATION_OF_PEPTIDE_ANTIGEN	GOBP_ANTIGEN_PROCESSING_AND_PRESENTATION_OF_PEPTIDE_ANTIGEN		190	0.226093	0.911831	0.752294	0.883496	1	6467	tags=35%, list=24%, signal=46%
GOBP_NEGATIVE_REGULATION_OF_EPITHELIAL_CELL_MIGRATION	GOBP_NEGATIVE_REGULATION_OF_EPITHELIAL_CELL_MIGRATION		70	0.258355	0.911676	0.647215	0.883493	1	4571	tags=29%, list=17%, signal=34%
GOMF_OXIDOREDUCTASE_ACTIVITY_ACTING_ON_THE_CH_CH_GROUP_OF_DONORS	GOMF_OXIDOREDUCTASE_ACTIVITY_ACTING_ON_THE_CH_CH_GROUP_OF_DONORS		59	0.265585	0.911626	0.648199	0.883172	1	2934	tags=20%, list=11%, signal=23%
GOBP_POSITIVE_REGULATION_OF_ACTIN_FILAMENT_POLYMERIZATION	GOBP_POSITIVE_REGULATION_OF_ACTIN_FILAMENT_POLYMERIZATION		97	0.246746	0.911591	0.686111	0.882783	1	4504	tags=28%, list=17%, signal=33%
GOCC_PERICENTRIOLAR_MATERIAL	GOCC_PERICENTRIOLAR_MATERIAL		20	0.339873	0.910986	0.566893	0.884243	1	3592	tags=25%, list=13%, signal=29%
GOMF_NUCLEOSOMAL_DNA_BINDING	GOMF_NUCLEOSOMAL_DNA_BINDING		39	0.283362	0.910348	0.640199	0.885801	1	2134	tags=18%, list=8%, signal=19%
HP_ABDOMINAL_AORTIC_ANEURYSM	HP_ABDOMINAL_AORTIC_ANEURYSM		18	0.351523	0.91033	0.549654	0.885373	1	373	tags=11%, list=1%, signal=11%
GOBP_REGULATION_OF_DEFENSE_RESPONSE_TO_VIRUS_BY_HOST	GOBP_REGULATION_OF_DEFENSE_RESPONSE_TO_VIRUS_BY_HOST		41	0.28424	0.909926	0.621429	0.886177	1	3179	tags=20%, list=12%, signal=22%
HP_ABNORMAL_GLOMERULAR_MESANGIUM_MORPHOLOGY	HP_ABNORMAL_GLOMERULAR_MESANGIUM_MORPHOLOGY		18	0.338704	0.909876	0.573696	0.885855	1	2865	tags=17%, list=11%, signal=19%
GOBP_PROTEIN_LOCALIZATION_TO_MICROTUBULE_ORGANIZING_CENTER	GOBP_PROTEIN_LOCALIZATION_TO_MICROTUBULE_ORGANIZING_CENTER		35	0.294129	0.909875	0.613909	0.885373	1	4026	tags=29%, list=15%, signal=34%
GOBP_REGULATION_OF_PROTEIN_LOCALIZATION_TO_NUCLEUS	GOBP_REGULATION_OF_PROTEIN_LOCALIZATION_TO_NUCLEUS		130	0.235164	0.909758	0.731118	0.885254	1	1954	tags=13%, list=7%, signal=14%
GOBP_CYTOSKELETON_DEPENDENT_INTRACELLULAR_TRANSPORT	GOBP_CYTOSKELETON_DEPENDENT_INTRACELLULAR_TRANSPORT		195	0.222505	0.909699	0.765625	0.884963	1	4386	tags=24%, list=16%, signal=29%
HP_METAPHYSEAL_DYSPLASIA	HP_METAPHYSEAL_DYSPLASIA		27	0.315472	0.909625	0.605769	0.884707	1	2235	tags=19%, list=8%, signal=20%
HP_ABNORMAL_DERMATOGLYPHICS	HP_ABNORMAL_DERMATOGLYPHICS		238	0.217397	0.909518	0.756364	0.884552	1	4983	tags=24%, list=19%, signal=30%
HP_APLASIA_HYPOPLASIA_AFFECTING_THE_ANTERIOR_SEGMENT_OF_THE_EYE	HP_APLASIA_HYPOPLASIA_AFFECTING_THE_ANTERIOR_SEGMENT_OF_THE_EYE		119	0.234276	0.909486	0.761236	0.88417	1	4824	tags=26%, list=18%, signal=32%
GOBP_NEGATIVE_REGULATION_OF_TELOMERE_MAINTENANCE_VIA_TELOMERASE	GOBP_NEGATIVE_REGULATION_OF_TELOMERE_MAINTENANCE_VIA_TELOMERASE		20	0.332926	0.909103	0.6	0.884851	1	3967	tags=25%, list=15%, signal=29%
GOBP_NEURONAL_STEM_CELL_POPULATION_MAINTENANCE	GOBP_NEURONAL_STEM_CELL_POPULATION_MAINTENANCE		19	0.339832	0.909015	0.59785	0.884645	1	3627	tags=26%, list=13%, signal=30%
GOMF_HISTONE_BINDING	GOMF_HISTONE_BINDING		241	0.216131	0.908968	0.811644	0.884303	1	4765	tags=21%, list=18%, signal=25%
GOBP_REGULATION_OF_DNA_METABOLIC_PROCESS	GOBP_REGULATION_OF_DNA_METABOLIC_PROCESS		347	0.210093	0.908584	0.860656	0.885018	1	6123	tags=29%, list=23%, signal=38%
GOMF_WW_DOMAIN_BINDING	GOMF_WW_DOMAIN_BINDING		32	0.30335	0.908234	0.595588	0.885637	1	8058	tags=63%, list=30%, signal=89%
GOCC_CLATHRIN_VESICLE_COAT	GOCC_CLATHRIN_VESICLE_COAT		28	0.30572	0.907878	0.578571	0.886297	1	7162	tags=50%, list=27%, signal=68%
HP_ABNORMALITY_OF_THE_ADRENAL_GLANDS	HP_ABNORMALITY_OF_THE_ADRENAL_GLANDS		193	0.222533	0.907585	0.772152	0.886732	1	5497	tags=29%, list=20%, signal=36%
GOBP_CELLULAR_RESPONSE_TO_VIRUS	GOBP_CELLULAR_RESPONSE_TO_VIRUS		62	0.264728	0.906929	0.661539	0.888296	1	3376	tags=21%, list=13%, signal=24%
GOMF_CALCIUM_DEPENDENT_CYSTEINE_TYPE_ENDOPEPTIDASE_ACTIVITY	GOMF_CALCIUM_DEPENDENT_CYSTEINE_TYPE_ENDOPEPTIDASE_ACTIVITY		16	0.358793	0.906793	0.597403	0.888227	1	2890	tags=31%, list=11%, signal=35%
GOBP_NEGATIVE_REGULATION_OF_SIGNAL_TRANSDUCTION_BY_P53_CLASS_MEDIATOR	GOBP_NEGATIVE_REGULATION_OF_SIGNAL_TRANSDUCTION_BY_P53_CLASS_MEDIATOR		29	0.30978	0.905699	0.615909	0.891178	1	1225	tags=17%, list=5%, signal=18%
HP_HYPERKALEMIA	HP_HYPERKALEMIA		29	0.303477	0.905595	0.601415	0.891015	1	6840	tags=45%, list=25%, signal=60%
GOBP_PROTEIN_AUTOUBIQUITINATION	GOBP_PROTEIN_AUTOUBIQUITINATION		70	0.2561	0.905479	0.667553	0.890891	1	5040	tags=30%, list=19%, signal=37%
GOBP_NEGATIVE_REGULATION_OF_DNA_REPLICATION	GOBP_NEGATIVE_REGULATION_OF_DNA_REPLICATION		34	0.296182	0.905144	0.651515	0.891475	1	6086	tags=35%, list=23%, signal=46%
GOMF_THREONINE_TYPE_PEPTIDASE_ACTIVITY	GOMF_THREONINE_TYPE_PEPTIDASE_ACTIVITY		24	0.318932	0.905092	0.616973	0.891157	1	8302	tags=58%, list=31%, signal=84%
HP_ABSENT_THUMB	HP_ABSENT_THUMB		44	0.283761	0.904852	0.617284	0.891394	1	5272	tags=25%, list=20%, signal=31%
GOBP_REGULATION_OF_CHROMATIN_ASSEMBLY	GOBP_REGULATION_OF_CHROMATIN_ASSEMBLY		20	0.33741	0.904357	0.597753	0.892459	1	5590	tags=35%, list=21%, signal=44%
GOBP_POSITIVE_REGULATION_OF_HUMORAL_IMMUNE_RESPONSE	GOBP_POSITIVE_REGULATION_OF_HUMORAL_IMMUNE_RESPONSE		20	0.3328	0.904278	0.597315	0.892212	1	2397	tags=15%, list=9%, signal=16%
GOBP_GLUTAMINE_FAMILY_AMINO_ACID_CATABOLIC_PROCESS	GOBP_GLUTAMINE_FAMILY_AMINO_ACID_CATABOLIC_PROCESS		26	0.314997	0.904275	0.624714	0.891743	1	4806	tags=35%, list=18%, signal=42%
GOBP_REGULATION_OF_ERAD_PATHWAY	GOBP_REGULATION_OF_ERAD_PATHWAY		19	0.334702	0.90425	0.610849	0.891339	1	3843	tags=26%, list=14%, signal=31%
GOMF_SEMAPHORIN_RECEPTOR_BINDING	GOMF_SEMAPHORIN_RECEPTOR_BINDING		23	0.31762	0.903861	0.617722	0.892067	1	471	tags=9%, list=2%, signal=9%
HP_SAGITTAL_CRANIOSYNOSTOSIS	HP_SAGITTAL_CRANIOSYNOSTOSIS		16	0.350017	0.902848	0.563679	0.894732	1	6302	tags=50%, list=23%, signal=65%
GOBP_ALDITOL_METABOLIC_PROCESS	GOBP_ALDITOL_METABOLIC_PROCESS		23	0.324809	0.902743	0.638636	0.894573	1	4898	tags=39%, list=18%, signal=48%
GOBP_CELLULAR_PIGMENTATION	GOBP_CELLULAR_PIGMENTATION		52	0.273327	0.902721	0.643939	0.894163	1	4884	tags=33%, list=18%, signal=40%
HP_PHEOCHROMOCYTOMA	HP_PHEOCHROMOCYTOMA		27	0.306798	0.902545	0.604167	0.894225	1	6105	tags=37%, list=23%, signal=48%
GOMF_ATPASE_ACTIVITY_COUPLED_TO_TRANSMEMBRANE_MOVEMENT_OF_IONS_ROTATIONAL_MECHANISM	GOMF_ATPASE_ACTIVITY_COUPLED_TO_TRANSMEMBRANE_MOVEMENT_OF_IONS_ROTATIONAL_MECHANISM		22	0.326556	0.902407	0.624424	0.894157	1	3327	tags=27%, list=12%, signal=31%
GOCC_VACUOLAR_PROTON_TRANSPORTING_V_TYPE_ATPASE_COMPLEX	GOCC_VACUOLAR_PROTON_TRANSPORTING_V_TYPE_ATPASE_COMPLEX		18	0.344422	0.90236	0.594235	0.893819	1	2734	tags=22%, list=10%, signal=25%
HP_ABNORMAL_SPEECH_PROSODY	HP_ABNORMAL_SPEECH_PROSODY		20	0.331062	0.902271	0.618391	0.893602	1	7714	tags=50%, list=29%, signal=70%
HP_EPICANTHUS	HP_EPICANTHUS		472	0.203919	0.902171	0.910314	0.893428	1	6305	tags=31%, list=23%, signal=39%
HP_CHROMOSOME_BREAKAGE	HP_CHROMOSOME_BREAKAGE		28	0.310496	0.902053	0.607656	0.893295	1	3272	tags=25%, list=12%, signal=28%
GOMF_P53_BINDING	GOMF_P53_BINDING		66	0.25606	0.901987	0.685786	0.89302	1	3354	tags=20%, list=12%, signal=22%
GOBP_NOSE_DEVELOPMENT	GOBP_NOSE_DEVELOPMENT		15	0.365054	0.901891	0.58548	0.892831	1	2713	tags=27%, list=10%, signal=30%
GOBP_MAINTENANCE_OF_PROTEIN_LOCATION_IN_CELL	GOBP_MAINTENANCE_OF_PROTEIN_LOCATION_IN_CELL		64	0.258572	0.901662	0.681579	0.893058	1	3969	tags=27%, list=15%, signal=31%
HP_OCULAR_ANTERIOR_SEGMENT_DYSGENESIS	HP_OCULAR_ANTERIOR_SEGMENT_DYSGENESIS		282	0.212122	0.901338	0.882759	0.893541	1	5738	tags=29%, list=21%, signal=36%
GOBP_VESICLE_CYTOSKELETAL_TRAFFICKING	GOBP_VESICLE_CYTOSKELETAL_TRAFFICKING		72	0.253656	0.90106	0.696809	0.893908	1	4061	tags=24%, list=15%, signal=28%
GOBP_DNA_DEPENDENT_DNA_REPLICATION_MAINTENANCE_OF_FIDELITY	GOBP_DNA_DEPENDENT_DNA_REPLICATION_MAINTENANCE_OF_FIDELITY		48	0.269059	0.900936	0.652174	0.8938	1	7524	tags=44%, list=28%, signal=61%
HP_POSTERIOR_PITUITARY_DYSGENESIS	HP_POSTERIOR_PITUITARY_DYSGENESIS		22	0.335556	0.900896	0.617788	0.893453	1	5315	tags=41%, list=20%, signal=51%
GOBP_TRANSPORT_ALONG_MICROTUBULE	GOBP_TRANSPORT_ALONG_MICROTUBULE		156	0.223365	0.90062	0.775148	0.893801	1	4386	tags=26%, list=16%, signal=30%
GOMF_STEROID_DEHYDROGENASE_ACTIVITY	GOMF_STEROID_DEHYDROGENASE_ACTIVITY		34	0.296865	0.900528	0.634146	0.893593	1	3777	tags=26%, list=14%, signal=31%
GOBP_HEMOGLOBIN_METABOLIC_PROCESS	GOBP_HEMOGLOBIN_METABOLIC_PROCESS		16	0.357127	0.900131	0.595455	0.894325	1	7670	tags=44%, list=28%, signal=61%
GOMF_GALACTOSYLTRANSFERASE_ACTIVITY	GOMF_GALACTOSYLTRANSFERASE_ACTIVITY		24	0.320784	0.899816	0.624703	0.894785	1	4401	tags=29%, list=16%, signal=35%
GOBP_ANOIKIS	GOBP_ANOIKIS		34	0.294574	0.899288	0.643032	0.895919	1	4706	tags=26%, list=17%, signal=32%
HP_OCULOGYRIC_CRISIS	HP_OCULOGYRIC_CRISIS		44	0.278802	0.899283	0.627604	0.895455	1	1679	tags=14%, list=6%, signal=15%
GOBP_BONE_REMODELING	GOBP_BONE_REMODELING		89	0.243812	0.898964	0.735294	0.895939	1	3702	tags=19%, list=14%, signal=22%
HP_SLOW_PROGRESSION	HP_SLOW_PROGRESSION		165	0.224731	0.898492	0.796825	0.896877	1	4960	tags=29%, list=18%, signal=35%
GOBP_LEUKOCYTE_HOMEOSTASIS	GOBP_LEUKOCYTE_HOMEOSTASIS		78	0.251694	0.898489	0.68883	0.896407	1	5398	tags=35%, list=20%, signal=43%
GOBP_ENDOPLASMIC_RETICULUM_MANNOSE_TRIMMING	GOBP_ENDOPLASMIC_RETICULUM_MANNOSE_TRIMMING		15	0.357543	0.898458	0.588889	0.89602	1	3617	tags=27%, list=13%, signal=31%
GOBP_REGULATION_OF_CYTOKINESIS	GOBP_REGULATION_OF_CYTOKINESIS		90	0.242106	0.898407	0.724719	0.895692	1	3882	tags=21%, list=14%, signal=25%
GOBP_REGULATION_OF_HISTONE_METHYLATION	GOBP_REGULATION_OF_HISTONE_METHYLATION		61	0.260033	0.898349	0.66586	0.895383	1	8057	tags=49%, list=30%, signal=70%
HP_ALACRIMA	HP_ALACRIMA		16	0.355052	0.897775	0.637717	0.896589	1	3051	tags=31%, list=11%, signal=35%
HP_ABNORMAL_RECTUM_MORPHOLOGY	HP_ABNORMAL_RECTUM_MORPHOLOGY		98	0.23848	0.89718	0.746702	0.897927	1	4211	tags=21%, list=16%, signal=25%
GOCC_ROUGH_ENDOPLASMIC_RETICULUM_MEMBRANE	GOCC_ROUGH_ENDOPLASMIC_RETICULUM_MEMBRANE		26	0.311929	0.89713	0.635731	0.897612	1	6339	tags=38%, list=24%, signal=50%
HP_LONG_PALPEBRAL_FISSURE	HP_LONG_PALPEBRAL_FISSURE		70	0.257437	0.897011	0.682192	0.89747	1	5019	tags=30%, list=19%, signal=37%
GOBP_LATE_ENDOSOME_TO_VACUOLE_TRANSPORT_VIA_MULTIVESICULAR_BODY_SORTING_PATHWAY	GOBP_LATE_ENDOSOME_TO_VACUOLE_TRANSPORT_VIA_MULTIVESICULAR_BODY_SORTING_PATHWAY		17	0.358658	0.896533	0.59375	0.898375	1	6872	tags=47%, list=26%, signal=63%
HP_HYPERKINETIC_MOVEMENTS	HP_HYPERKINETIC_MOVEMENTS		31	0.297669	0.896388	0.65	0.898322	1	2154	tags=16%, list=8%, signal=18%
GOBP_EMBRYONIC_CAMERA_TYPE_EYE_DEVELOPMENT	GOBP_EMBRYONIC_CAMERA_TYPE_EYE_DEVELOPMENT		33	0.288636	0.896245	0.638614	0.898296	1	3440	tags=24%, list=13%, signal=28%
GOBP_NEGATIVE_REGULATION_OF_RECEPTOR_SIGNALING_PATHWAY_VIA_JAK_STAT	GOBP_NEGATIVE_REGULATION_OF_RECEPTOR_SIGNALING_PATHWAY_VIA_JAK_STAT		23	0.323881	0.896006	0.648148	0.898506	1	3609	tags=30%, list=13%, signal=35%
HP_PERIORBITAL_FULLNESS	HP_PERIORBITAL_FULLNESS		56	0.262658	0.895926	0.685039	0.89826	1	4091	tags=23%, list=15%, signal=27%
HP_ABNORMAL_CIRCULATING_GLUTAMINE_FAMILY_AMINO_ACID_CONCENTRATION	HP_ABNORMAL_CIRCULATING_GLUTAMINE_FAMILY_AMINO_ACID_CONCENTRATION		19	0.339475	0.895778	0.640351	0.898199	1	907	tags=21%, list=3%, signal=22%
GOBP_MEMBRANE_DEPOLARIZATION_DURING_CARDIAC_MUSCLE_CELL_ACTION_POTENTIAL	GOBP_MEMBRANE_DEPOLARIZATION_DURING_CARDIAC_MUSCLE_CELL_ACTION_POTENTIAL		21	0.326917	0.895503	0.645885	0.898533	1	2531	tags=24%, list=9%, signal=26%
HP_EMBRYONAL_RENAL_NEOPLASM	HP_EMBRYONAL_RENAL_NEOPLASM		44	0.275597	0.895453	0.666667	0.89821	1	3354	tags=27%, list=12%, signal=31%
GOBP_NEGATIVE_REGULATION_OF_ORGAN_GROWTH	GOBP_NEGATIVE_REGULATION_OF_ORGAN_GROWTH		30	0.295733	0.89489	0.673219	0.899395	1	1651	tags=20%, list=6%, signal=21%
HP_AMYOTROPHIC_LATERAL_SCLEROSIS	HP_AMYOTROPHIC_LATERAL_SCLEROSIS		47	0.274249	0.894562	0.64631	0.899887	1	6481	tags=43%, list=24%, signal=56%
GOBP_NEGATIVE_REGULATION_OF_PROTEASOMAL_UBIQUITIN_DEPENDENT_PROTEIN_CATABOLIC_PROCESS	GOBP_NEGATIVE_REGULATION_OF_PROTEASOMAL_UBIQUITIN_DEPENDENT_PROTEIN_CATABOLIC_PROCESS		35	0.290999	0.894465	0.663317	0.899706	1	5099	tags=26%, list=19%, signal=32%
GOBP_REGULATION_OF_ALTERNATIVE_MRNA_SPLICING_VIA_SPLICEOSOME	GOBP_REGULATION_OF_ALTERNATIVE_MRNA_SPLICING_VIA_SPLICEOSOME		57	0.261994	0.894429	0.66838	0.899346	1	7173	tags=35%, list=27%, signal=48%
GOBP_POSITIVE_REGULATION_OF_GLUCOSE_METABOLIC_PROCESS	GOBP_POSITIVE_REGULATION_OF_GLUCOSE_METABOLIC_PROCESS		38	0.282875	0.894325	0.64268	0.899157	1	4747	tags=29%, list=18%, signal=35%
GOCC_PRC1_COMPLEX	GOCC_PRC1_COMPLEX		15	0.357423	0.894092	0.614699	0.899367	1	4514	tags=33%, list=17%, signal=40%
HP_BLEPHARITIS	HP_BLEPHARITIS		47	0.274959	0.89381	0.670157	0.899724	1	4038	tags=26%, list=15%, signal=30%
HP_ROUND_FACE	HP_ROUND_FACE		93	0.243265	0.893495	0.722063	0.900174	1	3182	tags=18%, list=12%, signal=21%
GOCC_RNA_POLYMERASE_II_TRANSCRIPTION_REGULATOR_COMPLEX	GOCC_RNA_POLYMERASE_II_TRANSCRIPTION_REGULATOR_COMPLEX		168	0.221528	0.893287	0.799373	0.900317	1	6329	tags=35%, list=24%, signal=46%
GOBP_LATE_ENDOSOME_TO_VACUOLE_TRANSPORT	GOBP_LATE_ENDOSOME_TO_VACUOLE_TRANSPORT		25	0.308163	0.892842	0.643392	0.901129	1	6872	tags=40%, list=26%, signal=54%
HP_MICROCORNEA	HP_MICROCORNEA		125	0.231207	0.892562	0.770889	0.901468	1	5372	tags=28%, list=20%, signal=35%
GOMF_STRUCTURAL_CONSTITUENT_OF_MUSCLE	GOMF_STRUCTURAL_CONSTITUENT_OF_MUSCLE		42	0.280713	0.892449	0.660668	0.901329	1	3825	tags=29%, list=14%, signal=33%
GOBP_HETEROCHROMATIN_ORGANIZATION	GOBP_HETEROCHROMATIN_ORGANIZATION		78	0.248153	0.892092	0.681462	0.901917	1	7492	tags=40%, list=28%, signal=55%
HP_LEIOMYOSARCOMA	HP_LEIOMYOSARCOMA		27	0.305884	0.891957	0.644068	0.90181	1	8539	tags=56%, list=32%, signal=81%
GOBP_DNA_DAMAGE_RESPONSE_SIGNAL_TRANSDUCTION_RESULTING_IN_TRANSCRIPTION	GOBP_DNA_DAMAGE_RESPONSE_SIGNAL_TRANSDUCTION_RESULTING_IN_TRANSCRIPTION		18	0.350933	0.891044	0.62704	0.903934	1	6104	tags=39%, list=23%, signal=50%
GOMF_NUCLEAR_RECEPTOR_COACTIVATOR_ACTIVITY	GOMF_NUCLEAR_RECEPTOR_COACTIVATOR_ACTIVITY		54	0.264203	0.890648	0.721675	0.904621	1	6978	tags=43%, list=26%, signal=57%
GOBP_POSITIVE_REGULATION_OF_PROTEIN_TARGETING_TO_MITOCHONDRION	GOBP_POSITIVE_REGULATION_OF_PROTEIN_TARGETING_TO_MITOCHONDRION		32	0.295411	0.890396	0.622549	0.904897	1	3728	tags=28%, list=14%, signal=33%
GOBP_POSITIVE_REGULATION_OF_ORGAN_GROWTH	GOBP_POSITIVE_REGULATION_OF_ORGAN_GROWTH		44	0.273954	0.890088	0.677165	0.905341	1	6477	tags=34%, list=24%, signal=45%
HP_MALE_REPRODUCTIVE_SYSTEM_NEOPLASM	HP_MALE_REPRODUCTIVE_SYSTEM_NEOPLASM		59	0.260562	0.89001	0.71178	0.905086	1	2232	tags=17%, list=8%, signal=18%
HP_BROAD_BASED_GAIT	HP_BROAD_BASED_GAIT		78	0.244706	0.88981	0.718833	0.905209	1	4158	tags=26%, list=15%, signal=30%
GOBP_CELL_CYCLE_ARREST	GOBP_CELL_CYCLE_ARREST		231	0.215158	0.889747	0.869416	0.904934	1	5114	tags=25%, list=19%, signal=31%
HP_CHORIORETINAL_DEGENERATION	HP_CHORIORETINAL_DEGENERATION		32	0.292048	0.889529	0.672489	0.905088	1	5788	tags=44%, list=21%, signal=56%
HP_MYOTONIA	HP_MYOTONIA		27	0.305751	0.888993	0.650367	0.906184	1	7259	tags=52%, list=27%, signal=71%
GOCC_MIDBODY	GOCC_MIDBODY		188	0.219334	0.888979	0.820847	0.905754	1	4764	tags=24%, list=18%, signal=29%
GOBP_NEURON_DEATH_IN_RESPONSE_TO_OXIDATIVE_STRESS	GOBP_NEURON_DEATH_IN_RESPONSE_TO_OXIDATIVE_STRESS		26	0.310298	0.888851	0.657407	0.905664	1	4374	tags=35%, list=16%, signal=41%
HP_MANIA	HP_MANIA		35	0.288239	0.888777	0.641604	0.905425	1	4936	tags=37%, list=18%, signal=45%
HP_RECURRENT_INFECTION_OF_THE_GASTROINTESTINAL_TRACT	HP_RECURRENT_INFECTION_OF_THE_GASTROINTESTINAL_TRACT		34	0.293211	0.888716	0.630435	0.90513	1	4610	tags=41%, list=17%, signal=50%
GOBP_TOLL_LIKE_RECEPTOR_9_SIGNALING_PATHWAY	GOBP_TOLL_LIKE_RECEPTOR_9_SIGNALING_PATHWAY		26	0.312794	0.888357	0.635922	0.905706	1	3563	tags=27%, list=13%, signal=31%
HP_HYPERGLYCEMIA	HP_HYPERGLYCEMIA		43	0.276302	0.887684	0.674419	0.907165	1	78	tags=7%, list=0%, signal=7%
GOMF_PHOSPHOTRANSFERASE_ACTIVITY_PHOSPHATE_GROUP_AS_ACCEPTOR	GOMF_PHOSPHOTRANSFERASE_ACTIVITY_PHOSPHATE_GROUP_AS_ACCEPTOR		39	0.283147	0.886716	0.642005	0.909467	1	1896	tags=18%, list=7%, signal=19%
HP_ABNORMALITY_OF_EXOCRINE_PANCREAS_PHYSIOLOGY	HP_ABNORMALITY_OF_EXOCRINE_PANCREAS_PHYSIOLOGY		47	0.274809	0.886225	0.681481	0.910381	1	4711	tags=30%, list=17%, signal=36%
GOBP_NEGATIVE_REGULATION_OF_RECEPTOR_SIGNALING_PATHWAY_VIA_STAT	GOBP_NEGATIVE_REGULATION_OF_RECEPTOR_SIGNALING_PATHWAY_VIA_STAT		24	0.309971	0.8859	0.614458	0.910836	1	3609	tags=29%, list=13%, signal=34%
GOBP_NEGATIVE_REGULATION_OF_DNA_RECOMBINATION	GOBP_NEGATIVE_REGULATION_OF_DNA_RECOMBINATION		44	0.26969	0.885776	0.67734	0.910714	1	6123	tags=41%, list=23%, signal=53%
GOBP_SIGNAL_TRANSDUCTION_IN_RESPONSE_TO_DNA_DAMAGE	GOBP_SIGNAL_TRANSDUCTION_IN_RESPONSE_TO_DNA_DAMAGE		129	0.225602	0.885658	0.832827	0.910562	1	4903	tags=24%, list=18%, signal=29%
HP_APLASIA_HYPOPLASIA_OF_THE_EYELID	HP_APLASIA_HYPOPLASIA_OF_THE_EYELID		35	0.286546	0.885462	0.677346	0.910639	1	2012	tags=17%, list=7%, signal=19%
HP_INTESTINAL_POLYP	HP_INTESTINAL_POLYP		61	0.25777	0.885396	0.73183	0.910359	1	3819	tags=21%, list=14%, signal=25%
GOMF_ACTIN_MONOMER_BINDING	GOMF_ACTIN_MONOMER_BINDING		28	0.306746	0.885149	0.647887	0.91058	1	3969	tags=29%, list=15%, signal=33%
GOBP_LIPOPROTEIN_METABOLIC_PROCESS	GOBP_LIPOPROTEIN_METABOLIC_PROCESS		133	0.225125	0.884875	0.828652	0.910873	1	4967	tags=27%, list=18%, signal=33%
HP_BLADDER_NEOPLASM	HP_BLADDER_NEOPLASM		35	0.286585	0.884864	0.664251	0.91043	1	8539	tags=51%, list=32%, signal=75%
GOBP_HISTONE_H4_K5_ACETYLATION	GOBP_HISTONE_H4_K5_ACETYLATION		16	0.350304	0.884682	0.584767	0.910453	1	7651	tags=50%, list=28%, signal=70%
GOMF_CAMP_RESPONSE_ELEMENT_BINDING	GOMF_CAMP_RESPONSE_ELEMENT_BINDING		16	0.35023	0.88447	0.627854	0.91058	1	4389	tags=31%, list=16%, signal=37%
HP_HYPOPLASTIC_LABIA_MINORA	HP_HYPOPLASTIC_LABIA_MINORA		26	0.313112	0.88432	0.619385	0.910536	1	2943	tags=23%, list=11%, signal=26%
HP_OVARIAN_NEOPLASM	HP_OVARIAN_NEOPLASM		65	0.254065	0.883866	0.736559	0.911315	1	3354	tags=23%, list=12%, signal=26%
GOMF_PRIMARY_ACTIVE_TRANSMEMBRANE_TRANSPORTER_ACTIVITY	GOMF_PRIMARY_ACTIVE_TRANSMEMBRANE_TRANSPORTER_ACTIVITY		62	0.254267	0.883204	0.734748	0.912685	1	4511	tags=19%, list=17%, signal=23%
HP_APLASIA_HYPOPLASIA_OF_THE_NAILS	HP_APLASIA_HYPOPLASIA_OF_THE_NAILS		204	0.214708	0.88307	0.825083	0.91259	1	5122	tags=23%, list=19%, signal=28%
GOBP_REGULATION_OF_ARP2_3_COMPLEX_MEDIATED_ACTIN_NUCLEATION	GOBP_REGULATION_OF_ARP2_3_COMPLEX_MEDIATED_ACTIN_NUCLEATION		21	0.330661	0.882845	0.616628	0.912736	1	3175	tags=24%, list=12%, signal=27%
GOBP_SKELETAL_MUSCLE_TISSUE_REGENERATION	GOBP_SKELETAL_MUSCLE_TISSUE_REGENERATION		36	0.282965	0.88255	0.691099	0.913093	1	3423	tags=22%, list=13%, signal=25%
GOBP_DNA_METHYLATION_DEPENDENT_HETEROCHROMATIN_ASSEMBLY	GOBP_DNA_METHYLATION_DEPENDENT_HETEROCHROMATIN_ASSEMBLY		20	0.323807	0.882481	0.668269	0.91281	1	7080	tags=45%, list=26%, signal=61%
GOBP_REGULATION_OF_CARDIAC_MUSCLE_CELL_PROLIFERATION	GOBP_REGULATION_OF_CARDIAC_MUSCLE_CELL_PROLIFERATION		37	0.282619	0.882413	0.663415	0.912535	1	1651	tags=16%, list=6%, signal=17%
HP_ABNORMALITY_OF_URINE_CATECHOLAMINE_CONCENTRATION	HP_ABNORMALITY_OF_URINE_CATECHOLAMINE_CONCENTRATION		26	0.301924	0.881731	0.669746	0.91397	1	6973	tags=46%, list=26%, signal=62%
GOBP_REGULATION_OF_MAMMARY_GLAND_EPITHELIAL_CELL_PROLIFERATION	GOBP_REGULATION_OF_MAMMARY_GLAND_EPITHELIAL_CELL_PROLIFERATION		17	0.341259	0.881621	0.629139	0.913795	1	5595	tags=41%, list=21%, signal=52%
GOMF_CARBOXY_LYASE_ACTIVITY	GOMF_CARBOXY_LYASE_ACTIVITY		34	0.292967	0.88133	0.650602	0.914126	1	6103	tags=35%, list=23%, signal=46%
HP_ABNORMALITY_OF_PAIN_SENSATION	HP_ABNORMALITY_OF_PAIN_SENSATION		63	0.256992	0.881231	0.699764	0.913941	1	4010	tags=30%, list=15%, signal=35%
GOBP_REGULATION_OF_SPINDLE_ASSEMBLY	GOBP_REGULATION_OF_SPINDLE_ASSEMBLY		25	0.309771	0.880186	0.660551	0.91636	1	5918	tags=36%, list=22%, signal=46%
GOBP_REGULATION_OF_VIRAL_INDUCED_CYTOPLASMIC_PATTERN_RECOGNITION_RECEPTOR_SIGNALING_PATHWAY	GOBP_REGULATION_OF_VIRAL_INDUCED_CYTOPLASMIC_PATTERN_RECOGNITION_RECEPTOR_SIGNALING_PATHWAY		22	0.32284	0.87998	0.62963	0.916465	1	2587	tags=18%, list=10%, signal=20%
HP_CHRONIC_FATIGUE	HP_CHRONIC_FATIGUE		19	0.336337	0.879875	0.618834	0.916295	1	6125	tags=42%, list=23%, signal=54%
GOBP_REGULATION_OF_HEART_GROWTH	GOBP_REGULATION_OF_HEART_GROWTH		62	0.25429	0.879625	0.661333	0.916488	1	1796	tags=15%, list=7%, signal=16%
HP_BONE_SPICULE_PIGMENTATION_OF_THE_RETINA	HP_BONE_SPICULE_PIGMENTATION_OF_THE_RETINA		32	0.291685	0.878957	0.673809	0.917892	1	5788	tags=31%, list=21%, signal=40%
GOBP_CELL_CYCLE_G1_S_PHASE_TRANSITION	GOBP_CELL_CYCLE_G1_S_PHASE_TRANSITION		265	0.208847	0.878893	0.916084	0.91759	1	3356	tags=17%, list=12%, signal=19%
HP_GENERALIZED_ONSET_MOTOR_SEIZURE	HP_GENERALIZED_ONSET_MOTOR_SEIZURE		181	0.215408	0.878419	0.85241	0.918416	1	5034	tags=26%, list=19%, signal=32%
HP_AORTIC_ARCH_ANEURYSM	HP_AORTIC_ARCH_ANEURYSM		21	0.324615	0.878278	0.636364	0.918311	1	5713	tags=43%, list=21%, signal=54%
GOBP_NEGATIVE_REGULATION_OF_DNA_REPAIR	GOBP_NEGATIVE_REGULATION_OF_DNA_REPAIR		35	0.282753	0.877596	0.663239	0.919696	1	6123	tags=40%, list=23%, signal=52%
HP_ORAL_LEUKOPLAKIA	HP_ORAL_LEUKOPLAKIA		22	0.317193	0.877137	0.641089	0.920485	1	3132	tags=27%, list=12%, signal=31%
GOCC_CLATHRIN_COATED_ENDOCYTIC_VESICLE	GOCC_CLATHRIN_COATED_ENDOCYTIC_VESICLE		54	0.258557	0.876991	0.722365	0.920401	1	4556	tags=22%, list=17%, signal=27%
GOBP_DENDRITIC_SPINE_MAINTENANCE	GOBP_DENDRITIC_SPINE_MAINTENANCE		19	0.338513	0.876773	0.659674	0.92054	1	6192	tags=47%, list=23%, signal=61%
HP_TONIC_SEIZURE	HP_TONIC_SEIZURE		82	0.243372	0.876672	0.753425	0.920324	1	7359	tags=41%, list=27%, signal=57%
HP_APLASIA_HYPOPLASIA_OF_THE_RADIUS	HP_APLASIA_HYPOPLASIA_OF_THE_RADIUS		82	0.242308	0.876607	0.770619	0.920028	1	2297	tags=15%, list=9%, signal=16%
GOBP_REGULATION_OF_ORGAN_GROWTH	GOBP_REGULATION_OF_ORGAN_GROWTH		87	0.241326	0.876536	0.769634	0.919746	1	1899	tags=15%, list=7%, signal=16%
HP_ADRENAL_HYPOPLASIA	HP_ADRENAL_HYPOPLASIA		28	0.302496	0.876424	0.65445	0.919558	1	6722	tags=39%, list=25%, signal=52%
GOBP_RIBOSOMAL_SMALL_SUBUNIT_ASSEMBLY	GOBP_RIBOSOMAL_SMALL_SUBUNIT_ASSEMBLY		20	0.323567	0.876413	0.661176	0.919113	1	8746	tags=55%, list=32%, signal=81%
GOBP_POSITIVE_REGULATION_OF_STEM_CELL_DIFFERENTIATION	GOBP_POSITIVE_REGULATION_OF_STEM_CELL_DIFFERENTIATION		18	0.33699	0.876256	0.653759	0.91908	1	6085	tags=39%, list=23%, signal=50%
GOBP_MACROAUTOPHAGY	GOBP_MACROAUTOPHAGY		309	0.20356	0.876218	0.960289	0.918716	1	5011	tags=24%, list=19%, signal=29%
HP_TIBIAL_TORSION	HP_TIBIAL_TORSION		17	0.334	0.876071	0.653933	0.918628	1	6024	tags=47%, list=22%, signal=61%
GOCC_INTERCELLULAR_BRIDGE	GOCC_INTERCELLULAR_BRIDGE		74	0.246799	0.87557	0.740831	0.919549	1	4383	tags=23%, list=16%, signal=27%
HP_ABNORMALITY_OF_BRAINSTEM_MORPHOLOGY	HP_ABNORMALITY_OF_BRAINSTEM_MORPHOLOGY		217	0.211376	0.875406	0.893103	0.919502	1	5410	tags=29%, list=20%, signal=36%
GOBP_POLY_A_PLUS_MRNA_EXPORT_FROM_NUCLEUS	GOBP_POLY_A_PLUS_MRNA_EXPORT_FROM_NUCLEUS		23	0.318432	0.875077	0.676923	0.919898	1	9125	tags=48%, list=34%, signal=72%
HP_ABNORMALITY_OF_CORNEAL_SIZE	HP_ABNORMALITY_OF_CORNEAL_SIZE		153	0.217316	0.874883	0.848837	0.919945	1	5738	tags=29%, list=21%, signal=37%
HP_CHORIORETINAL_DYSPLASIA	HP_CHORIORETINAL_DYSPLASIA		20	0.321782	0.874556	0.612108	0.920363	1	6131	tags=45%, list=23%, signal=58%
GOBP_POSITIVE_REGULATION_OF_CILIUM_ASSEMBLY	GOBP_POSITIVE_REGULATION_OF_CILIUM_ASSEMBLY		22	0.314402	0.874436	0.668919	0.920218	1	2028	tags=18%, list=8%, signal=20%
HP_ENLARGED_CISTERNA_MAGNA	HP_ENLARGED_CISTERNA_MAGNA		25	0.302099	0.874424	0.666667	0.91979	1	4711	tags=24%, list=17%, signal=29%
HP_NEOPLASM_OF_THE_BREAST	HP_NEOPLASM_OF_THE_BREAST		84	0.240631	0.874327	0.772472	0.919602	1	4903	tags=26%, list=18%, signal=32%
GOMF_PEPTIDE_HORMONE_RECEPTOR_BINDING	GOMF_PEPTIDE_HORMONE_RECEPTOR_BINDING		21	0.323486	0.874026	0.641892	0.919976	1	4898	tags=33%, list=18%, signal=41%
GOBP_GLUTAMATE_METABOLIC_PROCESS	GOBP_GLUTAMATE_METABOLIC_PROCESS		33	0.287532	0.873829	0.648058	0.920055	1	5752	tags=30%, list=21%, signal=38%
GOBP_GLOMERULAR_EPITHELIUM_DEVELOPMENT	GOBP_GLOMERULAR_EPITHELIUM_DEVELOPMENT		24	0.31321	0.873281	0.668965	0.921079	1	1796	tags=17%, list=7%, signal=18%
GOBP_NEGATIVE_REGULATION_OF_INTRACELLULAR_PROTEIN_TRANSPORT	GOBP_NEGATIVE_REGULATION_OF_INTRACELLULAR_PROTEIN_TRANSPORT		41	0.27675	0.872736	0.692671	0.922033	1	4737	tags=29%, list=18%, signal=35%
HP_ALBINISM	HP_ALBINISM		18	0.332992	0.872555	0.649203	0.922042	1	1671	tags=22%, list=6%, signal=24%
GOBP_DNA_PACKAGING	GOBP_DNA_PACKAGING		236	0.20604	0.872394	0.925676	0.922002	1	6808	tags=31%, list=25%, signal=40%
GOMF_AMINOPEPTIDASE_ACTIVITY	GOMF_AMINOPEPTIDASE_ACTIVITY		38	0.280416	0.872156	0.714976	0.922188	1	6006	tags=37%, list=22%, signal=47%
HP_SEVERE_SHORT_STATURE	HP_SEVERE_SHORT_STATURE		91	0.237718	0.871825	0.793011	0.922557	1	3163	tags=18%, list=12%, signal=20%
HP_ATRIAL_ARRHYTHMIA	HP_ATRIAL_ARRHYTHMIA		71	0.24618	0.871606	0.774193	0.922651	1	3188	tags=23%, list=12%, signal=25%
HP_AORTIC_DISSECTION	HP_AORTIC_DISSECTION		31	0.291175	0.871482	0.677665	0.92252	1	2851	tags=19%, list=11%, signal=22%
HP_HALLUCINATIONS	HP_HALLUCINATIONS		133	0.222079	0.871234	0.847507	0.922719	1	4583	tags=23%, list=17%, signal=27%
GOBP_POSITIVE_REGULATION_OF_IMMUNOGLOBULIN_PRODUCTION	GOBP_POSITIVE_REGULATION_OF_IMMUNOGLOBULIN_PRODUCTION		44	0.272368	0.871168	0.720627	0.922423	1	3086	tags=23%, list=11%, signal=26%
HP_MICROPENIS	HP_MICROPENIS		233	0.207818	0.87098	0.912458	0.922462	1	2959	tags=15%, list=11%, signal=17%
GOBP_PROTEIN_TARGETING_TO_MEMBRANE	GOBP_PROTEIN_TARGETING_TO_MEMBRANE		201	0.210939	0.870929	0.871711	0.922138	1	7645	tags=38%, list=28%, signal=53%
HP_BREATHING_DYSREGULATION	HP_BREATHING_DYSREGULATION		20	0.318828	0.870718	0.6875	0.922217	1	2570	tags=20%, list=10%, signal=22%
GOBP_BETA_CATENIN_TCF_COMPLEX_ASSEMBLY	GOBP_BETA_CATENIN_TCF_COMPLEX_ASSEMBLY		31	0.29393	0.870356	0.674699	0.922669	1	3618	tags=29%, list=13%, signal=34%
GOCC_RNA_POLYMERASE_III_COMPLEX	GOCC_RNA_POLYMERASE_III_COMPLEX		18	0.331197	0.870344	0.659524	0.922232	1	6744	tags=39%, list=25%, signal=52%
HP_SPINAL_MUSCULAR_ATROPHY	HP_SPINAL_MUSCULAR_ATROPHY		22	0.318609	0.870288	0.665179	0.921913	1	5799	tags=41%, list=22%, signal=52%
GOBP_REGULATION_OF_TRANSLATION_IN_RESPONSE_TO_STRESS	GOBP_REGULATION_OF_TRANSLATION_IN_RESPONSE_TO_STRESS		21	0.319417	0.870239	0.662005	0.921578	1	3921	tags=24%, list=15%, signal=28%
GOBP_NEGATIVE_REGULATION_OF_AXON_EXTENSION_INVOLVED_IN_AXON_GUIDANCE	GOBP_NEGATIVE_REGULATION_OF_AXON_EXTENSION_INVOLVED_IN_AXON_GUIDANCE		26	0.301851	0.869755	0.68	0.922366	1	471	tags=8%, list=2%, signal=8%
GOBP_ENGULFMENT_OF_APOPTOTIC_CELL	GOBP_ENGULFMENT_OF_APOPTOTIC_CELL		19	0.325631	0.868727	0.673611	0.924614	1	3809	tags=37%, list=14%, signal=43%
GOMF_NUCLEOTIDASE_ACTIVITY	GOMF_NUCLEOTIDASE_ACTIVITY		15	0.345638	0.86827	0.663636	0.925356	1	2211	tags=20%, list=8%, signal=22%
HP_DELAYED_FINE_MOTOR_DEVELOPMENT	HP_DELAYED_FINE_MOTOR_DEVELOPMENT		15	0.357717	0.867993	0.620609	0.925614	1	3504	tags=27%, list=13%, signal=31%
HP_SPARSE_SCALP_HAIR	HP_SPARSE_SCALP_HAIR		100	0.2335	0.867901	0.810241	0.925401	1	3421	tags=20%, list=13%, signal=23%
HP_DIFFICULTY_WALKING	HP_DIFFICULTY_WALKING		256	0.206493	0.867799	0.940711	0.925203	1	6453	tags=34%, list=24%, signal=45%
[truncated: 512 more rows]
