# Supplementary material for: B cell receptor signaling drives APOBEC3 expression via direct enhancer regulation in chronic lymphocytic leukemia B cells
Source: Blood Cancer J. 2022 Jul 1;12(7):99. doi: 10.1038/s41408-022-00690-w (PMC9249768; doi:10.1038/s41408-022-00690-w)
Supplement: Supplementary file 8 — supplementary table 7 [file 41408_2022_690_MOESM8_ESM.xlsx]

## Sheet: Sheet1
Supplementary table 9 Published datasets used in this study
Published datasets	Identification	Assay	link	Figures generated in this manuscript	PMID
A	GSE136634	RNA-seq	https://www.ncbi.nlm.nih.gov/geo/query/acc.cgi?acc=GSE136634	Fig. 1D	32202637
B	GSE111015	Single cell RNA-seq	https://www.ncbi.nlm.nih.gov/geo/query/acc.cgi?acc=GSE111015	Fig.1 E, supplementary Fig.1 D, E	31996669
C	EGAD00001004046	RNA-seq	https://ega-archive.org/datasets/EGAD00001004046 http://resources.idibaps.org/paper/the-reference-epigenome-and-regulatory-chromatin-landscape-of-chronic-lymphocytic-leukemia	supplementary Fig. 3A	29785028
D	GSE119103	RNA-seq	https://www.ncbi.nlm.nih.gov/geo/query/acc.cgi?acc=GSE119103	supplementary Fig. 3B	31015400
E	GSE111015	ATAC-seq	https://www.ncbi.nlm.nih.gov/geo/query/acc.cgi?acc=GSE111015	supplementary Fig. 5A B	31996669
F	E-MTAB-6410	ChIP-seq	https://www.ebi.ac.uk/arrayexpress/experiments/E-MTAB-6410/	supplementary Fig. 5C D	31076570
G	GSE177845	ChIP-seq	https://www.ncbi.nlm.nih.gov/geo/query/acc.cgi?acc=GSE177845	supplementary Fig. 7B	22955616
