# Supplementary material for: B cell receptor signaling drives APOBEC3 expression via direct enhancer regulation in chronic lymphocytic leukemia B cells
Source: Blood Cancer J. 2022 Jul 1;12(7):99. doi: 10.1038/s41408-022-00690-w (PMC9249768; doi:10.1038/s41408-022-00690-w)
Supplement: Supplementary file 9 — supplementary table 8 [file 41408_2022_690_MOESM9_ESM.xlsx]

## Sheet: Sheet1
Supplementary table 7 Expression of genes located in the same TAD of Aes
GeneID	Base mean	log2(FC)	StdErr	Wald-Stats	P-value	P-adj
TOMM22	1121.36	-0.07909	0.198004	-0.39945	0.689565	0.924055
JOSD1	3028.49	0.23597	0.306721	0.769333	0.441696	0.816174
GTPBP1	3153.03	0.071932	0.188029	0.382558	0.702048	0.928094
PRDX3P1	63.041	0.353996	0.303825	1.16513	0.243966	0.654067
SUN2	10017	0.259809	0.124599	2.08515	0.037055	0.242984
DNAL4	151.792	-0.17911	0.172574	-1.03789	0.299322	0.708876
NPTXR	66.8461	0.920725	0.335759	2.74222	0.006103	0.078613
CBX6	2034.52	0.144748	0.2108	0.68666	0.492297	0.843605
TPPP3	42.9517	1.00744	0.400961	2.51255	0.011986	0.122205
APOBEC3B	17.7278	0.958149	0.389406	2.46054	0.013873	0.132965
APOBEC3C	2399.97	-0.89061	0.29834	-2.98521	0.002834	0.048202
APOBEC3D	546.218	-0.63255	0.302407	-2.09172	0.036464	0.241622
APOBEC3F	927.101	-0.34133	0.254035	-1.34364	0.179066	0.567727
APOBEC3G	3119.29	-0.82614	0.244309	-3.38153	0.000721	0.020334
CTA-150C2.20	10.9164	-0.29123	0.430756	-0.67609	0.498981	0.846908
NANOGP4	1.02209	1.00731	0.42621	2.36342	0.018107	NA
APOBEC3H	82.0406	-1.0829	0.293886	-3.68474	0.000229	0.009599
CBX7	6337.69	-0.22842	0.218177	-1.04694	0.295129	0.7049
COX5BP7	0	NA	NA	NA	NA	NA
FUNDC2P4	1.05884	0.457681	0.46241	0.989773	0.322285	NA
PDGFB	62.3457	0.605084	0.475617	1.27221	0.203299	0.602041
