# Supplementary material for: B cell receptor signaling drives APOBEC3 expression via direct enhancer regulation in chronic lymphocytic leukemia B cells
Source: Blood Cancer J. 2022 Jul 1;12(7):99. doi: 10.1038/s41408-022-00690-w (PMC9249768; doi:10.1038/s41408-022-00690-w)
Supplement: Supplementary file 10 — supplementary table 9 [file 41408_2022_690_MOESM10_ESM.xlsx]

## Sheet: Sheet1
Supplementary table 8 DNA oligos used in this study
sgRNAs
gene depletion
sgNFATc1_1		GCTGCCGGCTCACCTCATGT
sgNFATc1_2		CCACCGAGCCCACTACGAGA
sgBTK_1		ATGAGTATGACTTTGAACGT
sgBTK_2		TATGAGTATGACTTTGAACG
sgBTK_3		CCCTTCATCATATACAACCT
sgIRF4_1		CTGATCGACCAGATCGACAG
sgIRF4_2		CCCATGACGTTTGGACCCCG
sgIRF4_3		CAGACCCGTACAAAGTGTAC
enhancer deletion
sgAE1_F		AAGTCCTGTTGTGGGGTTGA
sgAE1_R		CCTGTGTGTCTGTCTCACAG
sgAE2_F		ACAACCACACATTGAGGTAG
sgAE2_R		AGGTGCACACCACCACACCC
sgAE3_F		CGCTGCCCCAGCCCCAGCCC
sgAE3_R		TAGGAGGCTGTGTCCAACCC
CRISPRi
AE1_dCas9Krab_1		GGCCCGCGCTTCCGGTTCTC
AE1_dCas9Krab_2		TAGAATTGGGTACTACATGG
AE2_dCas9Krab_1		CGTTGACAGGCCCAAGATCC
AE2_dCas9Krab_2		GGCCCGCGCTTCCGGTTCTC
AE3_dCas9Krab_1		GAAGAATAGTGACGAGGTCG
AE3_dCas9Krab_2		TGGGAGATAGCAGACAAGGT
RT-PCR
APOBEC3G	F	GTCTGGCTGTGCTACGAAGT
APOBEC3G	R	CAGCTTCCTCCACTTGCTGA
APOBEC3C	F	GTCTTCCGAAACCAGGTGGA
APOBEC3C	R	GTCGTCGCAGAACCAAGAGA
APOBEC3D	F	GACACAGGGGTCTTTCGAGG
APOBEC3D	R	TCTCAGGATCCACCTCCTGC
APOBEC3F	F	ATCTTTCGAGGCCAGGTGC
APOBEC3F	R	TAGGGTCTGCCTTGTTCCCT
APOBEC3H	F	TCCCAGAGTTTGCTGACTGC
APOBEC3H	R	TCCACACTTCAGGACTTTATCC
ACTB (β-actin)	F	GAGCACAGAGCCTCGCCTTT
ACTB (β-actin)	R	TCATCATCCATGGTGAGCTGG
SUN2	F	CGCGGCAGCAGATTCTCTT
SUN2	R	TCATCGTCACCCTGGGAGTA
CBX6	F	AACTTTCCTCCTGAAGCCGAG
CBX6	R	ATGTCCTTCTTGAGCCGGTG
CBX7	F	GCCTACGAGGAGAAGGAGGA
CBX7	R	CTCCGCAGGTCCATGCTGTA
PCR_enhancer deletion detection
AE1	F	GAACCTTGAGCCAGAGTTCG
AE1	R	AAACCCCCTCCCCTTACTTT
AE2	F	GTGACGCTGCATCTCAAAAA
AE2	R	GCTTCCCTCACTTTGAGTCG
AE3	F	TAGCTAGCTGTGGGGGAGAA
AE3	R	TCTGCATGGCACTTTTTCTG
